# Supplementary material for: Genome-Wide Analysis of Cytochrome P450s of Alternaria Species: Evolutionary Origin, Family Expansion and Putative Functions
Source: J Fungi (Basel). 2022 Mar 22;8(4):324. doi: 10.3390/jof8040324 (PMC9028179; doi:10.3390/jof8040324)
Supplement: Supplementary file 1 [file jof-08-00324-s001.zip]

Archive with 5 entries (5 files):
- Supplementary data file S1 (Total Cytochrome P450 Protein gene sequences of 13 Alternaria species retrieved fron JGI server).xlsx
- Supplementary data file S2 (Validated Cytochrome P450 Protein gene sequences of 13 Alternaria species used for further analysis).xlsx
- Supplementary data file S3 (372 validated cyp protein sequences of 13 Alternaria spp used for analyses).xlsx
- Supplementary data file S4(figures of individual phylogenetic tree).pdf
- Supplementary data file S5 (distribution of Cyp families in 13 Alternaria species )-data for heatmap.xlsx
