# Supplementary material for: Genome-Wide Analysis of Cytochrome P450s of Alternaria Species: Evolutionary Origin, Family Expansion and Putative Functions
Source: J Fungi (Basel). 2022 Mar 22;8(4):324. doi: 10.3390/jof8040324 (PMC9028179; doi:10.3390/jof8040324)
Supplement: Supplementary file 1 [file jof-08-00324-s001.zip › Supplementary data file S1 (Total Cytochrome P450 Protein gene sequences of 13 Alternaria species retrieved fron JGI server).xlsx]

## Sheet: A. fragaria
>jgi|Altfr1|233178|AFGCTG_1.jigsaw-mRNA.10
MATFEKGSAALPKALQNLTTLQVSITVIVLQLYATFAGRLPFYVADCHNKYGHVVRISPYEISFTNSEAWRDIYGYGSKT
GLGSAPPKHWPRYGTNPNGVPSLLQDSDDTNHARVRKIFSPAFSERAIKEQEPLFMKYVDDLVQILKDGTVSSTTGTATY
DVVDLYSFTTFDVMSDLTFGESLHMLKTGTYDPWVGTVLGFMKASLRINLINTHYPLAAKVLKPIMEFLFSKTRSRLFDT
NSKRVTKRLEKGRESKVGVDLWDLVLNQEEKGKQGLSRGEMDSNATTFMVAGTETTATLLTGLTYLLLTHPECHAKLVKE
IRTTFQEEASINMEAIAKLPYLKACISEAFRLYPPVAVGLLHLTPSDGSTVCGHFVPPNTTVSATHYAMYTSARNFTDPL
CFIPERWTDDARFANDDRAAVQPFSVGPRDCLGKNMAYHEMRLIITKVLWNFDLELPEGNGNWFDQTVFTLWQKGPLNVK
VRMAQQA*
>jgi|Altfr1|233219|AFGCTG_1006.jigsaw-mRNA.10
MSLQRGIVIAVLVVLAYIAKVVWAGYTSPLAKLPGPWYSRYTNLVLRYQVLSGRRIFYVDKLHQQYGGVVRIAPNEAAVS
DTGGVTQIHKIGGEFLKSDFYSVLVPTDTPGIFAMRDPHAHAARRRLFARAFSNSSLSSNWDVEVRLKVGLAVQKIRQDA
SGSSQGADIFKWWTLMTTDVIAHLCFGESFNMLELGKQTPYIDAIQAALLGSVLRSELPIVYNILRLIPLKRIQTMVTTD
DVVYGYGRRAIENMRNRNGNAMNLFGQMLAACENNEKVSLTDKDIREEAGNLIVAGSDTTAVTLTYLVWAVLKQPDLQTR
LEDEIAQLSGGLTKEELENAPLLNSVIEETLRLYGAAPGALPRTVPKQGTTINGYHIPGGAVVSTQAYTNHRDPSAFADP
LRFDGLRFLNKSTLSAHQKASYMPFGGGSRVCIGVHLAYIELRLAAALFFRQCRGAKISECMKDEMMEMDNRFLISPVGH
HCYITLK*
>jgi|Altfr1|233279|AFGCTG_1017.jigsaw-mRNA.9
MIQASVQSASQAVLSFFVPSIAFSIIGAILVFAVRLLRNDPKKGNYKPLPGPKGLPWIGPIHKFPSQHVYKKFAEWHEQY
GPIYQFTLFGVTHIRINSEKMAQDILAKRGAHYSNRAPTPNIPGAKVDAEYLPLLDNNEALTRHRKFAHQCLAETYNFDM
FGFTHLEITRMMYMLMKDNRNYPDLAEEFTHRVSARLAWEDPTLSRGLNQSSAGLLSAISPAGQLPNRFPVVQKLPNVLN
PWYWREKARHDTQREFWVGAMQAVKTKMNAGIDGHSWSRTFLKEQTRLKFPSGVPDDKEGAFAVGMLAITASLPMSSPIQ
TYFLAMCHYPQWQKRLQQEIDEVCGPDRLPTWADAPKLPVLRAIGKELIRWRPPVPTGVPHEAERDDVYDGYFIPKGALV
HPTEWARRSDEAMYPNPEEFNPDRYLNPKYPTYKEPLTKYPNVINHHVFGYGRRNCLGMEIVDYQLVTIMGSLAWAFDVT
KKKNKIGIDIPVHTFEWTDLLITRPEVFVFDIKPRNEFKEKKLVSMFEEALAAHPDLAI*
>jgi|Altfr1|233385|AFGCTG_102.jigsaw-mRNA.12
MSILDIVQASWGSSFVLKLGLITTTPILLLLTVYFIVVPNAIKDSRRRHLPPGPKGHPFVGSLFELADTEAVRDKVVAWR
KQYGHVFHTKIGGTDYIWLSSPKAVKDLMDKKSNIYSSRAPAPMAQDVLSAGRRQLFMQYGPRWRSIRKHSHALLNLNAS
INYQPVQDFESKVLLKQLMQDPNDFMSINRRYSASVIMLVTYGYRIPSWDDPLIKRIYDVLERFTRNTAPGAWAIDSFPA
LASLPQWLFGNWRTHGQKLHEQDSKVYLDLWNKLKKDTDAGVAKDCFTKTFYLNGPEKSGIDELAAAYTCGGLIEAGSET
TGTTLNNFVLSMVLFPEAQKKAQEELDRVVGKDRLPTWEDEENLPYVRGVIKEVLRWRPVNKFGMPHATSEDDWYEGWFI
PKGSIVVLNWWAIHNDPDLWPNPSAFDPSRYLNHTASAAHYMNTADPSERDHFAYGAGRRSCPGVHVAERSLFINVSRVL
WGFNLTKKVGKEGKEVHVNTKMEPGFFSVPEPFHCDIRPRSEAHAKVMREESERAERDGFDY*
>jgi|Altfr1|233411|AFGCTG_102.jigsaw-mRNA.38
MGDIGFNRSFGMVESGEEANVIKLLHDSQAPLSVLAHISWAMRLIARTPIGSQPLFEHMDWSAKVLEERKKNTPKEKDVF
SFLLNPNEDQITPEMNADSRLLIIAGSDTVSATLSYLLYELCKNLTVQAKLRAAIDTIRPEKAHLDVEDVAECEYLDGVI
NETLRLHPATPSGPQRETPLEGLTLPDGTYIPGKVNVWIPIYSLQRDPRYWMDPLSFMPERWTDERPVFSALSSPSSDGE
GKDQSDKLVHSAIPAAIVNKSTMAKLNILQPSTKIYNEQTHGLSAYFWGTFSNFNPDVVDLNKVGITYEYGDHYFVLVQL
PHPQTSELVFQSGFLNRTHVGPYLVYEWNSLVKE*
>jgi|Altfr1|233428|AFGCTG_1020.jigsaw-mRNA.2
MSIPGPSRIPHVPPEPSLDALVPSLPAMMTISLGVMVVLSVVVMTSGKAKPPLANPPRWYQTALFKRLEFQQNGRAIMSE
ARRRYGKQLYRLITDTGECLILPPEYAAMIRNSMDLSFAEAVVRMFSGNVHGFEMFAVLLHEKRLVQTVVMKQLTKYLNT
LTKPLSEEATYACDVIFGKDPEWKETVIADSILQLTARLSTRIFLGDTMCRNEDWLSASKAYTATCFIMTLKMAALPPYL
KYLVPYLSSEAKTVRENGNRCREILTPLFTQRQALKEEARRNGQPEPVFNDMIDWYEQESKGTNYDPALFQTALSFVAIH
TTSELLTHALTLLASEPKYVDALREEIVRVLSSEGLTKGALANLKLMDSCLKESQRYRPAAYLTMRRKAKRTVVLSDGTV
IPKGQQIAVDGYHMSDPAIYPNPDKYDIYRYYRMSLDPNNPTKASQAHLVSTGPDNLSFGHGVQGCPGRFFAANEMKIAL
CHLLLKYDWEVGENCDLSSKILFGETEALDKGNKLRFKRRKEVEIDLEGLVYV*
>jgi|Altfr1|233464|AFGCTG_1021.jigsaw-mRNA.12
MTIKSFYLVGQDKNVFRQDIHIDQYHDFEALQVAVAEQYNIIQSTGIALQDSKGDDLPDLDAVLDCDEEIGITVDGQAIR
DPAGPEGLPFVGSYYEVFPDHLGNHARLFQKYGSLIKYETMGKQNYLTNDPAIATVAFQESAFFSKHITPEHPLAGIKDN
RALFICDTDTDAWRQAHKFIPPSMAPKAIRHYTPLMEASVKDSFKVFDKLDEEGEAWNVYQYMLKLASQTVFKFALGYDA
HHFDNPDSPLSELVILIAQSLSLNKKVASRGAWYAKLSAIPFTAAYDLDKIRYRLWTILNQAIDQAPKGSSEEDLPLHSA
ALGASCVVDYLKRATDDNGNKLPRELVIPNMLPISGAGFTTTSSLLSWLLYSLCVYEGNQDRLLQELVDAGVNENTKWTP
ELSDGLTFLDKFVKETQRLHNPSFQPGRTAKVDCIVPGGYKLPAGSVVICALHAIHNNPQIWSNPDRFDPDRWGTEEVSN
RPKNSYMPFATGPRSCIGFNFALGEVKVLLPELVYRYEFFKEGEEAVSYDPEFQLIRPMNFYVRAKRRTSYPKPTPGAKK
IAVEYAEGEEKPPI*
>jgi|Altfr1|233606|AFGCTG_107.jigsaw-mRNA.51
MHPFTAYALGIAVVGLVVYAVVDAVGKYDKRYNVQNMPGPWQLPWIGRIHDLPIEFMWLKFKEWADIHGPIYRTKMLGAN
FIIISDEKIAEDMLVKKAKLYSDRPEIKSLFDAKSTYGSMEYLPLMGKNQYWARQRKFTHSYLTGATNVRYNGIMEFEAK
RWMARLLENPDDFGVSLEDMCSKVMCQLTWDDPSLSIPLTPSAWGLLTQMSPAGPITNVLTPLWDWVPEPINPWKLRERK
RHDEQQAFFMQCLQKTKKSMEMGKQRSCFTKNYLETAEKSNISGDYEASCVIGMMALVGIFTVTGPIYYFLISMVHHPEW
QVKCQDEIDRVCGNNPPAVADLPNLPILRACIKETMRWKPTVPTGVAHEAEADDWFQGYFIPKGTRILPLDWAFLRNPVK
YPQPEEFRPERWLEAGWPTFQEPLTKYPDIVGMTSFGWGQRQCLGMSITRDETVTGCGALMWAFNLRRKVDPVSGKEIEV
PLNKSNSLLIIKPDPWEMAFQPRSESRKQEVIQLWKEAEAKDIQERAAFAKASEMNILVEP*
>jgi|Altfr1|233724|AFGCTG_113.jigsaw-mRNA.4
MFTHGFSERALRSQEHLISANVDKLIRNIDQSLASSPNAPLDFVRLFNCVTFDTTGELAFGETLGLLDGNEKMYGWVDSL
TESTILAPYLTILSRFPLVLNAFFALLPKETKLSFEQNGRYASDLVDKRLEKGLVTETADFWTLILKANQDNIIDVEDMK
ANASLFMAAGTETTATMLSGFMFNILSNPDKLERVMKEVRQSFSSAEDLTSSNIQKLKYLAACCDESMRLYPSTPIGPPR
IVTGNGGAVCGQFVPQGATVSVSIFAAFRSPDNFSNPLSFVPERWIPTDPLYEQYANDNRDVFQPFSFGPRNCIGRSLAL
YVIRLVAARLLWSYDFELCEESAKSWMNQKMYWALWYKPPLWLKATPAKQG*
>jgi|Altfr1|233931|AFGCTG_122.jigsaw-mRNA.9
MADKGGRDALGFQLSSSLPSRVHPVAACVLCISALAFAYAFYNAFLHPLRHYPGPLLWRSFRIPYVISTHSGEIHKRFTE
FHTKYGPVVRVAPNELSYADSRALKEIYITRPGHLPFERNRTSFKKMSPTEPNSIVNWHEEDHTRYRRAFANSFSEKSLK
EQAPVIESYVDLFMEQVKKRKAVDLEKWLNYLTFDISGDFTYGESWDCVANGKAHPWVDIAQDFGKGLALIGSINHYPPI
DKLLRHIIPKRILQRSMDHRKLSMEQAQKRIALDVERPDWVTPTKKYSDQKDHFTDAEWGINLLVIAFAGSETTASALTA
IVRMLLQHRGVLHRLTAEIRDNFQNESDMTVASTSNLPYLNAVINEGMRLGPPNAIGVPRIAPKGGDTVCDQWVPEGTYV
TYNQYSAYRQPYNFRNPNSFIPERFLHPKPEQDNMAAFAPFMVGRHSCIGAKVAYNEMRLILARLLWSFNIRLKDDLDRW
DWGEQCTYLLWDKKPLEVTLEYASK*
>jgi|Altfr1|234019|AFGCTG_130.jigsaw-mRNA.3
MSVIIEAAAEGPKSFLQAKWLLFALLVYVLSSMIIYPFLLSPVKHIPGPWYARISKLPLKYATFQKRRTEYVTDILNRYG
PIAVIAPNQVHTTDDAAMKTIYDKTALKTPFYASMGQWKGVTSTLGFVDYASAAPSRNNLIQCFQNKNLATLVENIQSHV
EDFLELLERKAKSNEPVDGVVVFRLLALDIVTDVLWGEKDRLLNNYEEDKSPVFLQRFHAFSTWNAMKSFIPGSDIYVRY
FGSKKWKGLRNDCNDMDITAKDALRRWEASKNNLNREKDVLSMLQSMNKTKAPAVPTEDIPAYMVEMLAAGSSTTSHTAA
FACWLLARHVEIQEKLQEELSVAFLDRSILDIRLAMDLPLLDGVIRETMRMYPMIPGPLERYLGKDLSIAGHRVPKGVIA
STAALNQGQLDDVYPQPQKWLPERWINANERMKLNWIPFGTGCRSCPGANLALTELKYMLAMIFLDFTAVVPDNMEDDKR
LDLADVFAAGSKSGHCWLKFQKRAGY*
>jgi|Altfr1|234233|AFGCTG_141.jigsaw-mRNA.14
MEKSLHLNRDKAFHRQRRKVWDNAMKISLSDYAPQVESFTDQLLTRLRSEEGRSIPLFEYATYYSYDVMAALAFGKPMGF
IKGEQSDVAASILATFTNSVQALGYMYHMPWLMNAIGVLTSFAGPMKEWRDWSVSQMKARMQVRDAKPDLISHLINSTPK
TPEGRELLYGESRLIISAGSETTSSALTFVFMHLATHPHYIAAVRAEFLANIDNYDCQRPMPMLEAVIQESMRMWPSVFF
GSQRVTPPQGMEVNGRFIPGNMIVHIPLFPLFHDARNFVAPDQFIPERWTTKPELVLNRQAFMPFSTGSYSCAGKALSLM
ELRSVIGRVVAEFDIVLDEGTDANAYWDGILDHFTAGAPPMTVRFLRAR*
>jgi|Altfr1|234273|AFGCTG_143.jigsaw-mRNA.6
MLMFAELMGGQNNLLHKYTYTREQRERFRDLRKLTHQGIGIQRVQNYRSLQDDENKVVVKDLLTTPEKFVSHFERYATSV
VSIIGFGRRIADCQDPLITEVIAQMQNSAQMAVIAKDFPRLMETFPWLAKFPDCIAPWKRGTRRSAKPKFGRHDFFFALA
EEANQSSGENYAKYLFREAPQYNLHPLEISNLAANLLGAGADTSSSTLVTAVLAMRAFPETLDHAWDELDRVVGRSRSPT
LDDDLPYLRAFTKEVFRWRSVAIIGGTAHAPVQDDYWNGYLIPKGTWMQGNVWAIHHNERDFPDPDRFNPRRFLDTDDKR
PFPGEKGYMTFGWGRRSCAGQALAEQGTNLSVARLVWAYKVEPEVDEHTGEEVPVDIFNYSSGSNWKPQPFRVKFTPRHE
EIKQTILREGKQALNDLAKYERETKYTFSTFYQ*
>jgi|Altfr1|234373|AFGCTG_147.jigsaw-mRNA.15
MIISIPIAIGVAVTYFVCCAVYNLWFHPLAKQPGPFFARISGIPSFYHACVGDRHIWSWRQFQIYGDKFRAAPNLLLFQT
PEAYNAMFGHKANVKKSPFYEVWRRNKHDLNTLGCTDVETHARRRKALSLAFTDQSVKATVPFVARHVDRWNELLPGEIF
GVEGWSGPQNLTEWTDFLLFDMFGDICFGSSNNTKEPGPNNLKRIPYNITRYLRFYNPLAKSPFRSLLLWLKPRGLDSLM
KLITPKEIKEYFAFTEDLAMGRVESERKNETEKRPAEREDMFHFLCTAKDPETGDFALSTENLIADANLLTVAGSDTTSA
TVTALFFFLTRNPKVYTKLVHEIRNNFGSAEDIGSGPDLMAKCEYLRAAVYETLRLSPAGPSELERTVLSGGIRIAGEHI
PGGITIGVPKWSLGRNEALWGDYNTFRPERWIVSDSNTQDEVNHLKRSFHPFSKGVGSCLGQKMAMIQLCMIVGRTLWRY
DVRQAPGQCVGEGRPDLGWGRRNRGHFQLRDAYISLREGPIVQFKKRVL*
>jgi|Altfr1|234489|AFGCTG_152.jigsaw-mRNA.53
MASGPGAKVAAIMIAVDSHPTNGDGDSTNQDLYNQDDNHESFNVALLSIAISMALQSFVISAIAAYPTVTLFFAPFLLLF
IRSIYRVYFHPLSHIPGPLLPKLTSIFLHYHAYIGDEASTIHKLHEQYGPYVRVAPNEIDISDADAIPAIYVSKGGFPKA
ACYANFDIDGHKTIFSTVDADYRSPRAKAVVPLFSTKALRENEKAIWGCVDRMIERLKEESKTRRPVNVLNLTRSLAVDA
VSTHLFRENYDGVSERGPVLSVSAFVDAFVAVGRFFYLPNIAFVWLEWAVGKWMPDPETEDSMMLVDKFVSALVTNTSEK
STTYPGRLLAAGLSDSEVKAQCKDLVFAGTDSTGMNLATIMLNLACCTEKYERLKEEIRSNAALGSDAQEVQALPYLNAV
VKEGLRISMANPTRLPHVVPTGGWTFKSTYFPAGSVVGCSAYELHFNPTVFPEPHSFKPERWLDPTEAMSKYWFAFGAGS
RACIARNLATLELQFATERLGKSGVLDGARVMQKEVEIYEWFNSKVKGERIDLVWG*
>jgi|Altfr1|234536|AFGCTG_156.jigsaw-mRNA.2
MSLTTLLLTPYSILLLPVIFYILPYLRNWQIRDIPAPFPAAWTNLWLLYQCRRGKRYLAVHEAHKKYGKLVRLQPHHVSI
ADADAIPQIYGHGNGFLKSEYYDAFVSIRRGLFNTRDRAEHTRKRKTVSHTFSAKSVLQFEQYIHHNLEELQKQWDRRAE
SAEKKGEWYHMDALHWFNYLAFDVIGDLAFGEPFGMLAKGKDEAEVSKAGQITYAPAIEVLNRRGEVSGTIGCFPAIKPY
AKHLPDPFFSQGMKAIEDLAGIAIARVDARLEKPSDRVDLLARLMEGRDESGQKLGREELTAEALTQLIAGSDTTSNTSC
ALLYHCLQHPDVVRKLQKELDDALPDADAVPSYAQVKDLPYLDAVIKETMRIHSTSSLGLPRLIPPGPGVTLLGHHFPQG
TVLSVPAYTIHHSTEIWGEDADVFRPERWENVTEKQKAAFIPFSYGPRACVGRNVAEMELALIVGTVFRRYEFEIRQGEL
ETREGFLRKPLGLEVGMKRRRFD*
>jgi|Altfr1|234572|AFGCTG_161.jigsaw-mRNA.6
MAVLSLLASIFGVLLLYIFGVIVYRLTFHPLASYPGPFLAKITDIYLAYYAYKGSRHLAFHRAHEQYGPYVRLGPNLLSV
NTATGLKTIYGFRSNVKKASFYHAFPSTPKAVSVHSAVDKMQHARKRRVMSHAFSDSAIKSLEKYILANVRVGCELLGRK
SNNWSAEKGLADEKDGGWNDAWNAAHWCEWLVFDIMGDLVFGKAFGMLESPVNRFATQLVGNAAHRHLICGTHLTIHNWH
LDKLFFRKIAGQRAQYMQYSKGQAMERTKLGVDVDRKDFFYYLLNAKDPETGKGFSMDELWGESNLLIIAGSDTTSTAMS
GAFFYLAHNPSAMQKVCKEIREAFADVEEIVTGPKLSGCSFLRACIDETMRMTPPVAGALPREVLSGGMDIDGHHIPAGV
DVGVPIYTIHHNADYFPQPFDFIPERWLSDPSANPLHSSLQAAQSAYNPFSIGPRGCIGKGLAYVELTVTIARVLFLYDL
RLAPGTTLGAGSKDLEVGRTRASEYQIMDVFASKKDGPILQFRARA*
>jgi|Altfr1|234574|AFGCTG_161.jigsaw-mRNA.8
MALMSFLSLLVTLVMFSILYAFHLYSRTRDARPLPPGPKGLPFIGNINDMPKPGVLECHHWSQLKKTYGPISSITVLGQT
FIIINDAEIAVELLRDRSAIYSSRPMQTFSCEMVGWRHATAMAPNDAEWKLQRKNITKIVSTNTSVSVVDRVQEMEAARF
LLNLLDSPDKLFDHIKKEAGSVILKITYGYTTIPKGNDPFVDLAGKTMEQFADATVPGRWSVDMFPFLRYLPEWLPGMEF
KRTAREMATQLRQCTNQPYEFVKKQMSEKRHSPSFLSQAIEGTSLDAEMEFIHKWTALTLYTGGADTTVSAIMTFFLAMS
IFPDVQKKAQEELDRVIGGDRLPGSKDRESLPYIYALMKETHRWHLVLPMCLPHCSTEEDTCRGYRIPKGSILLANNWLF
THDPEVYPDPMVFRPERFLETPTHKSEPDPRNFIFGYGRRICPGRYVADNALFITIAQTLAVFDVTKSVDENGRIVEPEI
KFEPGAISHPVPFCCSIKPRSDAHEQLIKASEQLYPWEESDSKELESIKW*
>jgi|Altfr1|234774|AFGCTG_178.jigsaw-mRNA.33
MSLAFYALLAALVTVAAYSLHKVGRRPAGYPPGPPTLPIIGNLHLMPKGKPHLQFQKWAEEYGPVYSLILGTKVMIVLSS
DQAVKDLLDKRSSIYSSRPDLYLSNIVSGASEVSGGLRMLLMPYGDTWRMIRKIVHNNLNIKAARTYVPYQELENKAMLV
GFLDSPDLFTDHIRRYTNSLTTQMIFGFRTISINDPKLKQLYSGFEKFSEISGKTTAALLDLFPILRTLPDWALPLRKYA
RNLHEKECELYIGHWLNVKKAIKNGTSKPCFCLDLVRAQDEENFSDALAAYVSGSLLEAGSDTTAATLIGFIQAMILFPE
VAKAAREELDRVCGDRFPTLDDAPNLPYVRGCVKESMRWMPTAILGVPHAVIRDDEYMGYTIPKNAGVMWNVWAIHNDPT
RHAEPRKFDPQRYANDGQTAAEAANNSDASKRDHFLFGAGRRLCQGMHIAERSLFLAISRLLWAFEFEPGKGEHGEVELP
DADDLTEGMLVQPKPFKANIVPRDEEKARVLREEWDKMGSLLGKDEQWKVLPEGLIWKEYDNATKTA*
>jgi|Altfr1|234833|AFGCTG_180.jigsaw-mRNA.11
MALRDLPWVTILFSGVVAALAYGTMRLIQVRRFYKDLPKPPHSFFFGHLKLLGETFKSLPSDVHYQAAAVTIARKYNMPG
IFYLDLWPIAWGQIVVTDPDVALEMTAVRNHPKHEAEGQMIDPLIGRGNIVTANGPQWKHLHRMLSPAFAISHITNMRPM
VADEVMKFRSIIHEKARSGEVFKLEDPTQHLTFDVISTATFGRSLDAQTKGSPALQHFENMCRAYMASRESVNYIRNFFV
NRKVSAERDKLDAIVVDLIKERFEIIKRDKLDLSEKRGLGIMDLILRDYIAERQNDVKELDHQFVQDALSQVKTLLIAGS
GTTSDTVCFGAMMLSVHPEVVQKMREEHDRIFTPGIEATYEMLKTDPYRVNELTYTNHVVKEILRFFPIGNTARKGIDTL
KYQGREWPAKDIMICPVQLAMHMDPAIFPDPLKFDPDRYAREDFPRHAWRPFERGPRACLGQPLAMDELLITFLLTIRDF
DFTCADLKPNKTPRVDWFDLDLTFGDRAFQEFVFEAKPRDGMPMTVKRSNWPS*
>jgi|Altfr1|234847|AFGCTG_180.jigsaw-mRNA.25
MYTIVLVILFFVVFILYTRYKDKAPSGTKVAPGPAGLPVLGNAHQLGQQPHQQITAWAREYGEVYKIRLGWNDWYMICSP
DACKEILDKQSAHTSSRAPLPVSGDALGGGMRFLFMEYGPEWRKLRGISHKLLTPAVSATFKPSQEFEAKMLLEEILKGA
DPGKGNEVSYKAIRRYTVSVIMTSTYGRRIPEWDCDEVHGIYDIMNDFSTMAKPGTYLADTLPFLGNLPPQLQWWRKGVK
PYFDKQANLWMSFWSTLKTQMETKQAPECFVKQFIESDYEKQGISELQAAFLAGSMIEAGSETTSAALNTAVLYLSANPL
ARQRAVEEIRGITSSSQSPTFEDESRLPYIRAIVKETLRLRPVTNIGTPHYTTAPITYKGIHIPAKSVVCLQQYPIHYNP
DHFEDPQRFNPERYINYPHGSGHYAAGPAASRDHWAFGAGRRICSGVHLAENSMFIVLAKLLWAFDILPPLDQQGNELQV
DTGDGAFDAVGSTTMAKPYRVRWKVRSKDIEDTIIREAAEARRDGYVLRGVRVGEEGVEY*
>jgi|Altfr1|235020|AFGCTG_187.jigsaw-mRNA.2
MASFAYAFLLAIGLLVAKFLYVGLTCPTKHLPGPWYTRFTHYRLKRAVVTGQRIFYIDSLHEQYGPIVRLSPTEVAVADL
DAFKEIHKIGTKYMKSEWYLRLANFPKAGVFTMLDPREHGPRRKLLSRSFSRTYLVEHWESVVRDKALMAVTKIKADAMQ
STADVYNWWMLLASDVSAHLAFGDSFGMLESGHQNQFMRVLKKLTMGAGIMVEMPFLRLLRFVPVPAVQEMFNANEFILA
GAGKAVETARSRTGENNIFAKVIEDCEKEGEGHIDDMDVRIEAMNVIIAGTDTTGVTLTYLTWAVLQRPELQAALEAETA
ALEEGFTENDLIKLPLLNAVIEETLRLYGAAPSSLPRVVPQGGTKFAGHYIPQGVTVDTQAYTFHRDPKIWSDPLTFNPQ
RWIADKEGMVAEAQSPAAKLAFHPFGAGARSCIGIHLARMELRYAVAFFFRDCRGIRLAESTTPESMEFENFFLIAPKAH
RCEITFKKGL*
>jgi|Altfr1|235057|AFGCTG_190.jigsaw-mRNA.9
MLFVIACSICISPILYFLVRSIYYLFFHPLSAFPGPKLWAVSRVPWNYVNLQGDLAWRIRDMHLYYNSSVIRIAPDELSY
TSSTALKKIDGTPPPREFLKCLDGRGIAPAVVNGRRSIVTETPERHTILRRALQPAFSERALRDQEDFFRDHTDRLIAQL
RKPQYGITEQNILRWFALLSFDIMSDLAFGQPAGCLDRVDEPWLEVIGSRVKSIVWYQFAVYYHIEWILKWIMPKAAMEA
RKRHQTLTLQKVQQRIEEERSGKRKGKKGDFMSYILGNDRENLSNMDLFGMASALIVAGSNTTTYTMTAFVFFVCRHPEI
YARVVAEVRDKFASEADITMVAAGELPYLKACIEETMRMSPPTPSALPRWVPEGGEEIDGKWVPGGACIIWRPAMFHGTG
IDLSNSSLRGGCRRKKEISLKMTAAPPALSPTVDMIVLGKPKLFWNFNISLNRSWEDWWITQKSYLVWEKKPLMVSIKPR
H*
>jgi|Altfr1|235056|AFGCTG_190.jigsaw-mRNA.8
MGRYTWGLSLLGTSNLITADPRNVQALLATQFDDFVMGTARRTNLKTALGRSIFAVDGKAWHRARETMRPIFSRENVSRL
ELLEEHVQTMLRIIETKNEGLTTDAEDRAWSAPVSLAVLLPRLTMDSATELFLGQSTHSLNTALIKQQQNSINDEHDENS
FDHAFERMLAILGTRMRLRSLYWLYGNKELEKCINTLHTFVDSAIDAADQARKSGSSQLRYDFLESLCTRCSDRAEVREQ
VLGLLAAGRDTTASLTAWVFYCLVRSPRVYKKLRETVLAEFGPYSTNVGQTITFEMLKGCRYLQHVLNETLRLHSVVPFN
SRCAARDTTLPVGGGPDGSMPVFVPKGTEVNFSTHVLHRRKDLWGEDADEFVPERWEKRRPGLSWQYVPFNGGPRICIGQ
QFALTEAGYVLVRMLQRYDIIEGLDIDMKRDWHNFTVVCSPGSPVARDAAVMCRLRVAFE*
>jgi|Altfr1|235055|AFGCTG_190.jigsaw-mRNA.7
MAAFSVPGGLSHQLDQLPSLTVRNIATGAVVFLWAISRLPWNRANMKGRISWKIRELHDKYGPIVRIAPDEISYTTSGAW
KKIYGQRNPEFVKALDGRGIAPASIGGQRSLMTEHQDRHLRLRRAIDPAFSQRALREQESYFQDHSDNLVQKLKQRCKDG
PLDMTTWYNLVAFDIVSDLAFGEPSGCVNNPDQPWIQAILARAKAIVWFQLAVQYGFMGLLNWMTPKYVTESRKKHIAMT
EAKLKARVEAKNPGKDFMSYILENDEKLNHLELVMLSSNFIVAGSGTSAGGMSGLTYLLLRNPDKLEKLKQEIRSLFKSR
ADMTLQAVTSCKYLRACLNEGMRLYPPTPGSLPRFVPGKGEMIEGKWVPGGYAVGVNQLAAGHSERNFKKAREFHPERWL
DEPDSEFKDDDRSAVQPFSYGQRACIGRSMAYAEMSLTMAKLVRYFDWELHDPENDWWNQQGTYLVWEKLPLQVKLTPVS
DLIE*
>jgi|Altfr1|235100|AFGCTG_191.jigsaw-mRNA.25
MTGSSEVTESHTLFTIPHIAAAIITYWIVATTYNLITSPTPPSSIPWMGYGKGWIADFRNFTALTKSKEWLLAGYDKYSR
NDKVFVLPPTLGMAAEIVMPRSQMGWMFDQPDTVLSTSEAHYDFLQGDYSFVKPIILKDPYHEHVIHKNLVRNLNAILPE
LEEEVPHAISEVYGTNTDSWKKLDVMDSFMKMIPVLTNRMLLGGSLCRERKFLDAVLGFTVDCIRTQSLMQLFPKALHPV
IGTLLSLTTKYHYWLSSRFTLPMIKQRISDIEKKDAGDPEYKNWKEPNDFINWSYRTAQAEGRRDEMQPDRIAQRIMPIN
FASIHTTSLTAYETMVNIMSAGPEVVKQLREEAHRILQEEGGWTKQGLSRMHRIDSAIRESQRVAPIALTFVHRKVVAKE
GVTTPEGVHVKYGTLLSCPWTPLAGDTDIHEKPEEFDAFRYSRPREEYEAMDAEERKKIDALKLKQTGLVTTGVHHLPFG
HGRHACPGRFFVSHELKMIFADLLLNYDIKPLAEKPKKIWVIRFQVPMPATIEVRRRKSVWKPETAS*
>jgi|Altfr1|235236|AFGCTG_199.jigsaw-mRNA.10
MPAFRFRHIKELYPVFWGKSMEFCAVVKRDLGAQPDSVLDVCYYATRVTLDIIGIAGMGRDLGSLYNKDDELAKNYQEIL
EPTPEKVLYYLTNVILPPWLVRKLPWRLHERVTVTTRNLRRICSEFLVERKMKIRCEKAESQESRDILSIMIRGNDQSDK
NLVDQLLTFVAAGHETTSSALTWTSYLLAQHPAIQARLRSEILKYIPDPGVLSSPDFDVARLLESMSYLNCVCNEVLRLF
PPVPLTSRVAVRDTTVCGHFIPSGTMFWIVPWAINRSPKLWGPDAEDFVPERWMDTTTGRATMNGGAESNYSFLTFLHGP
RGCIGERFARAEMRSLVATFVGNFEMELADPNEEIVVGGTLTSKPRNGMKLRLKDVKWGP*
>jgi|Altfr1|235240|AFGCTG_199.jigsaw-mRNA.14
MMLLNFGLPNAWLVVALPIIILLGWIIYTITLHPLSRVPGPFLARISRLWYLRKIWTEDVEKYERALHAKHGPLIRIAPD
EVSCSEYTFDIIGELFYGRAFGFLDEGKDQNDWIKSLDKMIPFVCLMGVAPPILRPLIGMGTMLTAAGQDIRNGVKNIGS
SSARLMKEAYATRHEVNRTDMAQQVFDIYEKNGEKMDFTWGDVEQESYGALFAGSDTTAIAFRSLFYHLMHSPNVYARLE
KEIDEAFQQGRMDLPPTYKQASQLPYLCACIKEALRIHPGAQLSLPRTVPRGGMELCGQFIPEGYTVGINAAVMHFDRRV
FGQDADIFNPDRWMDPVRANQMDKYMMSFGGGTRTCIGKNIALIELHKLSPQLVWNYHFEFYDAGQTQWHTRNTFFARQE
VIMVLALTSATGKLGGAVLNAILDNKLIDPKELVVCTSSDPNSDRFTSLRSQSITLRQADFDKPESLTRAYDGCTSLFLV
STPRIAMDYNNAPLWKGREAHHRAAIDAAIQVGIQHIYYTSLGFANPSKASVMRAHIRTEEYLHGLEKEGKCKVTIIREG
LYNESWPLYFGYYFGLKEETREEVVVAGDGKISWTSIPDMGFGTAKILAAPSEQWAGKTFYLSQKKSWSLKDIADIVSRV
RGDEIKLKIVDSKEFEDFYVNSKGMERPSVEWWSSSYDALKDGECEIDDPTLENLLKEAGRTPKPLEDTIEEMLR*
>jgi|Altfr1|235253|AFGCTG_199.jigsaw-mRNA.27
MTAINIAFYSSCAVTFIIISQVIYRLYFHPLAKYPGPFLARCTSWYGAYQSYTGNIHLDVQRCHEKYGDVVRYKPNGLIV
NTVEGLQDTYMHPSKTQKARGYIGFRNGKPEVSIINTLDREEHAPRRKMLSRAFSTVALKKYEPVIYRTAKVFGDTLLAS
PESSEKARSWGPELNIGHISSYFTFDIMSNIVFYSPQNMMTETHARPILETIDNCMLMAGMEVIQPRLVDYRNLRTYLAP
RLTKKILNLGERIWPLVMGRIELEKKQHVDDIFGDLIGQQGKEGSGLTNEELMADALVMVIAGTDTSSVAISGFFFYIAR
HPEVYKRLAAEIRSTFSSLEEIAPGPRLTSCSYLLACIDEALRLAPPVAAPLWREMRMQESIAGNVLPKGVDVATCCYAI
QRNPAYFPDPDEFIPERWLPDNQSEEALKLAKRAFIPFSLGSRGCLGKNIAYMELTTALAQIMFRADWKRAEGPMGTIGE
TRSGAKGTVDFEIKGHFTSEKHGPYIQFVPRDLDEQVSA*
>jgi|Altfr1|235515|AFGCTG_207.jigsaw-mRNA.9
MTIPIYIAGVAVLGFFLYKLLYGTDTPHIKGLPEVPGLPLFGSLYELGTNHAKVAQGWAKKYGPVFQVRMGNRRIVFANS
FDSVRHLWITNQSAMISRPMLHTFHKVVSSSQGFTIGTSPWDESCKNRRKAAATALNRPAVQSYMPLIDLESTVSIKELL
HDSKGGEIDIDPRAYWQRYALNTSLTLNYGYRIDGNKDAPLLQEIVDVERGVGNFRSTSNNWQDYVPLLRLFPSQSNEAI
SFRKRRDVYMDRLLNTLTEKIEKGTDKPCITGNILKDPEAKLNRAEIKSICLTMVSAGLDTVPGNLIMGIAYLATPKGQK
IQRRAYQEIMKVYPNNDAWERCLHEEKIPYITALYKEILRYWTVIPICLPRVSIKDIEWNGVNIPAGTTFYMNAYAADYD
AEHFKNPQEFDPERYLDVPDGAGTPHYGYGAGSRMCVGSHLANRELFTAFVRLISAFEFTPPVDPRDEPVMDCLEANAIP
TSLTMEPKYFKVGFKPRNRKLLDQWIKESEDRTKDLM*
>jgi|Altfr1|235696|AFGCTG_218.jigsaw-mRNA.21
MDIPITLVSLFVVFILYFCYVTVYRLFLSPISHFPGPKLAAWTYWYEFWYDVVAEPEYTFKIGRLHKEYGPIVRINPDEI
HIADPDFYDTVYAGSGRRRDKWDWITRSFGVDESLIGTLKHDEHRVRRASLSPYFSKQSVRALQPLVDRNMSILLERLRQ
FADSGLPLKLDDAYAALTNDIVEDYAFGRSEHRLEAPDFDPSFRDAMLQGGKAGHVLKHFTWLMDLLRKLPDSMLLKLSP
AMGAYSQLQTSVKRQVAEIQHAHQTHSYDKTRRTIFHEILNSKLSDYDKSTDRLWQEGEVVVAAGTITTAWALGVSTYFV
LATPEILRKLKAELEAAIPDPSQPLNLITLESLPFLTGVVQEGVRLSHAISHRLHRICPDETLVYQDAENKREWHIPPGT
PLSMTSNLVHHDERVFPNSHDFQPERWLDNPRLDRYLVSFGKGGRACLGINLAYAELYLTLAALFRVYGTEEVEGKDDVG
KLQLFETSAADLVITSDTVVPVMPEDSKGLRVKVY*
>jgi|Altfr1|235700|AFGCTG_218.jigsaw-mRNA.25
MAGMSYVQQLENVPQAVAIVAISIFVLTSVIIYGCYLHPLAHVPGPFLAKFSPIWGMRALYRMKFNSDLQALHKRYGPVV
RIAPNEVSFATFEAETTIYAKQEDGRFSKAGTFLTLFSDLVLNAPTLITIPDPALHKRLHKVIQQAFTPQALASQEPIQK
LHIERAMLDFDEIAVNGTKIDLADKLETMFWEIIGDLAFGEPLMAGKRPTYESLKRLGKGSMPMVEALSFMLVMPGVAPA
LETARSLISAMPIPSQLSKLVPSKRLRDCIDRQDGREDFISAIMGSEKQGLTLDADAFFSNAMGLTLAGYQTTATTLAST
FYHVLRYTNTYITLCAEIRSTFTSEADITGERLARLPFLNACIRETLRLLPPANGKTAQRTAPSCTIAGTYIPAGTIVSA
DLYTIQRSSQYFNDPASFRPERWLEGAEENGFDGDNRSASRPFLIGSRACIGRHMAQQSIRLIMARLLWRYDFELVDRDG
FIWERDAGSSLIYTDYTLLVKILRR*
>jgi|Altfr1|235885|AFGCTG_229.jigsaw-mRNA.8
MEHTFSHVPFAGWSVLLVHGDVMEKAPLFIGVVKPIDGCVGIGLAKGPEHTRQRRAMAVGFTKPALMAQQEILEVQTAKL
IHAVKTQGKNGKALNMSDWLSFTTFDIIGDLCFGESFHCLDEGVATEWALATTNVLISSTLDMAVRRVTGVDTWLNQMAQ
KLMPKEAMKWRMITFMNTKKKTFDRLADETSSHKDVIYHIQRNKDARRTLAPTELLLNMTLLVTAGSETISTLLVTFMYN
LCVHREIHKRLATMIRTTFADPSDITLQKLEELVYLDACIKEALRIFPPVSSNLPRAVSAKGAQIGPHILPGGSLVSVAP
WAAVRSESNFHLPNEFHPERWLRNHPEQGWDPAFENDKLSASTPFGAGPKQCMGQSLSYYEIRLIVAHLLWAFDFELETE
GVKGAKNQLWSLSPSTELLRSYQTLNRPELYIRFKEREIL*
>jgi|Altfr1|235888|AFGCTG_229.jigsaw-mRNA.11
MASIESFTNISMELPHDADTVDFGSIDDLSLWEWGTSGVDPHCTNGHHSGSVEQMWGLASSQDMLNGTKFGAGSIAGEPT
QEPSPPMSQIGRQNTYQDDQIPLTHVKSFPEDPISSDATASDLLFDLSKDVDCQCSSQLSQLIYLVSLRLAKPTTLDVVF
AVEQQLNKTKDTISTCAQCSFNSPQSIWHTAIVLVVIWVVQNYIRTWKRLRHIPSAHITAPFSYYWLGRTTYSGRQYWVL
RDLHAKHGPLVRIGPNEVLTDDPNVLRTVSSTRSNYARSDWYHAGRFNPYRDNLFTIIDPGAHKKAKARSMAAYNGRDTG
GLEGIIDEQVKIFIDVIRNRYVVASPGNGQPLLDLVAITSYFTMDVITRMGFGKAVGYLEDEKDHYDFLGTVDELWPRMS
TVADVPWIRKFLFSPFVLKFVGPKTSDTKGFGALMGFAAEWVGRRFSAPDGGHKDFLASFRPNFPFHASLMAKGFTEEEC
QSEGLFLLLAGSESTANAMRSILVHTMSSPTVYNRLIAEIQNAVRAENVSYPITLEQARRLPYLQAIIYEGLRMRPPILG
LFPKIVPLDESPIFHGKLLPPGTAVCMNMSSMLQSTALFGADTDVFRPERFTEADEETRKQMELDVEMVFGYGSWVCAGK
NIAMMDIAKVVFEMFRLFDLQLVKPFEPCDNIGYGVFMDKGLKVRVSAKM*
>jgi|Altfr1|235887|AFGCTG_229.jigsaw-mRNA.10
MSSSLSLLALCATLAASLVIFLVYKIEVHPRLFNAFRHLPTARGGLPFLGHGFLQFTNPRGQAYLDMANSIPNQGLIHFY
GFMNVSHILLVSNEALSEVLVRRAYAFTKPAVARRLLSQILGPSLLILEGDEHKYLRKRIQPAFGHRNVQDLCPLFWSKA
IDMVETMEQSAASPDSTDFIVDVLPWGNKGTLDAIGLAALGKDFNTLREPNELTDLYELVTGSKEGVRLLFIANALLPAW
LLRLLPRKFNRDIEDARIRLRQLCSTFVEERKKEVIEDSGQRALLLQLIQSGTLTDDELVGQLLTIIGAGYEPTSATLTW
TLWLLAIHPAWQDSLRAELRSHIPYRFFANDAERFTEFATLDTLPILNAVINETLRLIPTSPITSRVATEDTTVLGTAIP
AGTRLWIVPAAMNRFASFYGETADAFNPGRWIDEDSGRANNHGNAHTNYAFLTFLHGPRKCIGAGYAKVELRAFIAAFVG
SFEFEMADKSYVPQPAGITAVKPRDGLPLRLKRTKAW*
>jgi|Altfr1|236000|AFGCTG_233.jigsaw-mRNA.13
MYDGCKARVAPRLYDPDFLYDDPTLAALRLGEIVRYGANRYSFSSPSAQKIIYGHGAKFPKSSWYATWQNPHPDQWSLFA
DQSISRHSENRRQYQSAYTMSSLVSYESYVDECADLFSQRLQEVASAGAYADMGHWLQCYAFDVIGMITFSKRLGFLDKG
EDIRGILVALEDLLWYATLTGIYSWLHKYLAPVRNFLAGPKGTGRAYVMKFTQECIAEHQQEQTKAIPVDELRAEQGTTS
MDFLTKFFKKNADNPKSFSMYHLTMGCVSNMTAGSDTTAISLSAILYYMLKNPQTFEALRQEVDERQREGRIGHYITFKE
SQDMPYLQAVMKEALRMHPATGLPLERVVPAEGATICDRFFPEGTIVGINSWVAHRDTSVFGPDANMFRPERWLDADKEK
LSLMERSWMPLEMSKLIPMLVRDFDFSLAPHLQAADWQTTNYWFVKPRDFQVKVMIRQQDR*
>jgi|Altfr1|236161|AFGCTG_240.jigsaw-mRNA.8
MMLGLSFSALGILVPVLLIVQVLISYVRNPLRKVPAAHPLARFTSMWMHSVRWRGIENATLKAAHDRLGPIVCLGPNEIS
VNCVKGGIRDVYAGSFEKSSAKDGYNWYGFFSNYGGVNNMFSTGRNKPHSQRKRMLSNIYSKSNVAASEALLGQTSEILY
RRFLPYLESTFAESEKGVLNIYALLSATTMDIVTCFIFGLKAGSNLIDDRKQLAWFLELYNSRRSYNFWPQEFPRFTSFV
EKWLGYRLTPKWVDEANSEIEKWTASMYDDAGAVSTVGDARTEDRPVVYQQLQNSMAKATKGVGDDTLQTQIASEVLDHL
AAGFDTSGITLVYVVHELSRHLEIQARLRTELLGLSPQPVPSSAPKLPDAKTVDNLPLLHAVIWETLRLHSAIPGPQPRF
TPQQGCQLGPEEASYHIPGGVRVSASAGLLHLNEEVFERANEWRPERWLGLDKLDEEKRKDMESRWFWAFGSGGRMCVGS
HLAIYQMKYIIAVLYSNYSTTIVDDTDIEQTDSYTAPPKSDRLLVRLEKMV*
>jgi|Altfr1|236243|AFGCTG_245.jigsaw-mRNA.31
MVSSLSLVFIAAFAIVFGVFSFFVYLFTPPRNFPKNIPTIPFYYGLLPLFKDVDQAELYRQYLKEPLARYGAVKLFFGGQ
WNILVTKPAYIAEIFKHEDTYAKSGNQVKIPHSVLAEYTGENIISAHGEKWRLYQRVIKPALQADQDSQQIWKNSRMLRN
MFLGDSKTAGGNGIPIYSLLHRYALANLSEVLYSSSFETLQHVDAPLHMIQMKIKPIIFQPIFMNFPFLDYLPLEVRKLG
RVLSKQFRGTLRTAISKGHSQHVCNENDNRNVACRLLGSHREGILSDKDLDDNLVSTFLAGHENPQLALMSLMYLLGTHT
SVQEAVRKEISTLFPADAHVDYEPSYTDLHDLPLLTSVLYESLRMFPPISQLINRRTTTPVVLGNKIPVPSGVYMGYNAY
STNRDTEFWGDDADDFKPQRWGTTNEEISHLYRRANSKGSFISFHGGRRACLGQKFAMQQLRITLAELVRGCRWRVDETW
DGRMTPAGPLYPRGLKLKFEKLSEK*
>jgi|Altfr1|236361|AFGCTG_251.jigsaw-mRNA.8
MLIVFWCIEYGSIVRTAPDEVHVSDPKAIPIIYPTQRPLKKTDWYLTYRPVTLGPGPDLFTDDDEKHHAAHRRIVGPVYT
LSSMLKNERALDDLVKLFGDKLGGFADCQDVFDFGLWLEMFSFDVVGAVFFGSPFGFLETSSDYGNYIAAVHTALPLNSV
VAMAPLWIRRYLLQVGVMIPKVLRAIIATDGVRQTAVRETGVAQERTSNANANRTDVLSQLLSIMREKNDCLTIKEIHVE
MWAAVTSGALRAIFYFLMKHPDKLAKLVQQIDTAYLDGTITHPVQYNQATKMPYLRAVIQESLRLCPPFAVPMARYVPVG
GLQLLGHHIPAAFKVGMNAMVTQFDETVFGKDAREFRPERWLEGEERFRLMEKAMLVFGAGTRTCIGRHLSNAEMYKLVP
HILRHFTVEMAHDGPWKTHNATFLLQSNVICKVKRRSVENRPL*
>jgi|Altfr1|236528|AFGCTG_266.jigsaw-mRNA.22
MSTAALSIPYAAALGACAFLYFVVYPVIEYFRDVNGLRRYPNMHPLSGISSIPFMVLAHGGARSTYLEKLHRKHPVIRVG
PNFLSYGDLRAVKDIYGHNTPCTKDGSYVITAGSHYHLADVIDKHDHARKRKLMSSAYAIKNLEGWEHKVADKTQKLLKH
FDECCTAPLAPGQLPESEDVNLDYRKWTNFFTLDAIADIGLSDKLGFLDRGHDRVTGRRTDGSTYECDFRPALYNTARKQ
SLLIWPYDWYPLINKLSNIIPFYKRMSEYANEWEGVPVQLAHKRLERYRAGEKLDDFFQTLMEDKNGHPNNLEWGEIIAE
VSIMMNAGSATTAIAMANVMYQLIKHPEIKKKLAQEIDSALEDDEEEGDGVIAYDRVKHLPYLRACLDESLRLFPPTPHG
LPRQTPTEGANILGDYIPGGVSVAMSAYVAHRQESMFPQADKFIPERWLGEEGKALQPYFLAFSAGARGCIGRNISYLEQ
TVVLASVLRRYDFALSSPNWELQRLETMNWILGEMPVKIWRRERISAQQE*
>jgi|Altfr1|236722|AFGCTG_276.jigsaw-mRNA.8
MALIGLLAKAIGLGAILLITRYVLAYLQSPLKTIPGPFLAKFSDIWRFLNHYGQTHIETQRRLHEQHGDIVRLGPNTVSV
ADASLIKTIYNTRGTYLKSDYYTINDALQDGHIIQNIFSTRSNEFHSKGVKPVQKLYSLQNALQIESIMDDDLRTLCTQL
DARFVEGANKDKTCDIADWISFFAWDFLGDMTWSKRIGFMEQGTDVGDMLGTAERVMRYFSVVGQIPSLDKWLGKNPSWP
RSLYKFDDFSVAAGFSVERFMERMQKPELGDGKKDFLNGFLEAKKEFPELVTDNEVIGYMIINILGGADTLAIVIKAIFY
HILKSPASKARLVEELVAANLSYPAPYTTIEHLPYLDACIKEGLRMHPVVGHILERVVPATGLALPNGETLPPGTIVGVN
PWVVHYKESIFGAKTHEFRPERWLQGEQEEIGAYEARIKKMKDADLSFGGGNRICIGRPLALVEVYKVVATVFGRYKIEL
EDPSKEWDLHKQWFVWPHDIKVKLNPLESISAP*
>jgi|Altfr1|236982|AFGCTG_29.jigsaw-mRNA.5
MAVMDATDLVAKALNASIAALVILLTAILGRIFYMQKLHPLSKFPGPWYASSFSVFGAIVSVLHKEPQFFMYLVKKYGTD
SPIRISPTMLLFPKPSALKDIYRDPQCNTRGGMYDSGALGPPHLVSTIDGEKHRVLRKALSNAPWSIGPLKNAWEPRFDE
QVSLLIKKLKEHAEAKRTICLSDKVAEFAADILSIISFTQPFGSVENQRDEKYLLTNWRKGLTFFGFSGRCRFFRERILR
LPVVGSLLLPTTSNDYGMGWLMGEADRQVTRREQQNKEKPFDGRPDFLQHCLDARYSDGSPLTPTQKRAHVTLLYQAGAD
TTGTALGCILRLILTDPSTLARVRAELDAAESSGLLSTPIRYDETLQHLPFFVACIKEGLRLFPPAPNLFPRVIPKEGKV
IDGHYVPGGMDVTSHAYTVQRDKDFYGQDAEDFKPDMWLQSEKRNFELEAAQFTFGIGARICLGKDVAKLEMYKLLPEII
RRFDIQVKKSGSYVVDGGVAYNVDFLVELTARNSV*
>jgi|Altfr1|237630|AFGCTG_319.jigsaw-mRNA.29
MITITPQSMKEVDKLTIVGGFIVLVITYWLIKTIYNLFFHPLASFPGPRWAAGSYLPQFYYDIIHGGQYYKKVIQMHEEY
GPLIRVNPDELSLNDPFFYDKVYSGGGQKRNKCPDLTTIVRTSVISTNDHELHRQRRGYIANLFSKRSISDLESIIQSKV
DKLVTLLKEANHTEETLIGPLVFGSLAIDVISHYAYGESFGNLDKPGFPCELERDVKAILMIQHVRRFLPGIDRLITHLP
AWLVARISPSMVSFLDFETRIAGYSKVALKKSMEGEEPTKPRTVFDALVSSKIPAQEKTLQRLTDESSTILIAGVDTTAR
TLTATMCYLILYPEILAKLRAELQPYKNATWTQLESLPYLTAVINESLRYESPFTSRFPRLLVEPLAYKDKLIPSGTTIG
AMPYLLNSHPDVFPDPHVYRPERWIEAKARGEYLDKYLVTFTKGSRACLGINLAYAELYLTVAAMVQNFDLELVDSSIEN
ITPYRDFGLGFDKNYNYGVNFKVTKVLQE*
>jgi|Altfr1|237653|AFGCTG_32.jigsaw-mRNA.17
MSYPSYTVLALVPAVAWLVYLQISQWRFKRYAHIPGKLSSNLLFGHLGHIAAEYRRAGFSSTVHPDYVFENIWNAQGSPE
YMFFDTRPVQYPLVLVASHEMAEQVSRASKTQQYSVTKSPTVQQGFGELIGRYSLISENGESWRGLRKTFNPGFAPQHLL
TLLPVVVDKTCTFVKRLDALATSGVAVEMESYCTDVTFDIIGDVVTNIDCRAQDDSEQAHDIVRNFRTLKAVYTGDNGLM
ASWLNLPLRVKKYIYSQRLDSAVKKCILEKFADIKDAQHSDTKGKKDRSVLALALEGVDELTPYILQSTADSVKSFLFAG
HDTTAILLQRLFYALSIHPDCLAKIRAEHDAVFADSEPSDVFLERPDETMKALKYTSACIKEALRLWPPAGSARMSHNGF
KLRTSDGDDVCVDKCVIYLCHHLIQRDPKVYGDTANDFVPERWVGDSDTSSASTGDDGSTAGESKIPISAWRAFERGPRN
CIGQELANMEARVILACVMRRYDFVKVGLGEVDTDNMGQPVMDRKGKYKTKSDLINTMSITARPVDKTIMRVKFRGSTN*
>jgi|Altfr1|237815|AFGCTG_327.jigsaw-mRNA.38
MAVVAGALAMFVARLMANRQHVKSLRNSGAPMPKHHPLFGHLIVLKEAIQSLPQNTVMHVVVRRIAQSFPGGVFYLNLWP
FNAPIMVVANPYVASQVEAAFLDKPANINATLEVINGGPSLLTMYGSTWKKWRALFNPGFAAGYITGLSPAIAEEVTVFC
QLLQERAQKGEVFPLEEHTLRLTFDIIARITLGARLHYQTQGSALADCLRRQVYWTPFGTSFNPIRRYLSPRPFVQKYNS
YRMNQYLDKEIDKRFEELARSRRSPSKDSHSQSRSIIALAMDKYLDDVEGKDEVSKSAFRQLAKPQLRMFLYAGHDTTSS
TLLYSYLLLSRHPDVLSKVRAEHDKVFGSDFSLHSITRIITDDPALLNQLPYTLAVVKEVLRIFPPAGSMRDGRPGVFLV
DEQGQRYPTEGCNIWTLTLAMHHNPEVFVKPEDFIPDRWLVSPEDPLHPKKASWRAFEWGPRACIGQTLAQLELKIALVM
TVRMFDIDIAYEEWDKIHPKKGIRTVDENRAYQAEMGGGGAHPADGLPVKVTLRA*
>jgi|Altfr1|238011|AFGCTG_345.jigsaw-mRNA.2
MISIILPLLSSQFLEHPARSLFLLIICIPILYVVGNEYVRYSRRIKGFPGPTNWPLVGNIPDIKVNAAEKYREWSKTFGA
VYQIQLGNEPVIVVNSAEAAKKIFGGNSQALSSRPVFWTFHKVLSNTAGTTIGTSPFNDSLKRRRKGAASALNKPSIATY
IDHLDLETKEFVKDGFESGHAGTVGVNPMPMIERLSLSLALTLNWGTRMSSRHDPMFHEICEVEAAISKFRSTTGNLQDY
IPILRLNPFSFGTKSAKEHRNRRDVYLTKLNRDLDERMEKGTHKTCIQANIIQDKEAALNKEELTSISLTMLSGGLDTIT
TLVQWSVALLAQRPDIQEKAIKEIRKYYSEDEPLADAYDDQKCEYVVALVRECLRYYTVLRLALPRATVKDIMYEGKLIP
AGSTVYLNAWACNMDAEVWRDPDEFRPERWIEQPDAPLHTYGLGYRMCAGSLLANRELYLVFLRTLNSFELVQKSEVDVH
PVRGSSDPTSLVTMCRPYEILFKPRNEQILREALRAADERLAEFEKA*
>jgi|Altfr1|238057|AFGCTG_349.jigsaw-mRNA.2
MMGDIRAPIIGIVIISYLLSFFIHRTENVKAPIVGRRSWLEPILLLRYRFLQNASSILAQGYSQLLRADIDLLVVSNKYL
NELKAFPESELSFAHGLYRNFVGKYSMLQLTVDSSIMTKAVLSKLTPALHYFIPIMQKELEAATSEETPECKDEWKEVDL
MRLLNRITTRMSAHFIVGPDLCKNEAWLQASIKYTETAIPTGIILRLFPTFLHPFIVHLLPVRWGAKHCVREARRLIVPL
VERRRKEQAESPQGYVKPNDFVQWMMDLAKTENESDPTNIAHRALIMSQASIPPAALTATQVLYDLCAYPEYIQPILEEA
LAAINEDGELSQKTLFRMRRLDSFMKESQRVNPPQLLSFQRYAAKSLTLSDGTHIPKGTQVCVAASSISADPQIVHDPER
FDGWRYYYKRLVPGEENRHQFSSIDTEWLHFGYGPHACPGRFFTANEVKMIVVHFLSKYELAFRPGEGRPKNQVHDELVF
PDLAARILIREKRTVDTFA*
>jgi|Altfr1|238060|AFGCTG_349.jigsaw-mRNA.5
MDDECSGAIIKGAIVVTSPIGPTIFLPNSFAGEIRNMKELSFSRSIVKNALAREPGLNPILAIDYHGVMQEVARLDLTRS
LDSVTEVMNTEVEAALLEMLGDISGWKTVNLKPLIHRLVARVSSRVFLGPELSNNEEWLNIALSYVTQASMVTRKLRGLH
PLLRPLARWWFPELGVCREQVDKARKIITPLVQDRLKRKSNGQITEKTADMLSWLDDKAKAKGVKIDFAEFQLLLVVAAI
HTTTETIAMFMADLIENKEAISQLREEIISTFSTSGWKKTSLAAMTLLDSAMKESQRLNPITDLSMQRIALTDVTLSDGT
IIPKGYRLAVEHRFRDPTLWSNVDEFQPDRFLKLRDTDRSKWNFVTGSPEHLGFGYGKHSCPGRFFASNEIKVIVIHMLL
KYDWEFTDQGRLPNGLSGTDRYMDPRQNVMLKSRKEEINLGLP*
>jgi|Altfr1|238124|AFGCTG_35.jigsaw-mRNA.18
MTMDVIRDAVHNAAQRSVSQGAIAATLFGIVFHLLIRPFEFELIMFHFMVASTLTFFGMFYTFGFVKALAFASSFSIGLL
GSIALYRLAFHRCRNFPGPTPAKISKFYAARLSAKNVQYYKELEKMHEQYGDFVRTGPREISVLRKSAVPILYGPNSECS
KSTWYGQTGNDPKKCSIHMTRDFNDHRLRRRAWDRGFSIKALSTYEPRIKAKADLFKSQLTEKGGSSMDVSAWSMFFSFD
VMGEVGFGKDFNNLKSGVEHVAIKGVHAHMTMLGIMSTVPWLLNVLSSIPGAAAGYSDFFSFCADQIREKHKTWNSEKYP
QDVVSWLLKAVKEKDASASPSAAALEDDSRVMIIAGSETTATTLAGALFYLAKCPTKQKRLQQFLDQAMPGGYSQWSYEK
VKSVSYLDDFLSETLRLRPALLTGGARETPAKGIQVDETYIPGNTNVVIPVSLIQRDPRWWQEAEDFVPERFGERKVQME
TDKAPYLPFSLGAYSCPGKNLAQMSLRISLSMIAQNFDVSFASGETGEVFEKEILDTFTVTLPSLQLRFTPRTSA*
>jgi|Altfr1|238552|AFGCTG_387.jigsaw-mRNA.9
MAVNASFVSPTADAKVAHVIQQFDTSGLLSSVFTGFNVWKLLLTLIITAVAYDQFKYIWNKGSIVGPSWKIPFIGPFLES
VNPDFKKYHEKWSSGPLSCVSVFHKFVVIASTRDMARKIFNSPTFVKPCVVDVAYKLLRPENWVFLDGRAHVDYRKGLNS
LFTRQALEQYLPGQEEIYNTYFKRFVELSQVENKGKHIPWMQEFRLMITALSCRTFVGHYCSDEAVKKIADDYYLITAAL
ELVNFPIIIPFTKTWYGKKCADMVLDEFSKCAAKSKVRMAAGGKKECILDFWVDNMIQSEKYRKRIEAGEKVDDAEKPAT
VIRWFSDIEISMTIFTFLFASQDATSSAATWLFQIMADRPEYLDKIREENIKARNGDVHATLSLDAIEKLQWTRAVVKET
LRYRPPVIMVPYLAKKDFPVTPEYTVPKGSMVIPTTYMALHDAEAYPNPDSFEPERWITGNADQQTKNWLVFGTGPHYCL
GQTYAQANLMLMIGKASMLLDWDHQVTDQSEVIKVFATIFPMDDCLLTFKDRTTA*
>jgi|Altfr1|238588|AFGCTG_389.jigsaw-mRNA.18
MDISYVDVGGKTAPRSMALLLVVLSLVGYKIWKRQVRRREEDQYAAQMGCKAPRRWAAKWPEGLDLLLRVGQHARAQTIL
QFFLDVVDSSGPTHEQQLLGARGINTVEPRNIEEVLSAQFEDFSLGLRPKHFAPLMGSGIFTQDGAAWRHSRALLRPQFT
SNRYQNFEEMKKSVESLTDQISPNSIVDLQPLFFRLTFDTTTFLLFGKTLSSLQSSDIAGKESEFAAAFNLGQDYLSHRG
RLGDLYWLANTPEFWRACKTSHRFVDDAIQDALDNADKSEPEKTEDEDKKSYVFIDALIQETRNKKELRDQCLNVLLAGR
DTTACCLSWTLRLLARHPLVLKRLRKEIDEVVGLGENASQPTRVDLKKMRYLDLVLKEVLRLYPSVPVNSRAALKTTTLP
VGGGPDGQSPILVRKGEAVGYCVYAMHRRTDIYGEDALAFRPERWEDGTLLRDVGYGYLPFNGGPRVCLGQEFALLEAGY
TVARLVQKFPFLTVPQDDPVVAVGKEKQILTLVVASGDGCRVHMRS*
>jgi|Altfr1|238670|AFGCTG_392.jigsaw-mRNA.7
MSLPILCVLAYFGFVVARVFYRLYFHPLSRFPGPRIAAVSSWYEAYYEIVLKGQYSRQISKLHDEYGPIVRVTPDELHIR
DPSFYEQVYAKNLHLDKEGWDKRFGCAGGLLPTVNAEQHKRRRAAVAHMFSRRSILDFIHIIYRHVDTLSVRMQEFEGSA
EPLNLSHAFPALTGDIIMDYFFGFNYNQLKHPNFESFHDAFIKIGGVGHVATQFPMILPVMNSIPDRITAWLQPAAKSIL
KFKQDNWHLIARTLQGEEIKSNDAKKTIFQEILSSKLPDSDKTHKRLADEAQIIIGGGVETTAFSLSTAAFHIINTPRIY
ERLHRELVEAFPNRDVLELGPLEKMPYFKAIIMETARMSYGLSARNPRTHKTPLKYGQWVIPANTCISMTIPDVSHDETI
FPSSHEFIPERWLDDPKTPEGIPLERFMVSFGRGTRSCLGINLAYIELYLTLGMMFRRYKFELHESDVDDVTLAHDFFIP
VAKLESKGLRVLVKRTGD*
>jgi|Altfr1|238913|AFGCTG_405.jigsaw-mRNA.8
MMAFHDTEGDGFSYPGLLLLSSLLISTYVIVTGIYRLYFHPLAAFPGPFWARVTVFPSWWHTRTGDRHIWLYQLQEKYGP
EFRYRPDGVVLNTPAAFKKIFGPKGNVKKAVYYEVWPRNEHTINTWSSTTVSVHARKRRVLNYAFSEAALRDAEVFLHQN
IDRWLELLGQQAPKDGEWTTSVNMCDWMNWLVFDILGDLCFGKNFNMKEPGSDLRHIPEVMVSFLELLHPVAFGPLANAW
VWLKPRGLNKLIELASPPVVVNWQNFVGQCLENRVRDEQELEKNPKPDGEIRRDFFHWLFKAVDPETGERGYDQNELFAE
CELLTIAGSDTTSVVLSAAFFYLSRRPDVQAKIAQEVKSIFSSYDEITSGSKIMSCKYLTAFLQEAMRMTPPVAAEPSRE
VLPGGTTVGDHYFPAGLHLSTGLYCLSYNSNVYPEPFKFRPERWIVDETGKEGSSAESVRLAEDGFCAFSYGTRGCVGKN
LAWLEMRLVIAKTLWMYDIQADPKSRLGGGNRHGKPGRQNEDQYQIYDIFVSGRKGPMLQIRRRQ*
>jgi|Altfr1|238981|AFGCTG_410.jigsaw-mRNA.2
MDVGNATVNGQLPAPFAALQHSLIAQCIVAIAVVCVCTRILSGHTFRSIKYGKSRNVLPPTLPYWIPGLKHALSFAYDSH
GFLARCLNQYGDGSPFYLDAAGQKLLVVLDPEHVRGVLNSSSECDPNPFIHDKIMGALMGSPQEAIDHYKSENGNTDYIQ
TTHIRQHTTGSNLGLLAKRLFDVMKRTVTESLSSIPEGEWKDIPDLYDFIEYHASYGIAETLLGTSIMYPGIISDLWIHI
EATDQFFMGLPRFLIPKAYAARDRLLNAIRAWTKESEVLRKQNAVNTTWDPIAGSGLLQEREELYSKMAGHGVDGRSAQT
LGLLYGGTSLTVPVTFWYFFETLRDPSLHRRVLDEIRNGVNEETQGYNFMQLSARPLLQSLHAETTRMYSSNLAVREVTA
PTYMLDEKYTIPKGTEVYLSHKYNGQFTPGWKAARPQATAKPLDTFWAERYLVSGSGNDDKRGKFSDAGLSGNWTSFGGG
EHKCPGRHFARNIGIVTLAIFMGKFEIEVVDMEGARALDPGNKKKAFGTMRPKQKIAARIRKRV*
>jgi|Altfr1|239225|AFGCTG_426.jigsaw-mRNA.24
MGLPSILLAVAVLGAYVLYKCWDSSRRQRIPTGLKPLPGPKGYPILGSVPEVPEKNGFIKFADWGKQYGPIYQCNLAGHN
HVWISSDQIAKDLLSKKAAIYSDRPHIPSLIDDNRSSAQYLPLLSRNEGHTRQRKFANIIMRESEKAAFHRYPEIESTRM
LTELLDAPDQYNHILESFISRVTCRLAWGHSEGSDELKQRARELLIGVSPTGSLSNKLPFLMSLPDWLSPPKAWERRRAT
TERTWFQTMQEQVVDDMRSGQAAPSWMKTFLDGRSKWGFKSDTEGAYAVGMHGIAGALTIAAPMQTFCLAMTHYPQFLPM
LHEELDRVCGDRMPRSEDRPNLPFLRAIIRECIRWRPPVPTGIPHYLIQDDEYNGYHIPKGSTIHPLEWAISRDPDLYPD
PEAFNPLRWIKPEYPTYQEPLSQYPTIINSTQFGYGRRTCTGQAVADEDLLIGIGAIAWLFDIKKSPAESTIPPVMKSTR
TEYKIGMNEKASISNEELNAGLDTTDPTMEEKILAKFSYPGFNSANDVQKKSKAAEPAYKPLEWGDITKKPEDPTLDYSI
LLIAKPIPFKFELKPRDTVRMNTVRGLFNQGVENGDYPETRNYWGPNQGRDLPVGWGKV*
>jgi|Altfr1|239399|AFGCTG_433.jigsaw-mRNA.9
MELIITPTQALVPLSVLFLVYHAIRALFFGKAESKHWEELPVVGLQKGWFEWVWATLKSIRKTQDWAFEGYRKFAAVNSP
FILPSIDRGAMIILPPRLIKKVYSLPESTLDIHATQSETIQTKWTVWDKEVADNDFQINVVRHQITRNLEHLTPLMADEL
DRGFERWWGGKDDTEWKEVAVWDACLKLIAGASNGAFCGAPLCRDEQFLNDLRDHAMSIFAGAMLINATPKPLKPVTGAL
VGSTCWYLRRKAMKGCLPFVTERLNATAQFKADAKCGWTPPKDGLQWLIDECYAAAAKGDVGQLDPKRVAHRLLLVNDIS
LHSTSFTVQNVILDLFSSDPAMGYVDALREEAASVLAKAGGVWTRDAVRDLKLIDSMIRESMRLNPFAIVGLPRTVVHPE
GIRLPVSNVHVPQGTMIAVPMEPIHYDESIYPQARSFNAFRFADPNNVTSIVDNFATKDDLEATKADASDRKGKSTATLD
DAFLGFGFGRHACPGRFFALNEMKVFIAHMLLNYDVEHMAVRPKPLDTVWLKLPLHGGKIRVRRRSTVA*
>jgi|Altfr1|239398|AFGCTG_433.jigsaw-mRNA.8
MEFLEMQNIHLPGLSPLAVNAASSIFGLISIFFFYKALVAKKLASSPAKILKTIFRPVTKRYKAWAYLFWGPEIIQKAFD
EAKGKPFELFAPDNRYVFVSDPQQIKELDNAPDTVLSLQAASKQMLQPMYTMHGFNWFDRRGTEGVGFIRALRTLLTNNL
PKILPDLTCIIRTRFQELHATHPVINGKKQSDVYHMTVKLVVLSNAVSFFGKDLAKDEQFMVSALAYIEETLICAEIVRL
LPGFMAPIVGGIIARTLKSHATIFNRLLPIAQERCIERDAAKLGQKVPQHADCIQWIMETSPKNAPWTPQRVVHELMAIW
FGSVHAVSTTVTFAIHDLCLHPEYAEPLRKECESQYAAFEQSGVGLPLLDSFIKESARLTPVESQSTRRSALQPFSLKDG
THVNVGDWFCTPVRAIMTNPVDYPEATTFSGFRFADPQLVKSLENTNGAFDIMQKKPTKLTDFDMTFHVWGTGRMACPGR
YYASAVMKVILGQVILNYDCELVDPTAKRLFTWRSTILPKPSAKVVFTPIDDAN*
>jgi|Altfr1|239432|AFGCTG_437.jigsaw-mRNA.9
MLEILLVITFAAGILLHTTVFSRYFEWDRHAPNILTFACATFTATLVITAISGDVSIKLSVAFTSTVAACFLGGFLCSMI
IYRLFLHPLKPFPGPTAARVTSLWVIKQNVPDLKLYVKLRSLHDQYGDFVRIRPRELSICHPDAIKDVHGPRNNIKKGEF
YDQTYPFHTLQFMRDPDLHKQQRRYWDKAFHNTALQGYTPRLARHYRLMVDIISRHAASGTPIDASGAFLDLFFDVISDL
TFGQSFETQTTNKRSPIVAEFFRKQRTVGFALLNMPLLHVFRNLRVSLKKQKSWEGWYDEALQARSKMHIHEPDIYTYLS
QSDGFKNNTLSEAKLAIVAGADTNAITMSNVCYLLCQHPGYQAELYKELSNLRSLDGVIDDRDLLSKPCLTGVINESLRL
HPPVPSGLQRLTPAEGAIIAGRYIPGHMNVTTPTYALHRDPRAFVQPNDFIPERWSSQPNLILRRDAFMAFGFGRYNCAG
KPLAMMQLRMVVAMIFRRFTVSSATSKEDSCQYFLDHQADCFTLHLEPLPLLFRERHVVSRVQNQANP*
>jgi|Altfr1|239646|AFGCTG_454.jigsaw-mRNA.20
MISTIFSLITVQNAEYTVVSLGVYITLLCIYRVYFHPLSSFPGPLSYKISGWPLLWQAYIGNRHICHLLDHQKYGSVVRI
SPNALSFNTASALHTIYAPRNANVKKGEWYKTFDIAAGTYSSFTETSMEKHAAKRRWMGPIFSPESLNSNEQTVRGIIER
FCETLRTFRQDCKEESNGGWGEKWNASEMSTYLGFDIMGALVFASRFETVQKEMFRPLASSVLPASMLMYWISYLPPAFV
VRPILRTRLFEVLGGKSVTDNNRLIDYGATQVQLQQSKVKAERDSNSQRVDFLSHLVTARDKKTDWHPSTADLGTESLNL
MNAGADPFSGVLAGAIFYLVRNQDALRGVTQEIRSSFASPSEIVSGPVLNHCTYLYAVIEETLRRTAPVPSHLPRIVLDG
GIEIDGVRIPAGTTVGVPMYALHNDPTHFPAPFAFLPERWIESPSNPASSIALARRAFFPFSIGSRMCSGRNLAYLQLKL
TLAHLLWRFDLRLAPDEPESGGGKPGLGIGRERSDEFQMWDALGFGRNGPMVQVRVAQVKS*
>jgi|Altfr1|239657|AFGCTG_457.jigsaw-mRNA.6
MAQKDDIRSRKSLGGNGEETERQCEEQRDGIDTFYFKLWPFFSLAMTFLASILPADSELFSFKGAIFWFAVFSALATIYA
VYSVIYNVFFHPLKHIPGPFFARACGIPCALHMFDGSSVQWVKECHDKYGDAVRVTPSEVSFISGETAWQSIYGFRIGKS
KNTGYYLKDKNWYLAAANGVDSIIIADEAGHTRMRRNLAHAFSDKALRGQESLIQSYVDLLVQRMGEHAAQGKDMDIMTW
YNFTTFDIISDLTFGEPLYCLRDSIKHSWVSITFKSISAVGLNAARNKHFVFRWANSLREIFQDKSVAMRARIEFFQRAR
DQVSKRLAKLDSEKKGERPDFFTHIVNNQEKEATRMTRDEMDSNAVVFLIAGSETTATTLSGATHFLLRNPSAYTKLAAE
IRSRFSSPDEITMEEVNKLEYLIAVFQETLRLYPPVSAGFPRVVPAGGDNISGHYIPGGTSVYCSHHAMYHSERNFKDPE
LFVPERWLGEERYKDDKRSTLNPFSFGPRNCLGKNLAYAEMRLILAKIVFAFDLELVEKERDWMGEQKVFTLWDKSALMV
RIKPVQH*
>jgi|Altfr1|239683|AFGCTG_457.jigsaw-mRNA.32
MLLEIIFNVHTWTFAIILTSAYFLRSRRRPVFPIVNSHLIDPFSRKANREYSTNAATLITKGLAKHHGPVTLAIPNGRKI
VLPSSLTSWVKPNKDLDHRELVRQDFYSDFPGFEGLTLLHSGDMLMDVIKTKLGQNDSLMPIMNKSAVKALEVHWGNDKA
WHAIDWQKDTTGIIARVASSVFVGPEKSDDAQWLDVVQGYVAAYFSAVNELHGYPAWLKPMVQRFLPNATACRMYVVQAR
DIMNEVLVKRRQEVEKASLEGRSPPQYNDALAWTQAASGGKMEAGDVQLSLAMAALFTTSELFRQVLIDLAEHPELVEPL
REEISQQISTHGVSVAATSAMVLLDSILKESQRRSAPLVGLERVVLKDVVLPSGQRIPTGSHVMVDSTNLWDPAVYPDPD
RFDGYRFLRKREAGDKTSQFVQSGSEFSIFGGGRHLCPGRFFAANELKLAVAHILLKYDIQLAEGYEVGSLQLGVYKVVD
PMVKLEVKRREAVDVDMPL*
>jgi|Altfr1|239928|AFGCTG_469.jigsaw-mRNA.58
MSILTSLDIESSKLLLYGIVTIIFLSVLTTGLHNGKKSKSSIPHAPRIPYKLPFGLDMAWKLVTRLHSNTFVEYVCEEVL
NTPGRTIEMNLLGGDIFITDRAENIKAIQADQFADFAKGQTPHDVFSSILGDSVFTTDGPLWKTSREQLEPHVSRVRPYD
IPVAEEHMQKLLKLIKSSPERVDVYDVVDRFQLDLVSQVFLGESTNSLSANQQPFRKAMEDLLTYNTNRLLFGRLANLFP
DWLFAPKAYRELTRYINDLIEKTLALPINNQTDLKTEKEFNLVEDLVATHPNDRYFIRGQLIAVLMASKDPGAILATWTI
YHLARDPALWKRLQQEIEVHIGMDAIPTTAQLRKLYLLANTVKESMRMYHPLGLNIREARSDATLPVGGGLDGGDPISVS
KGQIIVYSVAGLQRNKAKVGADANVWDPSRWDTWSPKYGDYLPFSIGPRQCPGRVFGRFQIQYILVRLLQEFERIEWCGL
GGDGDKGTEEMKIKVELNLKPAEAVVCNFVPRCKNTA*
>jgi|Altfr1|240447|AFGCTG_505.jigsaw-mRNA.5
MALLSDVFFGSKTSSVFLFYIAISFATYYLIWIAYARTLHPLAKIPGPFWPSVSRTWLMWHHHKGDIEIVERVLHRKYGP
IIRIAPDEIVTTDTTAIPYIYPVQKPLEKTDWYKPWRPQGLNSQPDLFTQTNEKAHAAYRRIVGGVYSLSSILKNESRLD
ETLELFLERMDSFADSKEAFDFGFWLEMYSFDSVGVAFFGQAFGFLRDSIDYKGYIHSVHLAMPFLTLLTVTPYYMRPFL
LLIAVCIPRLLKAVLAVEDIKKTAIIETKIATERTLEVTEKRPDLLSQLLAIVQEKGEKVNYSHREITSDMWVAIMAGAD
STSISMRSVFYFLMKHPEKLEKARAEVDAAFENGTLSSPVQYGQLTSLPYLVATVKEALRLFSAFAVSMPRYAPSQGITL
CGKHIPAGYTVGMNPAIVSHDPNVFGEDAHEFVPERWLQSEDRTRVMDKRILIWGAGTRTCVGRPLALTQIYKVTAEVLH
RFDFEMAHDRPWKTHNASFNVQTGVECRFKRRSSMVV*
>jgi|Altfr1|240489|AFGCTG_506.jigsaw-mRNA.5
MSTQDYSSKLLSYVTLLNIALALVAYITAQILYQITYYRFFHPLRHFPGPFWASVTRLWIAYHNIKADECELELALHRKY
GPVLRITPTLLLVSDATKLPEVYNRQSNKSNHYITGSFGKTESLFNMREHKHHAYFRKIAAGPYSFSNVKKMEGLVDDRI
QQWIDRLEELFSNGKKFDFAPWAVYMAYDIISEIGFGAPIGFIESGSDIDGLIKGFHDGLLPFGLMARLWPFTQWAKGTW
LGERYLVAKPEDDSGIGTLMRFRDKLIAQRLEDIEAGKIERVDLLQTFLDARTEDGAPLDLDYIKAEILLVLLAGADTTG
TAFQAMIAYITSDAQVYTKLMREVDRVTREGNLSSTPQYDEVLEHCPYYVACVKESMRLCPSAPNIFPRLVGPSGMHLHG
RYAPPGTEITCNPWLVHRDEKIYGADACEFRPERWLESDEKAKDYNKYNMAFGYGARVCLGKDIALMELYKAPLRFLRTF
KIDMDKGRKGRFVVKGGVGFWEDMLISIQRRAT*
>jgi|Altfr1|240556|AFGCTG_516.jigsaw-mRNA.9
MDSEGVHSQSASWFPPVGYMLGLAGIWLAYRILEAIYNISPFHPLSGIPGPKLAAATYLPEFYHDVIRFGCYTKEIARMH
KVYGPIIRINPNEVHCDDISFADEIYAVGGRKRDKPVHQINGLGESGFGTVDHNIHRLRRIPLAKFFSRTMITRLEPDLH
VDVQKLCDKLLRQSGDNKPFDVTMAYSCFTADAISKYSFGESFGFLDQPGWFPNFREPTASILRPVFVFRFFPWTKSTTK
LAATFVDYLPKDIALMVKTLQIDLPARVRKTKEDMDAGITYDRPTIFASLLQSDLEILDKEPQRLSEEAQAVLGAGTETT
SWALAVMTYHLLTKPEILAKLTAELKTVVDDPRHLSWPVLETLPYLGAVIQEGLRLSYGVSSRTARVPTEENLLYRGEWN
KKTIQYVLPKGYAIGMSAYVTHHNERAFPDSYAFAPERWLNENNNRRKEAERSMLTFSKGSRSCLGMNLALCELNLCLAA
LVLRVLPQMRLSDTTEEDVTYDHDMFVPMTKANRGVRVTIV*
>jgi|Altfr1|240554|AFGCTG_516.jigsaw-mRNA.7
MSNDTFSGGLLADYSTATQGAIASDYVLRWKLVGALFVMLVVSQVTKMIYRAHIDPLRAIPGPWISSATSAWIRWQRWHG
RLSFEADKLMTKYGPIVRIAPNLVILNDSEAVERIFVRKDLDTSPTSIRALRVGGHDWTVTYPQHPIARQRRHPVMIATT
TKNMKLWHDVFVTNIEAMVCDLAKSDGEKSEDIVYHLRIATLKNSQVVMGGSGVDLDCSDFPHVVGEYNFLVVWRLCLPE
WLFAWLQYGPFAHPRFRVRSSDKLFDLGAALCKQAAEVSEEPTDNVYKLFTAPDAKYPVEQSWTDPEIGAEMAGQVLAAT
ETTSSALAFIYYELAKNPSLQEELYKEVAAHEGYEELDSLKLLDACIKEGLRFRPPVALTGSRLVPAGGINVLDYHLPAG
TVVTTQSLSMSRQRPDLFPDFDTYNPRRWLVEDEHSAERRKMLVPFGVGARRCPGGNMATYQMRLILAATFRAFRIELAP
ETTPEKMAPFEANGYRSRHDRCDLMFKPRTAW*
>jgi|Altfr1|240767|AFGCTG_535.jigsaw-mRNA.11
MASKLENVNSSVAPSTSEPTTMDLLNLTQLTHTLQTAAIAALIFAICAYVPKLKRKAQLGSIPTLGGLQGGEKQRQAYLA
SAKKMYEDGYTKFKDSIYRINGESGEDNVVVPLSLLPELRKLPDDVLSFPEASMEVKYTRLAVEGSTAVHSVRSDLTPAL
TRLNPVICSEVDAAIRECMPSCDDYTEVYINQKLVDVVAKVSGRVFVGPELCQHPEYLDLAVNYTLDLMAAVNACKKLRP
ITKAFFAPRTPEVRQLRKREKQLSDFLRPIVEERMTAKSKDPNWQAPDDMLQWMITRSDGKDSIDQIAHFQLGLIFAAIH
TTTMTVTNILYTLAVTPEYIEPMREEIRNSMADNGGIITSRALQQMEKLDSYMKEVTRFYPPGVTSFGRRVLKGITLSNG
QYIPAGVLIEVPAAAIYLDSEHYPSSSEFDGFRSYKLRSSGKAADIARNQFVTTNETNLGFGYGRHACPGRFFAANEIKM
ILARLVLEYDIGMPNGETERHPNIEMGRQSIPHPGKTLTFKKVQV*
>jgi|Altfr1|240948|AFGCTG_546.jigsaw-mRNA.24
MSGEPGIIDVLDDEKHREQRQLFNQGFSTRALKEQESLLRRHVDRLVAAVQSRADQDLETNMVDMFNFLAFDVMGDLAFG
ASLGLLERSEYNSWVRVIVATIKVVTIRIVVFYHIPFASQILPLLVPKSMKAKRDAHMKFAEDRVRERLERKTDRPDLWG
LITGGPDGKKAHLSLDQMVGNAALFMVVGSETTATVLSGTLYLLLKNKNCMGRLKKEIFDNFNSKEDMTIEALPKLAYMT
AVLDEVMRVYPGAPETLARLVPAGGMQICGDYVHPGATVFILHYPTFHSSRNFVRPDDFAPERWLPEGAVEFEKDDKKAF
NPFSVGPRACLGRNLAHYELRLALSHLLWDFDFELDEKCDNWLTQETYSFWLKPPLMVKARAAHQNP*
>jgi|Altfr1|241378|AFGCTG_576.jigsaw-mRNA.6
MEYNIAKPSVVQLSISLVLAYLVYSLFQAIYNITLHPLSKHPGPKLRGAFWISNSFDVLAGTVPHSCLKLHEQYGDVVRI
NPNTISFVKPEAWRDVYGYGTTTPLLKDPKFYYRPPTDISSANNSDHARIRRPLNHAFSEQALRSQESIITSYINLLVEK
LRQRADSQTPVDITRWLNFTTFDIIGDLTFDESFGALDKEMYHSWMVNLFKALRFAGIVHITKRYPIIGIPATRLLKWMP
ALAKAEFEHNNFTEEKTARRLASKTERKDILSYAVKNIKGEVTDLELKHTCGTIILGGSETSATLLSGAIYHLLKSPAWM
EKLRRELAATFKSESEISFASLSQLKVLNAVIQETFRIYPPAPSALPRVVPPAGAEVCGDALPPGTQVGISQYAMYHTSS
HFTDPKVYAPERFLGAEQYAKDKRHVIQPFSVGPRNCIGQNLAWAEIRSILARLVWHFELELLEPEKRWEDQKVFVLWQK
PSLMVKLRARDPGT*
>jgi|Altfr1|241477|AFGCTG_581.jigsaw-mRNA.17
MALLTILLTFLALPVALTIWSAQSLAQNRAKARAIGLPYLERWISPMNPFWLLGGSRFVRLCERLGIATENMSRIYSYGW
EANTRAQVHEHVGSDVFIVVHPGGLQLCVADAAVTYDILQRRRDFRRNMEEMAVLNVYGKNLSTTDDEEWQRHRKMTGVT
FTEKNNELVWRQSLSQTEGMLEFWTKRCKQPIRSTHQDTKVFTLNVLAAAMFDKVYPFEGKSEETKSKHEGDTSYMYRAS
LSTILGSIIQIFILGEEGLKAWWTPKSWKGAAEAMAIFRSYILRLMDEERTHVKQGRTDRQHLVARLVRALDTNQSSGDA
PLYEVADENKAIKTVNMTEEEIISNLFVYAFAGNDTTAIALTSILYHLAANPQSQEWISEELHHYLTSSDTSTWSFEKFK
KLKRCGAVIMETLRICHPLSQLVKTTGSNSQPLKYNGKTYIIPAGTSVHCSIPALHALPKYWGPDPLGWNPGQHISVSDP
QTQATIPFESEVLAPDTSEHYLAWAWGQRVCPGKRFSQVELVAVLAVLLRDWKVEVVPESGETEEGARKRAWECSLKVDH
EGHMLHEMVNPESIGLRWVRRV*
>jgi|Altfr1|241525|AFGCTG_582.jigsaw-mRNA.15
MIATLIFSVIASFAIYQITWRYRSLQRNVALAKSSGLPVIVAPWHMFSIFWLSTFKLWTPLLQRFVPEPLRGMWMDILHP
EWGYMSGHEPFKKMGMDVFIVASPTRNTVYVADAEAVNQITSRRNDFPKPLEMYGSLDIYGKNLVSTEGSDWRAHRKLVA
PSFGDKNNQLVFNETIHHATSMLDLWAGPDGKGNLTVADPSVAAMNFALYVISGAGFDVRVVWPHEEGKKPKTKKGGEDS
IFVGSEAPPGHTMNYREALSELLHNIMWTQIMPIKWLSRSPVKVHRTVGEAVGEWGKYMNEIYEKKKTQVESGDDTKEGM
DLFDALIRGSGITKKEGSTITKSDLLGNAFVVMLAGHETTANTLHFSMIFLAMNWASQKRLQEDIDKIFAGKPMDEWKFE
EHFQPLFGGMAAAVMNETLRILQPIVNIPKSTAPGQPRPLNVGGQQYMIPGDTHIFLSAAIHRNPKYWPAPSDGSNKDGI
PDVDRFRPERWLVDTKPDNDFVDINYDDEDLRGPSGEDTSAQLFKPVKGSYIPFSDGFRSCIGRRFAQVEILAVLAAIFS
QYSVELAVDDFASDEEVEKMPKGGKERRKLYRKAEDRAKDFLKNKVASIVTLQLRGVSIPIRLMKRGEERFAFD*
>jgi|Altfr1|241557|AFGCTG_589.jigsaw-mRNA.3
MRTIMLTPPILNILMDFFIICLPIPSVLSLRMNLRRKVTVISVLAFGIISVTVAILRLPVLISVSSMKTDASIDVGKMII
VASFEVQCAIVAANLPAMKALWTKVRGKYSSAGSNEPSLEKPYSLSFIRRGKRSERNKHSSMGSIMRLENGLTTNESQEE
LVEGKVIQQVLATDKIQELQSTNPESLRQQPTVDAIAKILLAPLHKANWYKIHALPDYRFQSPMSTTDPKKKIEKSKHIA
AAYTVSNLLRSEEHIDRTFESFFEWMNKYATNKKPMNLNTFISYATFDVIGEVVFSKSFGFLDQGKDIGNSIGNSLALNA
YVAVAGYFRWINIALLANPIMTWLSILPMGHLFDTVKTVLAEREKNENARYDAVQYWFKQHERHPDKFTIREINTQALAA
VGAGSDTVAAGIQSFIYHMILHADAWERAHDEVAEAVKKGSCRDRVVSYADAQQLGFVQACVKEALRVFGPVPMGLPRIA
PKGGLTIGHRTMPEGTIISINPWVIHYSKEIWGADAHVFRPERWLEEDSGTREKFWMPFGAGYGGCPGQNIAKIELAKIA
ATLVRDYNIKQVDSTQDWQWKAYFTVVPHSWPVYVEKRR*
>jgi|Altfr1|241759|AFGCTG_601.jigsaw-mRNA.16
MGFVDEDRLRLIAIWTPVAFVAYVVVTAVYNLTLHPLAKYPGPLLWRISPIPSIVSLLRGRIAFEYKIHHDKYGPVVRVM
PNELSFNTAKAWDDIYGHRVGLANMDKDPIHVGAVEAIPGATNLTMAPDIHHARQRRALAHAFSKQALLEQQSILKGYVD
LFVDRLREKAHRGEPANMVSWFNFCTFDIIGDLSFGEPFGCLREGSESANWVVLIYEAIKSGAIEQATRRFARPGSVAQK
FLMWCIPTIVRERRFRHLRNSTEKTVKRLNQKDNDHRDFIWYILKQREKKNEVSDDEVIMNAALFIVAGSETTATELCGL
TNYLLRNPEIFKKLKDELRGACKTEADINMDVLGNLPYMNACIEEGLRIFPPVPIGLLRTVPKGGSLIDGHAVPENTSVC
VSSWGASHSASNFAEPDSFIPERFLETSESKGKFAGDSKKAAQPFSTGPRGCIGRNLTYVELRLILGALLWNFDIELADG
APLWHPKNEFEGLKAYNTWEKSPLMVKLTDIRGPPR*
>jgi|Altfr1|241801|AFGCTG_603.jigsaw-mRNA.12
MLSTTSLSLSVFIAYVGYITIYRVFFHPLRSVPGPFLARFSKLWLVWHVRKGKSHIQFPKLHAQFGPIVRIAPNQVLVCE
EDAVKTIYGAGTSFTKGDWYQMCAAPDKNWKPVDEVLDLLTETNMEKYRRQRRAIGPAYSIMGLEKHEGLLDAYIDKFVA
KLEDLRGTEVGLANWGHIFALDSMSQFTLGKSPGYTDKGSDDGNEDASHALWQCFTVIGLFPGFVKLMHSIPKVGMLLIL
PMSLLLGIRIPKIWPVFNFCSPNIMQRLKTVESMKDVKLPASRPGFPQECGKDVGVPEQRGESIEETDMLATLMRLHNDR
EARFPPSWVLSIALTNFGAGHDTLMFTLSSAIYQTYTSPSILARLRKDMKSQGVTQNSKYSDIVARVPLLLAVLKESMRL
WPTIGWCLPRLVPATGVTLCDTYLPQGTTVGTSLWTSHFGSEVFPEPHRFDPDRWLPDGTEEKRRKIGRMDSVWMGFGGG
SRSCPGQHLARFFVIKALARLVMSCDVEVNGEPEIGGWFQCTLTGVSISIKKRKTE*
>jgi|Altfr1|241981|AFGCTG_613.jigsaw-mRNA.13
MSNLIATVLLAVSALAALYLYINNKSQNASQKPLLKLPLIGDLHSSPVERPLINWSAWSKQHGPITVPKLFGIVPVVVLN
SYEAVTELFSRRSQWYSNRPTSVSMEMITGAAPGCSRFTLMHDYDDHLKLHHRILSPSLGAPAAAKFQPLMELEAKQLLF
DLATASRKSTDGSTITTKTIYPLLERTQSSVILALHYGLRIPRFEEPLLHEVIAIQAKVTHLAANPQLPDLVPFLRYLPA
FISPWQKYADKLYASQVDLYMRLFRHGKGAPGWNATKQAITTASKHAPVDSPVSDLDLAFTLATSIQGGMETSPRQLLWL
FVAAIQNPVVLTRAHEVLDQFVGRERLPRFSDRNNLVYVDAVAHELFRWRPISPGSIPRRADRTDEFDGVKIAKGVTIMA
NAWAIGRDEVVFDASLGDAQDFVPERWLRNGKLRGDLPLPVFGQGRRICQGKRVATDGTFMNIAHLLWAFDVEALEGEEV
DPWEMRVVGFMTEPKPFKFRLKPRGKWVLDVVSKEWYSTEKSLEEVMGISHDVEK*
>jgi|Altfr1|241996|AFGCTG_615.jigsaw-mRNA.10
MATPILSLLGGILVVYVVAHLVRRAKLPPGPRGLPLLGNLHQAPKGAPWLTFAKWIEQYGNIVSVNLGGTIIIIGDYETA
KELLDKRRNIYSSRPRLVMGHELVCNSNPIVFKPFGNDFLLHQKLQAPVLSPRATACYTPIQDLESQQLLKSLLESSGSI
AHCVEVFATSLAYSMAFGMRIHTGKEWQVERTRECMKNFHVAGQPGVWIVDALPWLNYLPAAIAPWKRQAAKWFHELDDL
HVKSYNEALGREGWNWAKDFEKAAEAQSMTEQQVAWDVGILADAGVETMSATLMIFVLACVAHPEWLAKAQKEIDQVVGE
RLPGFGDLKNLPYIQAVVEEVFRWRHPQQAGIPHATTHEDYYQGYLIPKGSVVIPVFSAMRHNEDLFDKPGEFRPERWIG
KSQSQFNNFGYGRRICPGRHIARNSASIVVARLLWAFNVRTPSGKKLVVEESMFTTGFVSAPKPFACIFEPRSETHVRVI
QDSFDKVDKNLTTLLNEAHEKHNALGIKARA*
>jgi|Altfr1|242124|AFGCTG_620.jigsaw-mRNA.24
MALDSLLYLPPYLWLSIALAVPLATLLHDVWVWLRMPPGPTPLPFLGNKLQLPKSKPWIQFQEWSKIYGPIFTIWIGRKP
TVIISDPNIAVELMEKRSTKYSSRPRMVAMGEILWDNASILVQPYGKEWSVRRKLLHQALTPRALRLYKPVQTAEASRLC
QQLLNSPANWEKLLERFTSSIVFCVAYGHRIDSLNANVIHQRFKFMHVAASLNVPGKYLVESFPILKHVPDALAPWKADM
KARGREEAAANMALVDVVRSDLARAKTQGGDIPDSLCKLLLELRETEHIPLSDRNFSYIPASLFGAGSDTTASTLCTAFL
ALVTHPETLHAAHRELDTIIGTGRSPTFEDETNLPYIRALVKEVLRWRPVAVLGGTPHASTEDDRYEGYYIPSGTTVLGN
SWAINLNEEYYPNPHHFDPTRFLDEALVERSKAPTPLTGKPHPAKSGHSSFGWGRRICPGASLAENSLYIALAKILWAFD
IQPKAGVKYDTFAYTEGFNIRPRKFECEIKVRSEAHKRVLIDDLKEAESVLDKLTPFQE*
>jgi|Altfr1|242146|AFGCTG_624.jigsaw-mRNA.5
MAVQARLELFLSFLVAIFMGVVVRRRYFHPLSKVPGPFWGSVTSLYHAYHYIAGDHHQLHRQLHEKYGPIVRYGPSRIIV
SDPTMLPKVYHMKSNKSNFYDSTLNEASDSCFSEKHHVLHIGARRSLAHAYSMANVKALEPQIQCIIDMWVTRLCTRENK
PFVLSDRVLWLAFDVLGVMIFGEPFGFIEEWTDIRAMLERASKSNTSGRYLEYFNLIPTLSALVRKTHIGRSLFLPWPTD
QAGLGVMKAERDAAWVKYFEHKSEASPHCLLSQILGKRTDAKPDPLLSDNRIKTELLIAILAGTTTTARVLNAALLNIAA
REECSMQLYQEILAVSQHGREVNYELSASLSYLGACVKEAFRLSAAPTQFPRVVDHSQNVELNGIRLGPGTIVSSSSYII
SRNEALFGCQLDEFLPERWVNATEEITKARRKYDFRFGYGARTCLGKNLVEVEIHNAVFEVFRRADIRVHDQQKGTVSMK
LRETRCF*
>jgi|Altfr1|242446|AFGCTG_650.jigsaw-mRNA.35
MSMPIITTVSLGVAALISLVIVASSKSKIPLANPPDRFKTAFSRQVEFITHGLDVVENARKRYGKQPYRLITNVGEMLVL
PPSYAQMIRNERVLHFGTTFAQDFHGYLTGFEPFATLGDKRDLVQKVIKKQLTKQLNFTSKPLSDETSFTLDVVFGDSSE
WKETNITNDILNVVSRLSSKIFLGDKLCRNENWIRLSKEYVVTAVESTKSFLAWPRYLHFMIPWVSKDAKLVIRQLDSIR
AILSPILEERELMKAEARKMGTPVPIFEDTLEWLQEESQGAAYDPAAYQMLLTVAAIHTTSDLLSQVIMRLGNEPHLIDD
LRAEIVSVLGAEGFSKASIANLKLMDSALKETQRMKPLQMLAMKRIAEKKVVLSDGLIINKGDRLAVDAHAMLDPEVYPY
PDKFDIYRYLRMREDNSNSTKALFVTTSPENLTFGHGIHACPGRFFAALEVKIALCHILTKYDWELLPGSNLEPFVQTGD
QTCLDPRNMVRFRRRKEEIDFDSLSYK*
>jgi|Altfr1|242461|AFGCTG_653.jigsaw-mRNA.1
MLINDDSLPATAVLLSAGATALFAYVLYAVTYNVYFHPLAKFPGPPLAGATTYWKAYIECIANRSFCHFLVELHAQYGDV
VRIGPNELHFANPKAYHDIYNTKNRWDKEATLYQSFNEDRSSFGFLTYAEAKNRKDVLNKSFSLAAIESSEGLLVNKVKE
LCAAIEKRSKDAKSVDLFYAFRCMSVDVITTFCFGKSIHAVDEPDFKAPIVVALEAATPVGMYFKYSDLFKNFILKCPPN
LSKKLSPLTAGMIDLNQLLSAQINELTDDPEKLKLLPHNMTIYHRLMDPEAHRDKQIPSAGSLYEEAQALMFGGTDTVGN
TLMVGAFHLLKHPEKMQKLKAELSGAWPLLNENEPNVRDLEKLPYLSAVIKEALRMSSGVTSGLLRIVPKTGATIAGHEV
PPQTIVSCGSTFVHFNADIFPKPDEFMPERWLDESAELDKWLVAFSRGPRMCLGINLAWAELRLGFGHVFRKFDLEPKGQ
LPEKLVWRDVFLPHYHEDHLQANMRPVSA*
>jgi|Altfr1|242723|AFGCTG_660.jigsaw-mRNA.10
MDDHSGLSQDSKSVFPFAIATWLVVLWIGYRIAIAAYNISPFHPLSHFPGPKIAAASYLYEAYYDWWLGGRYGKVIARMH
EQYGPIVRINPDELHCSDPAFTDEIYAGPGRSRDKWQHQLNTGGVGPVAVTGFSTVDHDLHRARKAPLSKFFSRQQMLKL
EGEVHEFAMMTANKMLTFAGKSAFDVKEAFNCYTADVISQYAFGEPMGFVAQEGWEPNFATWVKSFFKSAYMMRHNVLGR
KMAQVLPFMADYLGEDIKAVMRVMNVTIPQYIGQALKNPENGRVFAEVMGKDKTMSEEEKFRYNGEGFNFLLAGTETTAA
ILTVFTYWTLAKPEVYQRLLADLSSAGINLQTLKWVELEKVPYFWAVLQECLRMMPGVSHRSARIARLEDLHYVSADGKS
DWVIPRGTPIGMTSMINHWNRELFPDPDEFLPERWLLEDGSQNYALQKKLIAFGKGSRSCIGEQLAYCELYIMGAYMVLN
VLPRAKLVDTVKEDITYDHDLIVAQTTKGSISVRIAIE*
>jgi|Altfr1|242825|AFGCTG_669.jigsaw-mRNA.7
MAYLLYTQQTAGESSHGRHYVYGLVVLLVLIIFKYVYQTLASPLRSVPGPILARFTRLWEIHAVCRHDNPTHNIALHEKY
GPIVRLAPNRYSINDSEAAKMILGHHNAMDKSKYYHPFGPPDEYNLFSEPSISVHAKVRRPLAQLYSLTSLLSYEPFVDT
CNKILLQRLEEYARDGKALNVRELMQYYAFDVIGEITVGSRFGLMEDGGDKSGIIEAIDESMIYGAVIGLVPEWHWWISM
TMNTLQIKPSFRKLLDFVNFHLDDRVSGRTKSPEDRKDFLDKMLPMEQEGKATRFHTRQATSQNIAAGSDTTAISLSAVF
AYLTMHPNTLTALRHELDEATAAGTLSDPATFQEAQKLPYLQAVIMEALRVHPAVGAPMTRIVGPQGLEIAGQFFPPGTE
VGVNAWAIHNNKSIFGPEAHVFRPERWITKNKEDRAVLDRNFLAFGTGPRTCIGKNISLLEMSKVIPQIVRKYDFEILPD
ANGEKYTWKTRWFAKPSFNAVVRRRAEKAA*
>jgi|Altfr1|242839|AFGCTG_67.jigsaw-mRNA.5
MAVPKRFLLLASAAFTWFSQRYAPAVTISNGPIKNTIAIFAIALFSRLFWSVIVYPLFLSPLRGLPSPPDGHFLLGHYRR
IFKDPTGEPQRDWIDTVPNDGVLHYRWLFNEPRILVTNPKAIGEVLVHRNYEFVKPSRLRKGLGRLLGVGILLAEGDEHK
RQRKLLMPAFNFRHVKDLYSIFWSKSQELTDKISETIKSSPDGSSVVEIGHWASRATLDIIGVAGMGKDFDAISNPNNEL
NETYRKIFAGARGAQLIQVLLNLLPHWLAVNLPLERNDVIGNAVETVKKVARELIRDKREKMEAGEAKGTDILSVAMESG
GFSDEDLVNQLMTFLAAGHETTASAMSWAVYCLCQHPEVQTRLRQEIRTELPEALEPGGQISSTEIDRLPYLNAVLQETM
RIFPPVPLTLRETAQDTTIQNHFIPAGTTVVICPWAINTSTHMWGPDARSFNPDRWMQPGTANTGGAESNYAITTFLHGP
RSCIGRDFAKAEFACLVANLVGKFEIEFEEPGHVADIQGGITARPKGGLNVRLRDVSREKA*
>jgi|Altfr1|242862|AFGCTG_670.jigsaw-mRNA.15
MALQEILIGGIHNNLSHYSILIGLILFSSYLIGNAVYQLYISPLSKFPGPKLAAVTLCYECYFDVLRWGRYWAEIKKMHE
KYGPIVRISPYELHVSDPAFIDTLYTRSAPRDKYNFMTAEFGNPLTAFSTDDHYHHRIRRAAINPFFSKQRIMGLQNMIW
TYVEKLCTRFEEYNLAKRAIPTCEAFSCLAADVIIKYSMGVEQRSLDDPDFAPYFTQANKRFASLSLITRYAPWLHSVIN
ALPQDWVEKQSPEYAAMMELRKMNNRRVQEVFTKKEKVRQEFGVADSNTTSEHTIFHDLLDSDLPPNEKNFERLSQESQV
IVGAGIDTVGNTLNAILFHLLDNPSTYTKLKAEIVSAMPDPYERKALVELEQLPYLTAVISEGLRMSNGLAIRNARLARS
PMVYKDYIIPAFTPVGMTAPLIHINESIFPEPDSFIPERWLNGNGAVGARTSDGQPLDRFLMAFGRGTRSCVGMNLAYAE
MRICIAAVIRRFDMELFNSSRKDVDFVHDVFLPGVDQSSKGVHVLVK*
>jgi|Altfr1|243104|AFGCTG_694.jigsaw-mRNA.17
MAEFKSTNFSTSYLLGAAVVLLLGYRIVQRFSINARIRKLGARAPVRKTYFPYGLDMAYEVITFALKDETYAMWVGMFQK
WCGPGRYTIEAGIGERVLLTADPENIKAILATQFKDYGKGEQFRKDWHTFLGNGIFTTDGQLWHNSRQLIRPQFVKDRLS
DIDIFEQHTQILISKIAESGEVDTLDMMFRYTLDAATHFLLGQSVGSLDEPKTVFADAFYNAQRVQSFVAKVGPLNWLIP
RKRMGFYDSIKIINDFVSTFIDTALALSPEELEKKTNHDEGYTFLHAIAGYTRDRDMLRDQLVSVLLAGRDTTACTLTWV
IYHLSIDPTITAKLRQEILQTVGPDRQPTYEDLKNMKYLQHILNETLRLYPVVPYNVRMALKDTTLPTGGGPDGTQPIGV
LAGTPIGYSTLVMQRRADLYPPTSRSFPPPDAFAPDRWDSWTPKSWTYVPFNGGPRICIGQQFALTEMGYTLVRLFQRFE
SVENRMGGTEPGMHADIVLQPAKEVRVAFK*
>jgi|Altfr1|243371|AFGCTG_732.jigsaw-mRNA.7
MDHLPDIVPHARYLPSGHVAVVSFIAIAIFVIYKLFTRTDVPYIHGLPEIPGALPITGHLTQLGDDHATVCEKWWRQYGN
SVFQIRLGNTRAVIVNSFEDCKKILVSNSQGLIDRPKLYTFHGLISSTQGFTIGSSPWDESCRNKRKAASTTLSKGMMKN
YYDMFDLESYCILRDLHRDSKSGEVEVSIRPYIQRYALNTTLTLCYGIRMDAVYDDLLREILEVGSAISLLRSASENYQD
YVPILRYLPNNEKNRRSKELRERRDKYLNELLDKVRGMIKNGTEKPCISAAILKDEETRLTGVEVSSICLSLVSGGFETI
PGTLVSCIGSLSTPAGRIFQDRAYAEIRKMYPTDAALKEAWATDFEKETVPYLNAIVKEAGRYYTVSNMSLPRKTMGEVR
WGDAVIPKGTMVLINAQAGNHDTDYWGPTAATFDPERWLTPPSSPDALHTPTSHASPPHLSFGAGSRSCPGALIASKLIY
AALFRLLSLYRIEASVTNPPNTDYVDYNAIKSALVAIPRDFGVRLVPRGGSEGDLLGSVLDEGRVRTAELYKE*
>jgi|Altfr1|243396|AFGCTG_733.jigsaw-mRNA.16
MSLHQSVAATLLLLEIAVVYAVGLAIYRVYFHPLRKIPGPKHYAVSGLPLAIENSFRGLFTKKVLRFHEKYGDIVRTGPN
HVSMNGTIGWPEVFGHSRGGQPEFSHWHDFYQIGDKSNQSLFPADRESHRRQRRLLAHAFSDAAIKEQEALIKQYVDKLF
VQLRKESKKQEPVDMLKWYNFTTFDIIGDLVFGEPFHCLDNSDYHPWIAMIFAGIRAGSGMIALLKMPLLRWALPLLVSK
EDIQRRNEHKAMSKVKTERRIALGPTPNGRKDIMTYILRHNDEKGMSHEEILGNSDALIIAGSETTATALSGLTYWITTN
PQALKNVQEEVRAAFSTEEEITMVSTGQLKYLNACLEEAMRMYPPVVETPPRISPGEYVNGHYIAQGTFITIHQWAVHHN
PNNFAQPDTFKPERWLSPDHPLYDPQFSADKKGAFQPFSFGPRNCIGKNLAYAELRLIASRFFWNFDIALHPESNNWPDK
QRVFTLWEKVPLMVQLKQVERS*
>jgi|Altfr1|243420|AFGCTG_733.jigsaw-mRNA.40
MAGALQAVFEKLGPFNILSPRGIALILGTALLFHILRSLALIIYNLYFHPLAKYPGPKLWIAFGFTRTLRHMRGDLDLQM
AEEHRKHGEIVRHGVNELSFIHPSAWKDIYGHGHAELRKYFPPNSVNPNQVIAADASNHFRMRRAMLPAFSEKALAQQER
LVRVYIDLLMQRLSECAASFAGGKTADMARWYNLTTFDLIADLCFGKSLDGLETGRSNAWIEKIDRMLRIMPVLVLATSF
PLLMSLFNLVLGNKMQQSRKEHQEYAASLAMSRIKGKEQADRGDFMDFILRSRGEEHELTDEELVHNADLLMVAGSETTA
TVLLGVTYYLLKNPTTYKKVTEEVRSAFDTAEDINFKEVNARCPYMLACLSEAMRIFPSIPLALLRITNDGPPTPVAGHL
IPPETRVGVHQLAAYHSPLNFHDPLSFHPERWLPEEYNDPSSPFHDDRRDVHKPFSYGRRDCIGRNLAFLEMRLIIALLV
WNFDLELGEGMDGWEKQKIFGLWEKPPLEVQIRKRERK*
>jgi|Altfr1|243546|AFGCTG_744.jigsaw-mRNA.39
MIITSILCLVFTHFFVVTPFYQLSRNYLSARKTGLRIIISPVTPYTLQWRLLTSLCGSYLQQYRWFRAIDWTCCWQDNDS
LHQELGLCFIIVAPGHNVLCTSDPKTIEHVLKKWREFVKPDNVNAIEILGTFGQNVDTSNGDDWIRHRKLTAPCFNERAS
ATVWSESMRQSKIMIEQWLSSSDGKWKSMIKDTSTLALNVISSVAFENTEVNKPTPGHALSLRDTLVTVMSTSISPIMEG
ILPFLQFPILQSLLPSDVKDLLQAMHEFRQYMDEIIVTEREAMMSGQTRVSALISTLIEASGQVKTESRASKARLSDTEL
RGNIFIFLVGGLESTSITLSYAIALLAVHPDIQDWVVEELDEVLSDNVNSEMEYVRVFPRLKRVMAVMVRLDLLVALAIP
NPPRIVEC*
>jgi|Altfr1|243566|AFGCTG_744.jigsaw-mRNA.59
MALFNILDQFVDTKTILLCLVVVLVLTTCTTILLPYSHRIPADAPPQVSDDLPVVGALGFWTQRWNWWSERRDQSKTGTF
SFHVGPNTVVALSGDKGRQVFFESKDLGFDSVLFGQTPKSTKEITDEDKNLGFDAWFHRRLTSLLKQEHFRRNLPVLISD
TKEALEAIKNDVSGRTNPFESLYRIVFRLTIRMVGPTEIAEDPDKLEAALKMFEMIDRSATATSVIFPKLPSPAIIQRTY
AGTRLYMMIDSIIKKRAASDEKHEDALQQMLDQGDRAVRIVEFIVGALFAGLINSGINAGWVICYLATSPEWLAKAKDEI
CSTAAKYAKDPKAPLRDQLDDVPIEAWEAEFPIIDMCLRDSLRLNLLGTAFRRNISSKGIPTGNGNEIIPPGAFVTYATG
DIHLDPDVYTDPHKWDPARYSPERAEDKKKAAHGFVGWGSGRHPCLGMRFAKLEQNIITAYFIATFDFTLEDESGKTLSV
APLVDHNRHSAHKPAKLQFLRVSTREE*
>jgi|Altfr1|243720|AFGCTG_763.jigsaw-mRNA.17
MGFLANVAGPLGNFTSNSSTPVIVAAGFASFILIAVVLNVLKQLLLKKPNEPPLVFHWLPVIGNTVTYGMDPYAFFFANQ
KKYGNVFTFILLGRKMTVCLDTTGNNFILNGKIKDVNAEEIYSPLCTPVFGKDVVYDCPNSKLMEQKKFVKYGLTQEALR
SYVTLITQECEDFMKRHETFKGQKGTFNVPKVMAELTIYTASRSLQGEEIRKSFDSKFAELYHDLDMGFSPINFMLSWAP
LPHNRARDNARETMIKLYSEVVRKRRSGAAKKDSHDMIWHLMDCKYKDGTPVPEHEIAGIMIALLMAGQHSSSSTISWIL
LRLAQNSHLVEELLAEQKSILGEDLPPLTYEDLQKLPLHAQVVKETLRIHAPIHSIMRKVKQPLVVDGTNYVVPTTHTLM
SSPGFSAQLDTHFVNPAVWDPHRWDPEHQQYDEERDDADQEKIDYGWGVVSKGTNSPYLPFGAGRHRCIGEQFAYLQLQT
ILVAFVREFKLRNVGGSKDIVGTDYSSLFSRPLAPGIVEWERRQ*
>jgi|Altfr1|243749|AFGCTG_766.jigsaw-mRNA.26
MSLPVWLLAVLVGPMVYLTTYIIYQRFLHPLAKFPGPFLASLTDLWQVSEFLSLRQPYNLTTLHERYGQFVRYGPDKIST
TAEDAIPIIYQKGGRMFPKTEFYDAYGSHIPNIFGMRDESKHSVRRRHMSYSFSASSVKKMEDLLDENVKILKQKLCRYA
ESGEAVDLKRLFKLYTIDVLGELAFGRSFAVQETDDDSRVPPVVEHSLLAAVTGAWPAMTFRLKRWLPKVPSRTLRRLFE
GRAAVAKLAATCVQERLTALRNAKDLDNDAAAPERKDLLTSLILAKDPDTGERLSQIDLEAEAFGFIIAGTHTTSATTSL
LFYHLLEAPQIMAKCITEIDSQLPALCEDKPAYALAEVEASLPFLRKCVKENFRDTPVFTMPLARRVLTPEGVTIGGEYI
PFGTSIAVCNHAFHHNPAVWGHDHAIFDPDRWDQPETAARGRYLMHFGLGGRQCIGKTLAQTNIYKLTSTLLREFAFETY
AQLAKRVKDLEAQLLWASAFSDKPLQRAPEPLDSHDESAVDLLATNAFDESPQQDIGYFGPTSNHAFFRLLTAALTQRLP
MLCRLAGQNTALSSASFLDQRHSNSAKRLLEPLPQYKPTNPQLSSHVVASTDQDLHSLINLFFEAQGSVLPYVDKHALSF
NGARSLLELFKNSSNAKKALLNITFAHAALTKSCTDAETFYRRALALLDGLSLRGSSLELGM*
>jgi|Altfr1|243893|AFGCTG_775.jigsaw-mRNA.4
MAFLTTTSLVLAFGTLVLYALSRFFSSKNRHDLLLPPGPKGLPLLGNINDLPKPGILECHHWLEHKDRYGPISSITVLGQ
TFIIVNDADVAVELLSNRAATFSGRPHMVFSGDMIGWTRTLAMHQPNQTFKHHRRNIASVASSSSSLKVFDRIQNEEAAH
FLLNVLDSPSELFEHIKKEAGAVILRITYGYTPNAKGRDPLVDMAGQTMAEFADSSVPGKWSVDVLPFLRFLPDWCPGTS
FKRTARQMAEQLTRTAEEPYTFVKTQMQDKEAKTSFLSQAIESLGSDASMEYIHKWSAASMYLGGADTTVSSLMTFFLAM
AVFPQVQKKAQEELDRVLGGERLPITSDKASLPYIEAVMKETHRWHPVAPMAIPHCCTQEDSIKGYRIPKGAMILPNNWW
FTHDPAIYPDPMTFRPERYLDGSTQPDPRTWTFGYGRRVCPGRYVADNALFTTIAQSLAVFNVEKPVVNGEMVEPKVEFE
AGVVSHPKPYRVSITPRNEKCRELIRRAEEVYPWGESDAEALKGMR*
>jgi|Altfr1|244082|AFGCTG_80.jigsaw-mRNA.4
MAQSPLLFIVAGAAISYILYTRIALYLARQRFKKENGCQPCTAQFHKDPIFGIDNVKAMAYNSKHHILLQENRKRFQRLG
NTFHNRIITEPFIATCEPENVKAILSLKFKDFSLIHRSAAFTPLLGHGIFNADGERWANSRHLLRPNFARDQVADIEAFE
RHFKLMLKHIPKDGSTVDLQELFFRLTIDTATEFLFNHSTNSLRMVGQDDGNNEDLIFSKSFNFAQEDITVRARYGIFDR
FRKNEEGKKAIDICHAYIDKFVDDALRFRQELDTEKSAGTKDDKYYFIQEVAKQTTDQKRIREELINILLAGRDTTASLL
SNMFFEIAKRPDIYAKLRDEVATLEGRTPTYEELRNLKYLKWCLNESLRIHPVVPGNSRRAIRDTVLPRGGGPDGQAPLF
VPKGTTVGYSPYTMHRRHDLYGPDADEYKPERWETLRPGWEYLPFNGGPRICLGQQYALTEASYVTVRMVQEFKTMESRD
PEVWRESLTLTLCSMNGTQVGLTPA*
>jgi|Altfr1|244150|AFGCTG_803.jigsaw-mRNA.1
MDIDKTFLTQTSIGLALIYTIFSIIRFSLRSLPPKYYPPGPPCLPLIGNVHHFASDKLHVKFSEWRQTYGDIVGLKAGPL
NLVVLNSAEVVRELLEKRGNIYSGRPTDYIFREHIVQDTQHILFLQNDAYLKRFRSAVRSLLGPAGCEQALPLQNAAGAY
FAYRLIMSPEKWEDHLHNWAMGTPLTAICGHRGAQKDKDLIKLFYDNQKNWLELLNPGSAPPINMFPILKYVPAFLAKWK
GQATELRRNQQYFYKIMLDSAKEELKLHKAGQNPKPKDFLSLMARLLQEQDSKTGFDDHQLAYLGGGLYDAAVDTTYLSS
LHFIKVIGAYPKILKRAQAEVDDVCEAGKPPRAQDLDKLPYLKACFFEVLRWRPVATVNLPHTLDADDIFRGCHIPKGTT
ILQNIWVDSHDPNLFSSPDTFNPDRYLANPYGTDLSVEECQAEGRKLVYAFGSGRRQCPGNLFAQNGFLAMAAKLVWAFD
VRAKGELDMSVETGFHGGLLLGSEPFAVEFVPRSEMHRRAVIEDCEKTRSWLD*
>jgi|Altfr1|244174|AFGCTG_811.jigsaw-mRNA.3
MLANELLPLLVRYWPLVLATTTIAYLLNNKYWKGLNKYPGHWAAGYSNWWRLWDVSKKNHQWTNLVLHRKHGDIVRLGPN
VLSFADPKAIKAIYGLNKGVYKSDFYPVQGAVSKGAPLLSLFSTTDEDFHAKYRRCVNNAFAMSSLVNYEPLVSSTLTYW
LDKTEDMFAKTGQSCNFSQWLQFFAFDVIGELTWSKRLGFVEGNKDVDNIIGFLGKFFDYVAPVGQIPILDRLLWKNPIS
LFAQRIGLDKRVHPVTLFALNRSSERATQVEKIKRFGLSDDEKANPHGIDLLSKFAQASHDHEFMDDNRILSTCTSMVFA
GSETTAISLSAVFYFLVKHPRVYLKLMQELDTAVADGTIESRSDKTVSWPEAQKLTYLDAVVQESFRLHPAPGLILERVV
PKQGMQICGEFIPGGTIVGCNPWVVQRRPEVFGVDVNTFRPERWIEASPDKLKEMKGTMLQFGAGARTCIGKNISLLEIY
KLVPSFLRRFEIELEHPGVEWKTHNAWFVTQKNFNTVFRPRRGSP*
>jgi|Altfr1|244266|AFGCTG_819.jigsaw-mRNA.33
MASTSAKGPTGLSKLLNITSASQIVGALLGFLVVRFVARAIYRVYFHPLRHFPGPKFNAATRIPFHIAIWKGTRDKLFQD
LHRKYGHVVRVNHDELSVTDPNAWKDIYGHGTKGTAGSVPHKDWFKYGSSPNGAVSIILARDQDHSRQRKIFTPAFSDRA
LKQQEPLFVKYVDKLVTRLRQTVENNPNEKLDMVRLYNFCTFDVMGDLTFGEPLHMLDKGDYDPWVSTIFASLKVGSYLS
VMMAYPWLWRAFKKYVPESVNKRRMDHFNHSVTRVTKRLDKGRDTEGVDLWDLVLGQKEGRGLTRGEMDANSSIFMIAGT
ETTATLVSGLTYLLLRNPEYMEKLNDEIRGAFASDADMTMEQLAALPYLSACLKEAFRLYPPVPLGLPRLTPQDGSTVVG
QFIPPGVVLSIPQHAMYTHEKNFKRPFEFLPQRWLGDPEFDADERQCLQPFSIGSRDCLGKNMAYHEMRLIIAKTLYNFD
IELCPESNNWEEQATYILWEKKPLVCKLRPVN*
>jgi|Altfr1|244313|AFGCTG_819.jigsaw-mRNA.80
MFRATIIPRLQESLASSALGDCSFLELTIFIISLAITLGSFRAVYLVYFHPLASFPGPYKAIFSSWWQYPLSKHGTIEEV
LEHLHRTYNTRVLRIGPNELHITDPMLYHTIYSQRYTFPKQKSFYDAFNTPHSVFVEHDGELHRARRKLLSNFFSKSSVR
AMNKILLTKVTIMCDRIAEMKGNGAINLYHAFRCLTVDFITEVAFGESFNLITESEDNTFNTPFIECFDLASESLWDLLF
FPFIRIIVNKCPPAVAAKLSEPAAKFQGLLRAVAATVANFRRLKSSGKRLDREIVFDAMQHLDDKLVQAEASDILIAGSD
TTATTLAVAVQAIIENPTIFKKLRNEMKDAGITAEHDFDLLRLEQLPYLEALRCAMAVPGRLPRVVPDGTKPLVVDEKVI
PVGTIVGMSAYSMHYNESIWGEDAREFNPSRWLGADAKDLEKYLVTFSKGARQCLGINIAYAEITLTLAMLVARYRFTID
ETVTKSDVRQLDYFVSAFEGTGIRTYVHEDKL*
>jgi|Altfr1|244341|AFGCTG_82.jigsaw-mRNA.7
MLGNLRYRLPIITVFLPFVAPKGAAKNFHQHMLLTQEKLSRRLEMESSQDRADFFSHLLRKDGSDVPESELRQQAMTLIV
AGSETTATCLTGLAYFLLKNNESLARLTQEVRSQFQSCDQITGDSTANLTYLQAVIDEGLRIFPPAPFGLPRTCPGAVID
GHHVPSGTTVSVDHWTTKHDSRYWDEPMEFKPERWLGSASQDVREASQPFSLGPRSCLGINLAYLEMRIILAKMVFEFDW
ELMNKDLEFLKQTKLYLLWKKPAVIVRFHERKC*
>jgi|Altfr1|244380|AFGCTG_833.jigsaw-mRNA.8
MAIEQVFEALPLHYLQHGISKFGVGNIALAVLATAALGVFADYAWMLYMRSKMPPGPFPYPIVGNTFQLPDNKPWIFFEE
LSKKYNTPLITYWIGRNPTVWINDAWTANELLDKRAGIYCSRPRMLVFAELGSGQNNLVNLITTTQAQRERFRMLRKVTH
QGVGIQQVKKYRDFQNDESKVVALDLLRTPENYVAHFERYATSVVSIIGFGRRVASHDDPIITDVIALMHRAADLNVPGK
TFPMLMETFPILARVPTEYAPWKHGMGSKKRSHRGHDFFYSLASEANAKPGHDDCYAKMLFREQEKYGLNPKEISALTGN
LFGAGSDTSSSTLITAVLAMRAFPEAMHEAWEELDRVVGPDRSPSFEDDANLPYMRAFVKEVFRWRSVAIIGGQPHAPVQ
DDYYNGYLIPQSTWVQGNVWAIHHNDREFPHPDRFNPNRFMKDHPDSRPFPGERGYMTFGWGRRVCSGQALAEQGTWLTV
ARLVWGFKIEPALDESGKPIPVDIFDYTNGLNMRPQVFKVSIKPRSERIRQAIIREGEQALSDLAQYEGETKYRMSTFYG
K*
>jgi|Altfr1|244383|AFGCTG_833.jigsaw-mRNA.11
MAFLSIPLLALLTVPVVYLLSWMRHWLQDMGKLPLPPKPPGVPLLGNAVDVIRSGKTGSLHLLFGQYARDHGEIVRLQVG
PFIQYFINSDEAVKAIFDKASATTSERPRWIVSNEQICNQENVLLLSASHPRWKHQRKVILQGMTSVTRADAGLDYLHFE
TAKFLKQVAGNDDLAGNSVQLFNEIGRYTYSAFASQTFGMDIPDEKDPVIEYIFRSGLEQILGTLSGSHLVDILPILDGL
PLVLKPWERKARALFQDNMKWSIERLQRVEKAIKAGRVNDSFLARVLQDEKNMGFEDRSEAAYLAFMLIIGAADTSKMSS
WSFLEAMMRFPAVQVEALSKIEAVVGVADRLPIYEDLESIPYVRYLMKELWRWRPPVALGHPHMTTKELNYNGVRLPAGS
RIHLNSWAIGHDPGRHVDPDRFWPERYEGDLTNSEQSKNSANVKDRDHFAFGSGRRICPGYHVAERSLAIAIMRLVWAFE
ILPAPNAKLPLDPRDFPGDMPGNPGEHMPVMLKVRSEAKRKIIDEEYAKAEAAHPAMEPLNHDGWSWKF*
>jgi|Altfr1|244386|AFGCTG_833.jigsaw-mRNA.14
MDVYKRDTHVTYRELHAKYGDVVRVGPNVLSFDKPSAIQDIYGLNKGFTKSGYYDVFAVLKKGSIVYNLFSTRSETYHAR
LRRSVNHAFALSTLLDFEPLVNSCSSYWLQRTEELYVKGQDICPLSTWIQYFAFDVIGEITWSKRLGFVQENKDVADIIA
TVDSFQDYGTVVGQNPWWDRVLVKNPIKLFLESINLWPVSPNAAIIKFALARQDEVSANQKQHTAKKPLSEMGITLLERF
LQSQDKNPEFLTDDRITAMCASLIIAGSDSTSISLAGVFYYLLKNPRVYRRLMEEIDDAHDSGAFASPEDSTGAEDVIPF
SAAKKLVYLDAVITESFRMHPAVGLLLERITPPQGATIDGHHVPGGVVVGCNAWVLHQDKATFGADADIFRPERWLEDEG
ADAANIAKMKSSMFHFGAGSRTCIGRNISLLETYKIVPTFLRKFEIEINESQEPMYLKNAFFVHRKNFNVRIKLRQTNMN
*
>jgi|Altfr1|244399|AFGCTG_833.jigsaw-mRNA.27
MALSNLLSSQESAKSNALFEWKFLVFAVVPLVIAYYLRTTKAKTSDLAQYSHFPQPEPADSIRGHWAWVEKIAGEGDPRR
QFDEMLYEQAEKLGFPPVLFVDFRPIEKFPILFVLDNDVAEQVTKPNKAFRTSMPKHPAIQQLAPLVGARSLVTTDGDEW
NALYKRIRPGFQPSHLLGLVDVILDKSETFIGLMEQKAASGDTFTLGPYTTNLVFDIIGIVTFDMDLNAQIDGKQSEVLL
TYRALSEAFNKRPFGGVGWRDYFSANEREIRSKDKRLDCILKAEIRRQHKALVSGTTDTKIKNKSVATLSLHGVDKLTSQ
IIQQTSDTLRGFLFAGHDTTSILLQWAFYELHIHPFAAKTLKEELDSVFGPNTHPSAVVKALRSSEAGALLYKLPYTDAV
IKETLRLHPPGTTARMAPSSSNTMLTLPDGNTLCVDGLCVTPRAYIIQRHPKTFGNTRDDFKPERWLGEEGKKIPESSFR
PYERGPRRCTGSELANLETKIIIVCLARYFDFVKQGLGELDLNEKGEVQIDEKGKAKTKGTMFSTHQVTAKPVDGMEVKV
RIKRSDEVMD*
>jgi|Altfr1|244411|AFGCTG_833.jigsaw-mRNA.39
MAILSPTVLFVVSLSAILYLWFRKRQDSNIPPGPPRVPILGNLHQAPKEAVWVTYQKWVEQYGPLVYLNFGGTNVILIGD
HEVAKDLLDKKAMIYSSRPRMVMAQELTCKSKHIMFKPFDSDFLLHQRLEAPVLSPRASACYTAIQDLESKQLLKNLLQS
NDFPKEFERFAASIVYSITFGMRIITGDEWQLQTSHECLKNFTIAGQVGAWIVDLFPSLNSLPAPLTPWKKTAEAWYQMW
ENLHMANMEDALKRKGWNWAKEFNKSKEAKDLAATEVAWDLGVLCDAGVETTQIQLQIFILACVAYPDWIAAAQKELDEV
VGTNRLPGFEDMSNLPYLQAVVEENFRWRHIVPAGIPHATTQDDFYKGYLIPKGSVVVPVFAAMRQNSSTFDSPEVFRPE
RWIEKSQPSNFGYGRRVCPGRFIARNSLAIAMARLLWAFNIRSKDGVRINVSEEMFTTGFVSGPKPFVAVFEPRSKERRS
LIEREFDMVDKDVAHLLDEVRGKQISAGLSPQG*
>jgi|Altfr1|244492|AFGCTG_837.jigsaw-mRNA.31
MATLAALVVASVVVSLYYLLKIGRREAGLPPGPPTLPLLGNLLSIPTKNAHFQFTAWGKQYGGIYSLKLFHTTAIVLSDR
RLVRELIDKRGATYNSRPPFFFAEHYIARDPANIPLVVFMPSGDKWRLCRKLYAQCFNEAKVEKEYVEIVEAESRQMVHD
FWHEPGGFMMHTLRFSNSIIKSLVYGTRTRHADELQEYTVMFEKYVELLEVGAIPPVDLLPWLVYVPQWMWRGRWKNWKN
KGDESGQAVNSVFTKMAEPVLERRRRGVRAGSVYDFLLDEGEKGINLTRRDLDTLAGSLIDAGSDTTASAIRVFIQAMIK
YPGVQERAHRHVDEVVGSKRSPMWSDVAKLPYVVQIIKEVMRWRPVASIMPHHSTADDTIDGYFIPKNTTVLINVWDLNH
SPADINTCESPMSDFDPDRYTTRIHASSHYAASPDIASRDHYTYGAGRRICPGMHLAERSLFIAIAKLLWAFEFKEKPGR
PVDVDPETGFMDGIVRTPKNFECEIRVRQERQEILENEFAEERNVLGRYEV*
>jgi|Altfr1|244521|AFGCTG_839.jigsaw-mRNA.20
MLQIIAVAAFFALIIDYIHMLLRRRYLPPGPFPLPIFGNHFQTPSQKPWITWEKWAQHYNSPMVTLWIGRHPRIILSDAW
VASDLLEKRSDIFSSRPRLIAMGDAINATNTNQTTLVYGDRWRKHRKLMHMAVGSQAVRKYRTFQANESAILVRDFLLEP
QDFELSIERYSVSVTSIVGWGRRVDRKNDYVAQQALKLMEAVNFVVPGIYLMEAVPFLIHLPAWLYALPSQMRLGASVMS
RYFYLLTQEGAEAKEHNFGKHVMASQQGSDMTDVEVASLMGNLIGGGVDTTSSTMMSCILAMARFPEVQKKVHAEFDAVI
GTDRSPSWGDIDSNALPYMTAVVKEALRWRTVTILAGIPHANTINFDYQGYHFPAGTNFTGNMWAIHRHPRDFPDPDRFI
PERFLEGEGSAKPPYPNKYGMNPFGWGRRQCSGQPLAEQGLLYSLARTMWAFNILPGLDEHHNEVELDIFAYTNSENMRP
EPFQVRFIPRSDAIKNLLLDEAGEAREALRIYDGETRVTMEDAANYAAI*
>jgi|Altfr1|244525|AFGCTG_839.jigsaw-mRNA.24
MVGLELGLGPGAGIYAAGLITSFVAYIVVYRLFFHPLAQIPGPKLAALTFLYQTYYSFKDGSRFYKQVGLLHEKYGPIVR
ITPNEVSLSNPENYEAIYYVGSKYTKDPRYYDAFGMEYASFTSCPNELHRLRRGPLNKFFSRAAVLELQNIVLEKADKLC
DLITKNSKAGEMLDIHHGCRALSVDVITQYMFNKSYALLDAPDLGTHFFELVRGIGPALWVFQQWPELSIMNRLPQWMLK
KMSPPLAHILDLQEQAKQQILVTKADIDSGRVSKDTSKTIFYELLTPNPEEGWVPPTPDQIKYETYGILAAAADTTGNGL
TTGVYEVIKNPKIYAKLTAELETAFPDPGAKMELAVLERLPYLSGVVNESLRLSFGVISRLPRIVPEGGANFEGYMIPGG
FTVSMSSWVLHRNEDYFPHAHEFIPERWALTSDKQKMWKAFVPFGKGSRMCVGMPLALCEMYVTLGSIFRRFKHLKGNEL
SEYDLLYDDFFASHRPMDAVKLHVIEQDLKE*
>jgi|Altfr1|244527|AFGCTG_839.jigsaw-mRNA.26
MLLEGYKETGGGFFYVPSPLGERLMIPSKYLEELKSAPIDHVDFVATFIEMFEGKYTTMGSRSTLHPRVVKAQLNHHLAD
VMPAVQQEIFDSVKDNFPLCDDWTPISVVSTLTQIVARVSSAMFGGTTLSHNKPWVAASIAFAIDGFIGAQKLKKYPVFM
KPLVARFIPELRNIAKHYKAAEEAAIPLIESRRKRQDEAMDLLYWMDEQAKGEEKDLKFLAGILLKVSFAAIHTSAAAPA
QLLFDLCERPYIIHELRKEIASVMDKDGMISKAGFLKMVKMDSWMKEAQRFNPLLLITFERVVHRPFTLSSGLIIPAHTT
IGIPTQAITMDPVLYPDPETYDPWRFSKLREESVENEGKAQYVASNPASMSFGYGRHACPGRFFATQEIKAIMAHIIMSY
DVRFSEGQKRPNSLCVETQYLPSPEATVEFRKR*
>jgi|Altfr1|244530|AFGCTG_839.jigsaw-mRNA.29
MRSYLRDVFSDQYLREQESLISDNIDYFITRIGEKGSSIDGVDIVMWFNLATFDIIGSLAFGESFGGISSGLLKQLIKDT
RKHEQYAMDLIRRRIEQSSTRKDFLTKMLQDRGNDGISDVQLAAHASDFVIAGSETTATALACITYHLLKFPEIGLRLQT
EIREAFNFYQEINGTSTTSLLYLNAVILEGMRVYPPLPFPLPRVIPQGGDVVDGHFIPEGVSELEVVDAAILLSILANHK
VPQTIVSTNPFAASMSSQNFLNPWKFDPERWLKKDGEDTLGASQPFSLGTRSCLGKSLAWLELRTILAKLYFKYDLKLLD
PQLDWHAQSEMHTLWQKPEMRVTIVSRADKS*
>jgi|Altfr1|244655|AFGCTG_840.jigsaw-mRNA.56
MDRSAVDGASGPSPARSGYASLLTIALPTVLLLTYIARVALQWYRLSHIPGPFFASISSLWMVKESLSGRLAYSTKELTD
KYGPLVRVSPTELVTSDTDIVRRTTAVRSEYTRGPWYNAMKFEPGRNNLFSMRDEVGHTKLRAKMAAGYSGKENESMEGT
VDKQVAAFIELIDTKYISSGTEYRPMDFSLKAQYFTLDVISALAFGKPFGYLTQDEDLHDYIKITTAYIPFMVTLGSLPW
LADLLHSRLMRGLLPKDSDKLGFGAFINVAKNVVAERFAPGAKSQSDMLGSFIRHGLTPEEASSESLLQIVAGSDTSAST
IRAVILYLLANASAYKKLQAEIDNGIANGTISSPITDAEARRLPYLQACIKEGLRILPPATGGNFKSVPPGGDVLAGKFI
PAGTQIGSSHLSIQHSTATFGPDAELFRPERWIEASEDPARLANMASTVELVFHNGRYKCLGQNVALMEFNKVFVELLRK
FDFSTVKPQMAARMSCAGIWIMEDFFVRVTRRTE*
>jgi|Altfr1|244775|AFGCTG_86.jigsaw-mRNA.3
MEPEPLDPRAIGFMRRNLAILRQTPMSVVLAGLILLASMYLPRFMFKSQMARFPLILEHLSSEQRRARFLAGAKALYKDG
SQKIVLPLSALTELRKAPEEVLSFYDMFSKGLEETYTYVDIKFLPEVVDTIKRDLTPKLTKITSKICDEVDAALDTYLPS
HGKWTEINVSKTALDIIAKVSAHLFIGGDVANDPGYLECTKNFTVHLGEATKAIKVTRVWLRPFLAPRLPEVKRLLETRT
KLRSYVKRVIEEREAKIKDPDWVPPDDMMQWLLDRADRQKDTLEDCTAAQVLLILGTINASMQTLIATLHTLAVTPEYVE
PLREEIRNTLNSDGSIPVSAMKEFGKMDSYFKEVGMHFPVIIEPYFRRVRKGFTLSNGQYLPPGVAIVIANPLVTDSKYD
TFDGFRHYKLREASAQKDKPNHRWLIANETEFRWGYDNHVCPGRFYAHNLLKIIFARIVENYDIKMPGNVEGIEARYPMV
EHGNVVMEPRDKPLLLKRIKSHQGHVD*
>jgi|Altfr1|244832|AFGCTG_879.jigsaw-mRNA.13
MSKPEPQLPLGSSSILRGFAESFSFHNSPESFITSRILAFQKEHPEAVENRAIVRAKVLNRNVAIVSSYAQIHQVLAQDA
AGYEACGAYSELMAPFFPSPNLLLTDGEKHASMRQTWEARMKDLREMLRSVVGLHTDQHFSELSISEIDLYESLKTLSWK
ILLGTFLDLGSNSSLFDTIESLQEDLLRGQFSLFPVTVNTGFWHSPRKKGKEANRKLQARISQHLKEKKSACPFATADDS
ELEDVAKHSVLFTSSLAVKALASLLTALLLNLFLYQTNDGQSLAESLASGGDPDRTSLRLRAILMETERLSPPIVGIMRR
STRDNIISSPGDQADIKIPRGWDCWLYFVGSGRDPTAYGSSWDVFDANRYLDESVPPGVAFGAGPKTCLGRDAIREIALV
VAETFLRLGIGMHGNVASRGVRGWLGWEPNDLVRPEDWAQHMKQLPTQRPSEPIMVRVSRSST*
>jgi|Altfr1|245047|AFGCTG_91.jigsaw-mRNA.11
MHNTILLAAWAGVSYVLYKIISSIIISRRHAAAARQLGCLPAHPKKQSPLDPLGVQNIAEVLVADKQARLPQYLKERVDD
ASDREGRVISTFHQNMMGAESFFTVEPKNIQALLATQFKDFGLGERRNGNFFPLLGHGIFSSDGEKWAHSRSLLRPQFAR
DQVSDLDLEEEHVQNMMRVIRTNSDGWTDVTDLKPLFFRLTIDSATEFLFGESVDSQLAALPDYKSSKPPMAVNEQDFAN
SFDKAQGTIATAGRLQEAYWLVYNKEFKEHCRRCHAFIDHFVQLALSKDKSTTQEKSHGKQKYVFLDALAESTRDPIELR
EQSISILLAGRDTTASLLSYVFMVLSQHEDVFKNLRNIVLESFGTYSNPQEITFEGLKSCNYLQWVLNETLRLYPVVPID
GRRALKDTTLPVGGGPDGTGRVYVKKDTPVDYSVYIMHRRKDLWGADADEFKPERWNGRKSGWEYLPFNGGPRICIGQQF
ALTEAGYTIVRLVQRFEAIEGVGNTWEPTEKGGMGYVRNGLSLTTAPADGVKLRMKEARE*
>jgi|Altfr1|245196|AFGCTG_914.jigsaw-mRNA.1
MGIPTKLSALPRLSVVIGNLSVAKVVSLAIAFLHEQYGEVVRLSPDELSFTEPKAWRDIYGYGSKEGPGSAPPKNWSRQG
NSSNGANSLAAEPDNAEHARIRRIFSPAFSDRALVQQSPLFTKYTNQLIGNLRESTKANAVDLVRMCKQITAFRMEHHNY
TVERVTKRLEKGRVSEGVDLWDLVLQQEDKGKAGLTRPVMDMNGELFMLAGTETTATLLSGLTYLLLTHPESMAKLVDEI
RTAFNSPDSISMEVTAGLPYLNACIKEAFRHYPPVPIGLPHLTPAAGSTICGYYVPPNTNVAASHFAMYNFPDNFRLPES
FIPERWLGDPRFASDERSALQPFHVGPRDCIGKNMALHEMRLILSKVLFNFDLELLPECRNWIADQKIYSLWEKIPLMVK
IKDAVVVST*
>jgi|Altfr1|245298|AFGCTG_936.jigsaw-mRNA.3
METIPSESAFDNVSRRLYAIAFVAVAFFAVGRIRQYLRLRHFAGPRTTGFSWLWHSRAVISGQSPRHYGEVCEKYGPIAR
VAPNHLITSDPEFWARINAVRSPYARSSWYYHCARFETGKDNVFTDCDNDSHDARRKKMTSGYSGKENPTLEPSIDLHVK
ELVDLVHKYAVPTASVEQSKPMDLAEKIPFFTLDVISHVGLGQAFGDLKADKDLQNYLKSSEEGLKIGNTAFAMGIAWLR
DTPIIGPAISPSEKDANGFGNMMAQARKIVNSRMTKSTDDKSDMFASFVRHGLSGNDLFQEVFEQILAGSDTTAAAIRAI
LLYVMSHPRVYAKLQAEIDESVKAGTAPASPGIISDAEVRRLPYLGAVVREGMRMHPPVANLFSKVTPDEGDVVTINNKE
HFIPGGTLVGYSAWTMHRNNRSLYGEDCGTFRPERWLIDTSDAGEKARLARMTKTNDMIFGYGRWLCLGRNVALIEIHKC
VFELLRHFDLSLANPLEPWKIFNSLGLWEIKDMWVNVTMRE*
>jgi|Altfr1|245320|AFGCTG_951.jigsaw-mRNA.3
MSATDLNRIVWQIALSAAAASMSVFMFKLVKMRTIFYKLKKQGLPIPPWDFAAGNLKVLPGLLEKFPKGSQQSDVFTLLS
NDFKDSDNCFYVDLWPFSSPLLVVTSPDLAIQACQEHDLPKPPVLIPFFAPFAGGPNLFDMNGAEWKRSRALFNPGFSDR
VMLGSIPHIIEEAEVYVKLLREHAKKGDTFSLDRLTCDYMMDVIGAITINTRLHSMTSHNALAAAMRSSIEWHCQDEELN
PFIRWNPMRPLIEWWNGKTMNRYIGIELDKQYEDWKTHEPSNRASSVMDIAIAAYMTERKAAAKLDADFKKWATIQIRLF
LFAGHDSTAATIVYSLYLLSKHPDALAKVRAELDEVFGYGIDTAATSLNMHPERINKISYTTAVIKETLRLFPPAAGMRG
GLPGVFLRDKSGNKYPTEDINIWILHGAIQRNPKYWPEPHEFLPERWLVEPGHPLYPPKGGWRPFEAGPRNCVGQTLAML
DIKITLAMTVREFDVHDQYEEWDRLHPSSGVKTVFGERAYQVPLGAAHPVHGFPCKVTAREFSKS*
>jgi|Altfr1|245422|AFGCTG_984.jigsaw-mRNA.8
MRAGAIVGVQAWSMHHNPTAFKDPEKFIPARWDNLSTDMLQSFYTFGGGSRASIGAHFAQLELRHALANFYRTFTKGVTA
SSARSFSKAEMEVDTYFMTLPKGKRCVIEPKE*
>jgi|Altfr1|244340|AFGCTG_82.jigsaw-mRNA.6
MHLPPDFPSFGKISWTEVGRRLWYIRNWTSGRWPFIIEKVHHKYGDVVRIAPNELSFATVQAYRDIYGHAVKGKQLFRKT
DWYHTAGDHPGIVSVTEPAQHSRQRRYLAHAFSLQSLRNQEVFVDQYVDLFIRQLGRMGGSASQGINLEEAFNWLTFDII
GDLAFGESFDAVAKG*
>jgi|Altfr1|245421|AFGCTG_984.jigsaw-mRNA.7
MAGDMAHIGHATLQGYRGQYIQALHERYGPVVRASLYEVSVAEIAAAKSIYRVGSPFMKSSWYSFFMGEATEPNLFTTAR
PAIERIAGDIKEHGHSDIYKWFTFMATDVVGQSSFGESFRMLETGIKTEYVKDLEEVPVRGMLRAEFPLLMNILYYLPFG
SKEVQRSRERIADYSKESIMKYWNLLKIGEEDVKPALLTKAYDAVEDGSMTTSQLEREAIVYLVAGTDTTALSAIYIV*
>jgi|Altfr1|237770|AFGCTG_326.jigsaw-mRNA.3
MPSQIQTLIGKIRRKPTQASDGRTAEVASGLKNHQKTGIVSDIRGLGVKDAKFALDAITTLASGEPLDDKDLLLEKGVQM
LQGLPLNSGLSAKVSDGFISMLWNDLPHPTPTHAGPSARYRKHDGSGNNPHNPEMGKAGSPYARNVPPTKPKGPNLPDVE
DVYEALLKRDRPFREHPSGLNRLFFSFATIVIHECFQTSRTDPWINETSSYVDLSTLYGNTEKEQPRVRTYKNGLIHPDS
IASERIMMMPPGVVAVLLMFSRNHNHVAESLLSVNEDGKYKPWDSLDEAGRKWQDEDIFQITRNINVGFFASVVLKDYVA
AILNTPRANSEWSLDLGKEIKQGGTRVERGTGSHVSVEFAVLYHWHAALSAADENWMEEIIRSVFPDLRHIDDVTIEMFH
KVMKVYGHDLMNKKPWEWTFGGLERGADGRFNDAQLSELIKDCIEEPAHAFGAHGTPASLKVVDLMGQLQAREMFNVCTL
NEFRRYLNLKPYETFEDWCSDKETARAAELLYGHMENMELYPGLMAECTKPAMPGSGVCPGQTTGRGILDDAVALVRGDR
FLSYDFNSNTLTQWGAALLSESTPGAYGGVLPKLLFQGLPGGFKGTSSYALLPFYTPKAAKEILTGNKVVEQYDLRRPPS
DYDIISVQTQEGCKKVFEDRENFVVMYQAAIRNCTAGHDFMIGWDEQKKHDERSKILHKVFFEEGFEKNIDEFFTANVRK
LIKQNSLKGAKGRMSIDIVRDVTNITPILWLADRFALPLKTQEQPRGLLSIHEAFLAYLVLFMYQSFNIMPHNEWKLRAG
AMQAAAPLRSIFETHLKTQTGRLEGLVDWMAKGSAFEVGPYADRIYHALADTKLPIGDLVGDCIGMGAPVAGNLTQQASL
LIDLFLSPGYEKYKARIVELSHMDPAKSDRELQGFVYEGMRHVGVVPGLPRVATRDITVNDGVRGPVSIKKGHTILIATS
KAAMDPVAFPNPEIMDPHRSFEEYTLLGHGLHFCFGARLVGPSLAATLREVFKLPNVRRAPGKQGRFTVTEHKLAGITMR
HYLDSTSKESPIPTSLRLHYDSEDVVANGLNGHATGGLTNGHTNGLANGHVNYASNGHANAGGDNEHGNAYTIAP*
>jgi|Altfr1|242803|AFGCTG_668.jigsaw-mRNA.3
MSGLAAEAKAAWDSHVDTRTGAEPPKPADPSELSTMRNAIGGSFKAAAALIGAAAAPLPDQTGDGSKIAPEEKASLYKKI
EGGLRDMSHLGIENIQSLMEIQKEKMLGGYTDDKTYLMEGLIRTAAALPDGSKTREAVTGQFLTQLWGDLQHPPQSYLGS
KYQYRAADGSNNSLVNPQVGAAGTPYARTVKPDMMQTPARPDPGVVFDSIMTRKHAELHPNRISSMLFYLASIIIHDCFR
TSHEDYSISMTSSYLDLSPLYGSNQAEQDMMRTGRDGKIKPDCFSEARLLFFPPGVGAMLIMFNRFHNYTVENLAAINEQ
GRFTKPSNEVPKSTGDVEVDKKTKEKYDAAWKKYDNDLFQTGRLITCGLYVNIILIDYVRTILDLNRTDSNWQLNPRAEV
KDLPMGIGNQVSAEFNLVYRWHSTVSDRDEKWTQEMWDGLFGEGRDPKTVGKYEFLGRLNEVYKKTDPDPSKRKFAGLER
GDNGTLPDQGLVDILTSSIEDCANSFGPNRVPAVFRAIEVLGIEQARTWNLGSLNEFRKYFKLEPHNTFEDITSDKYVQE
QLKHLYDHPDKVEIYPGIVVEDAKKPMAPGSGLCPSYTVSRAVLSDAVALVRGDRFYTHDYNPRTLTNWGYRQAESDLGV
DNGCVFYKLFLRAFPQHFKYNSVYAHYPLTIPSAMQTALKDLKKDNLYDFSKPVATPHPQFVKEYKLATDIMKDQATFKV
VWGKAMEYIMGPASADFMLAGDGPKNTASRQMVSKALYISEWDKEVRNYYTLKTRELLKEKSAKIADFNQVDIIRSVGNL
AHVHFCSELFMLPLKTAAQPHGIFTEAELYLIMSSVFALIFFDADPASSFPLHVKARKATQLLGNIVEKNVKAIASSGFL
SSIMATIWPQESVLKSYGKHMIKRLLESGMSPETLTWGHILGTAGGMVSNQGQLFAQTIEYFLLGAGKKHWAEISRLAQD
DSEESFEKLMHYTMEGGRLNGETGVIRAVAKPTSITEAGKTTDLKPGDAVFVNLRTASHDSTIFPNPDEVDITRPLDSYI
HLGYGPHQCLGLPMTRITLTTMLREVARLKNLRPAPGPQGKIHKVEKKMGPGEEKYSYHAYLTENQDMYFPFPCALKVCW
DD*
>jgi|Altfr1|242860|AFGCTG_670.jigsaw-mRNA.13
MELPHPRTIVASLLVIVFTLSYYRSVTKKTGLESFPGPWYAPYTAMHLRWLFARGTIHEYVEKMHKQYGDVIRLGPRQIW
VSDKGAMKQILLTIDLPKVTMYAEISRDRSSPGLFGEIRPVPHRNLKKFLSPAFTVASVDKLDTYFKACVSTLLDNYYNE
VDKAVSKDLSFKSNGNIQTDLMRDLHCLALDIMGESSFGKGFGQIDKIFDPKKMLSRRDKRWSKIPNAIFDGQARRYGLV
FIKRFLRRMGYEWEVDWPKEMTTAICELVDERAAAQGSVKNAARIDVLQHMLDEGARPDTGERMSNQDIIDQMSELLLAG
SETTSGKFQPLMFSLRSYIG*
>jgi|Altfr1|237474|AFGCTG_306.jigsaw-mRNA.37
MLLENRTEQTDEREARLQALEIPIKGSTTLTRDSAVVLLRSRIGCIASAVAYIHESNIKHKDLKPSNILLSKNGLWLTDF
GIATDFSVLTTSGTDNGERGTPKYFAPEVARFEPSGRAADIFSMGCIFFEIMILCFGHTLDLSTKPRHLDDKSFQSNLDN
VNAWLTEEDWSEPKDPRSIDHYLLGMISTMVEAEADKRPTAGMVNWDVAMIRGLCSAYRSMRALSQGPGIYRACCYQEMF
PIQCREMQPMPGTEVTVKITIGRTYFLPPYVDGCSSYIESMDEDFIEAVQMFTLAAFTFWYEFYYEIYPHRFQYLWKIKQ
LHEEYGPIIRINPLQVHIHDADYFDTIYASGVNHKRDRCSWSHHTGSKVWAGAILETMDHDKHRMRRNAVSPFFSKRSVQ
ALEGLVVNNIKKLLRRFEGEMEKQGPHAGIVILNDAYAAFAMDVISEYCFGESMKTLDNDDYGKDWLTIFHDGMQLVPFA
RQFPTIFNFLLDLPPHVAAKLDAGAGKLNGYLYQILSRIERIMDREDGVSETKDLRRTIFHDIRDDVGGKLPEKEKHPKR
LMADASVILGAGTETTSRTMAVTTYYLIKNPEIGEKLRWELETVMPTVNHEVLLWQLEALPYLTAVINEGLRCAHGVSSR
QPRVATGEDLTYAQYTIPRGTPVTQSPYLLHMDPTIYPDPFAFRPERWIENPKLTRYLFAFGRGSRNCLGMNLATSELYL
GLALIWRKFQFEIYDTIESRDLLTTYDCFLGMTDLKSEGVKVKVVAEVEA*
>jgi|Altfr1|239147|AFGCTG_419.jigsaw-mRNA.8
MANLEPIPGPPGLPIVGNIGDIDATNPTQSMCNLTLKYGPIWKFYLGGDRVVIANQAHLNEICDEERFSKIIAASLEQVR
NGVHDGLFTSYGPQEENWGIAHRVLLPQLGPLAIRNMFNEMHDIASQLVMKWARHGPEHVIHVTDDFTRLTLDTIALCAM
DYRFNSYYQQKMHPFVESMADFLKTSGDRARRDPISQMFYGAESQKYWRDIELLRKTSMDVIKTRRDNPTDKKDLLNGML
NGVDSKTGKKMTDESVIDNMITFLIAGHETTSGLLSFTFYYLLKNPQAYEKAQQEVDDVIGKGPITVDHLTKLPYLNAVL
RESLRLQPTAPAVGMTAKEDTTIGGKYAVKAGTPLVALFPMVHRDPVAYGEDAEEFRPERMLDAEFEKRNTEFPNCWKPF
GNGMRACIGRPFAWQEALLVLAILLQNFNFTMEDASYQLQIKQTLTIKPKDFYMRAHLRSGISATSLERKLASATLNEPP
PVNGAPRVQKEKLARGKPMAIYYGSNTGTCEALANRLASDAANHGFNAAVVDTLDAVRENLPTDKPIVIVTASYEGAPAD
NAAHFVNWIGTLKGNELENVNYAVFGCGHRDWAKTFHKVPKYLDATLEERGATKMVQWGSTDAASGDIFTDFETWEDQVL
WPAMREKYGSTEADGEGSLETTLDVEVTAPRSSTLRQDVREARVEEVEVLSNEDASEKRHIEISLPSGMTYSAGDYLAIL
PLNPKENVQRAMRYFGLTWDSMLTISSAGPTTLPTDTPLSAVDVLGAYVELAQPASKRNVVALAEATPDEAEKKQLERLA
DETFSAEITAKRVSVLDLLERFPSTKLPLGVFLKMQPPMRVRQYSISSSPLWNPNNVTLTYSVVSAPALSGQGRYVGVAT
NYLANLAAGDRLHVSVRPSHQAFHLPKDSKNVPVIMMAAGTGLAPFRGFIQERAAQVAAGRKLAPAILFYGCRTPSNDLM
YADLLKRWEDMGAVSVRYAFSRKSEESHGCKYVQDRVYHDRADVIEQFEAGAKLFVCGSRGVGDGVQETLIKIAKERLKE
KEGRDADDAKAREWFEGLRNERFATDVFE*
>jgi|Altfr1|239630|AFGCTG_454.jigsaw-mRNA.4
MASEPSESLPIPQPPPHLFVGNFAEIDPNDAPGSFQRLADIYGEIYQLQLPGRDGKLIVVSSYDTINDCCDSERFEKPIN
ATLEEVRALTGDGLFTAYPGEKAWGVAHRLLMPVFGPMGIRKMFDGMMDISTQMLLRWDRFGPEHEIECSDDFTRFNNFY
TDRAHPFVEEMVEVLIESGRRATRTSVENKLRVFAEAHRQENVKKMHELCDQIIADRIAHPQPDAKDLLNPMLEGVDKET
GEKMTKESVRYNMVTFLVAGHETTSGTLGFLFYHLLRNPEKYLKAQQEVDEVLGDGPLELKHIPKLTYIKFAIYEALRFL
GPIAINGKHSLKPTKIAVSSFSQRYDWCANGNKGKYQVQPKDQILMNLKGLHHDPKVYGDDADVFRPERFLNGGWENLPP
NAWKAFGDGIRACIGRTFAEQEMIMVVALILQKFQVELADPGYQLHVAVTITQKPKDLKIKVRRRPGRTMASLGGAGTST
TAAKKDDGDGFGKTEEPNAPTKDAKPITVLYGSNAGTCKSYAEDLETNAGRYGFKANIGSLDSATEHIPKDQPIVIIEPS
YEGKPADNAKKFTAWLESNANSKLLEGVQYAVFGVGNSDWTHSYHRVPKLTDELFEKMGAKHFTETGFVNVKEDIMGPWE
KWSEQMWSDLRKSSGTTTEILGGQLQADITPPKFATYLGGKEIGYGEVKVNKDLGGGEVGLTKKHMEIELPPGTSYRSGD
YMVILPLNSISNVRRVMKRFDLSPDDNIHITGTNKTFITTEAPISIFDLLMTRVELGTPISQKQLQILAEATPENKRARL
LDLANDETYKKEVIPKRYSILDILEDHPDCQLPFAVYLDSLKPLSPRQYSISSSPLANVEFVQTAEGNASQRLTASLTYD
VHDEAAWSGDDRRFHGVASTYLARQEPGEKIRCFPRPTNINFHLPSDPTVPVIMICAGSGLAPMRGFIQERATIKKARNA
KVGPAILYFGCRHYEKDFIYSDELKQWETDGVVSVRGCFSKVAPSGEKAQRVPDRMWDERKELAELFGDGGAKIFICGSA
SKLAKSTAEVCMKIFRDTFPGKTEQDALEWLEKIKEDRYVSDVFE*

## Sheet: A. capsici
>jgi|Altca1|114717|ACSCTG_962.jigsaw-mRNA.6
MFEKYVELLEVGATPPVDLLPWLVYVPQWMWWGRWRNWKNKADESGQAVNAVFTKMGEPVLERRRRGVRAGTVYDFLLDE
GEKGISLTRRDLDTLAGPLIDAGSDTTASAIRVFIQAMIKYPDVQERAHRYVDEVVGSKRSPVWSDAAKLPYVVQIIKEV
MRWRPVAGITPHHSTADDIVDGYFIPKNTTVFINVWGLNHSPADANIDESPMSEFDPDRYATRAHSSSHYAASPDITSRD
HYTCGAGRRICPGMHLAERSLFIAIAKLLWAFEFKEKPGKPVDIDPETGFMNGIVRTPKNFECEIRIRQERHGILEKEFS
DVRNVLEKYKG*
>jgi|Altca1|114716|ACSCTG_962.jigsaw-mRNA.5
MSSAVSSAASPSPTGASCTSADFTQFPTQDVFCAVGSTTGIPSNTSDALSQCCKDAPVEEFNGACGYYCLAYDQTVGDLN
ACFMDNGVNPSQIFCSGNNTASATGTPSGSGSASRTSGGNGPDATGSDAPGSTGAAAPMGPTKAGMGMLAMFVISAFAGP
PTFPLLGNLLSVPTKNAHFQFTAWEKQYGGIYSLKLFHSTAIVLTDRRLVRELIDKRGATYNSRPPFFFAEQLCCPRSRE
YPLGRLHALGG*
>jgi|Altca1|114827|ACSCTG_9858.jigsaw-mRNA.5
MAISTTTSLLLAIGTLVIYALARFFSNRNKHDLPLPPGPKGVPFLGNINDLPKPGTMECHHWLEHKDRYGPISSITVLGQ
TFIIVNDADIAAELLNNRAATYSGRPKMVFSGDMIGWTRTLAMHQPNQIFKHHRRNISSVASSCMSLKVFDRIQNEEAAH
FLLNMLDSPDDLFEHIKKEAGAVILRTTYGYTPNAKGRDPLVDLAGQTMVEFADSSVPGKWLVDVFPFLRFIPDWCPGTG
FKRTARQMADQLTRTAEEPYAFVKSQMRSKKAKTSFLSQAIESLGSDASMEHIHKWSAASMYLGGADTTVSSLMTFFLAM
AVFPDVQKKAQEEIDRVLGGERLPITSDKARLPYIEAVMKETHRWHPVAPMAIPHCCTEDDNINGYRIPKGALILPNSWY
GIPYFHFSFLHPLRQNPDMNSPLTDRNRYFTHAPSLYPSPSLFNPTRYLTTPPAPDPRTWTFGYGRRVCPGRYVADNALF
TTIAQVLAVFNIEKRVENGEVMEPKVDFTPGVVSHPVPYRVSVRPRSARCEELVRKAEEVFPWGESDAGKLGGGG*
>jgi|Altca1|103561|ACSCTG_1036.jigsaw-mRNA.9
MERTTDDSAGGPSPSPARSDYTSLLTIGVPTVLLLTYLARVALQWYRLSHIPGPFLASISSLWMVKQSLSGHLAQSLKEL
ADKYGPLVRVSPTEVITCDTDIVRRTTAVRSEYSRGPWYSAMKFEPGRDSLFSMRDEAGHMKLRAKMAPGYSGKENESME
GTVDQQVAAFIDLIDRRYVSSGAEYRPMDFALKAQYFTLDVISALAFGKPFGYLTHDEDLHDYIKITTAYIPFMVTLGSV
PWLADILHSRLMRGLLPKESDKLGFGAFINVAKKVVAERFAPDAKSQSDMLGSFIRHGLTPDQASSEALLQIVAGSDTSA
STIRGVILHLLANASAYKKLQTEIDDGIANGTISSPITDAEGRRLPYLQACIKEGLRILPPATGANFKCVPPGGDILAGM
FVPAGTQVGSSHLSIQHSTATFGADAELFRPERWLEAAEDPARLANMATTVELVFHNGRYKCLGQNVALMEFNKIFVELL
RRFDFSTVKPQMAARMSNAGIWIMEDFFVRVTRRGAA*
>jgi|Altca1|103606|ACSCTG_10435.jigsaw-mRNA.19
MAGKGDRSALGFQLSSSLPSRVHPVTACVLCISILTFAYAFYNAFLHPLRHYPGPLLWRSFRIPYVISTHRGDIHKRFAE
FHTRYGPVVRVAPNELSYASSRALKEIYVTRPGHLPFERNRTSFKKMTPNEPNSIVNWHEEDHTRYRRAFANAFSEKSLK
EQAPVIESYVDLFMKQMKRKQTVDLEKWLNYLTFDISGDLTYGESWDCVASGKAHPWVDIAQDFGKGLALIGSINHYPPI
DKLLRHIIPKRILQRSMDHRKLSMEQAQKRIALNVERPDWVTPTKKYSDQKDRFTDAEWGINLLVIAFAGSETTASALTA
VLRLLLQHRGVLHRLITEIRGTFQSESDMTVASTSNLPYLNAVIDEGMRLGPPNAVGVPRVAPKGGDTVCDQWVPQGTHV
TYNQYSAYRQPYNFRNPNSFIPERFLHPKAEEDDMAAFAPFIVGRHSCIGAKVAYNEMRLVLARLLWNFDLKLKDDLDRW
DWGEQCTYLLWDKKPLEVTLELASK*
>jgi|Altca1|103706|ACSCTG_10705.jigsaw-mRNA.2
MLANELLPLLVRYWPLVLATTAIAYLLNNKYWKGLNKYPGHWAAGYTNWWRLWDVSKKNHHWTNINLHRKHGDIVRLGPN
VLSFADPKAIKAIYGLNKGVCKSDFYPVQGAVAKGAPLLSLFSTTDEDFHAKYRRCVNNAFAMSSLVNYEPLVSSTLTYW
LDKTEDMFAKTGQSCNFSQWLQFFAFDVIGELTWSKRLGFVEGNKDVDNIIGFLGKFFDYVAPVGQIPILDRILWKNPVI
LFAQRIGLDRRVHPVTLFALNRSSERDSQVEKIKRFGLSDDEKANPRGIDLLSKFAQASHDHEFMDDNRILSTCTSMVFA
GSETTAISLSAVFYFLVKHPRVYLKVMQELDTAVADGIIESRSDKTVSWPEAQKLPYLDAVVQESFRLHPAPGLILERIV
PKQGMQICGEFIPGGTIVGCNAWVVHRRPEVFGVDVDTFRPERWIEASPEKLKEMKGTMLQFGAGARTCIGKNISLLEIY
KLVPSFLRRFEIELENPGAEWKTHNAWFVTQKNFNTVFRPRRGSP*
>jgi|Altca1|103763|ACSCTG_1085.jigsaw-mRNA.6
MGESSFGKGFGQIDKIFDPSKMMSSRDRRWSKIPNAIFDGQARRYWLVFIKRFLRRMGYEWEVDWPKEMTTAICELVDER
AAAQGSVKNAARMDVLQHMLDEGARPDTGERMSNQDIIDQMSELLVAGSETTSGTMACLFVELARTPAPLNKLFASLPPL
SPSSPILDSKTVRTDPKYRYLEACIKENLRMNPIASELGRRTLDQGQNLNGINVPPYTIVSGSYSALHRDERYWPEPNRF
WPERWLEGEEREGAPEPETKLCIRGNAHSICEPPVPLLYRGSWLSEDSAPVVHHDAVS*
>jgi|Altca1|103812|ACSCTG_11010.jigsaw-mRNA.14
MGILTSLEVDSSKLLLYGVVTTIFLLVLTSRFNNGEKSKSSIPHAPRIPYKLPFGLDMAWKLVTRLHSNTFVEYVCDEIL
NTPGRTIEMNLLGGDIFITDRAENIKAIQADQFADFAKGQTPHDVFSSILGDSVFTTDGPLWKTSREQLEPHVSRVRPDD
IPVAEEHMQKLLQLIKSSPKRVDVYDVVDRFQLDLVSQVFLGESTDSLSANQQPFRKAMEDLLTYNTNRLLFGRLANLFP
DWLFAPKAYRELTRYINDLIEKTLALPINNQTDLKTEKEFNLVEDLVATHPNDRYFIRGQLIAVLMASKDPGAILTTWTI
YHLARDPALWKRLQQEIEEHIGMDAIPTTAQLRKLDLLANTVKETMRMYHPLGLNIREARSNAILPVGSGPDGRDPISVS
KGQIIVYSVAGLQRNKAKVGADANVWDPSRWDTWSPKYGDYLPFSIGPRQCPGRVFGRFQIQYILVRLLQEFERIEWCGL
SGDGDKGTEEMKIKVELNLKPAEAVVCTFIPRRKHVA*
>jgi|Altca1|103864|ACSCTG_11184.jigsaw-mRNA.4
MAMWAVCLITFGWIALILDYSRMLYLRWRMPPGPLPWPIVGNTFSLPEEKPWFLMEQLSKDYNSPLITFWIGRRPTIWIN
DAWAADEILVKRANIYNSRPRMLMFAELMGGQYNLLHKYTYTREQRERFRDLRKLTHQGIGIQRVQNYRSLQDNENKVVV
KDLLNTPEKFVSHFERYATSVVSIIGFGRRIADCQDPLFTEVIAQMQNSAQMAVVAKDFPRLMETFPWLAKFPDRIAPWK
RGTRRSAKPRFGRHDFFFALAEEANQSLGENYAKYLFREAPQYNLHPLEITNLAANLLGAGADTSSSTLVTAVLAMRAFP
ETLGPAWDELDRVVGRARSPTLDDDLPYLRAFTKEVFRWRSVAIIGGTAHAPIQDDYWNGYYIPKGTWMQGNVWAIHHNE
RDFPDPDRFNPRRFLNTEDKRPFPGEKGYMTFGWGRRSCAGQALAEQGTHLSIARLVWAYKVEPEVDKNTRENLPVDTFN
YSSGSNWKPQPFQVRFTPRHEEIRQTILREGE*
>jgi|Altca1|103948|ACSCTG_1138.jigsaw-mRNA.6
MVSSLSLVFIATFAVVFGVFSFFVYLFTPPRDFPKNIPTIPFYYGLLPLFKDVDQAELYRQYLKEPLAKYGAVKLFFGGQ
WNILVTKPAYIAEMFKHEDTYAKSGNQVKIPHSVLAEYTGENIISAHGEKWRLYQRVIKPALQADQDSEQIWKNSRVLRD
MFLGDSKTAGGNGIPIYSPLHRYALANLSEVLYSSSFETMQHPDAPLHMIQMKIKPIIFKPIFMNFPFLDHLPLKVRKLG
RMLNKQFRGTLRTAISKGHAQHVCNENDNRNVVCRLLGSYREGILSDKDLDDNLVSTFLAGHENPQLALMSLMYLLGTHT
SVQEAVRKEISALFPVGAPTDYEPSYTDLHDLPLLTSVLYESLRMFPPISQLINRRTTTPVVLGNKIPVPSGVYMGYSAY
STNRDIEFWGDDADDFKPQRWGTTNEEINHLYRRANSKGSFISFHGGRRACLGQKFAMQQLRITLAELVRGCKWRVDEVW
DGRMTPAGPLYPRGLKLKFETLTEKCG*
>jgi|Altca1|103951|ACSCTG_1138.jigsaw-mRNA.9
MDQSTITVSSRNSDSNLPFAVDEPLSNDTGLVVRISSYEVSVSDVAAVKSIYRVGSPLLKSVWYSDFTGETTDLNILTVT
DPHVHAHWRKLVAHSFSEKWIQHLEPYIAKTVRLAIEKMAGNIKEHGHTDIYKWFAFMATDIIGESSFGESFRMLETGQK
TQYIKDIEDVPVKGMLSAEFPLLTRILHSLPFSNRALDLQRQRMKEYSKESIMRYWKLLKAQGENVKPTLLTKAYAAVED
GSMTIDQLEHDAMIYIIAGTDTTALTVTYVVWYLLLHPDIEAAVIREVAALPDGFMDANLRDCKLLNNVISETMRIRPTV
GQTLSRVVPKGGAQMCGHYIPPGVTIGAQTWTMHHNPAVFKDPEKFIPERWNDPSKEMLQSYYPFGGGSRACIGAHFAQI
ELRHALANFYRTFPKGVSMSNAESFTKAEMDVDTYFLSLPKGHRCVIQANK*
>jgi|Altca1|104077|ACSCTG_1165.jigsaw-mRNA.5
MALSNLLSPQKLEGLDVLFKWKLLVLVAIPLAIAYYLRRIKAKVSDVAQYAHFPQPEPADPVRGHWAWVEKIAGEGDPRR
QFDEMLYEQAEKLDFPPVLFVDFRPIEKFPVLFILDNDVAEQVTKPNKAFRTSMPKHPAIQQLAPLVGARSLVTTDGDEW
TTLYKRIRPGFQPSHLVGLVDVILDKSETFIELMEQKAASGETFTLGPYTTNLVFDIIGIVTFDMDLNAQIDGKQSEVLL
TYRALSEAFNKRPFGGVGWRDYFSANEREIRSKDKRLDGILKAEIKKQHNALISGTNDAKTKNKSVAMLSLQGVDKLTSR
ILQQTSDTLRGFLFAGHDTTSILLQWAFYELHTHPSAAKTLKNELDSVFGATAHPSAVVKALRSSEAGALLYKLPYTDAL
IKETLRLHPPGTTARLAPPASNTMLTLPDGNTLCVDGLCVSPRAYIIQRHPKVFGDTRNDFMPERWLGDEGKKIPESSFR
PYERGPRRCTGSELANLEAKIVIACVARHFDFVKQGLGELDLDEKGEVQVDEKGKAKTKGTMFSTHLVTAKPVDGMEVKV
RVKRSHEIMDRT*
>jgi|Altca1|104159|ACSCTG_1191.jigsaw-mRNA.2
MAIFSSPLLLGTIVIAALVVLKSYQVDADRRRRYALLGAGPPKDVPSHTFGIGIAIQILHAMRKHEFWHWTKDILDTNKH
TVDVRMFGNSMYLTDDPENIKAIQDTEFTRFKKSKAQHEIFKHILGDAVFSMDGEEWKQEISFLKTHMSRVRDSDYEITE
KHLKHVIDILATPGTDAFDAIDRWQLDVVTHVFCGKSTDSLTSNQQPFRDAMDVLLRIASFRQLMGPVGLWLRDDWLAPR
ATREIDRYLDRFVDEAFARTYSGDQPCLIEDYVRMGKGRGVVKNAVISTLLAGKDPTTTTLAWAYYEIARHPHVFAKMKA
ETQEHIGDRLPTKSDLHKLKYIRNVIKETLRVHHPLGLNARVPAEDMILPRGGGPDGKSPIGVLEGTQIVYGLLSLQHRT
DLGVKDVNLWIPERWESWKPSSQWEYIPFNHGPRICPGQQFANFQMEYFLARLCQEFESITLTPESMSQEGKVRIELNTK
LAYPIFADAVRRAKS*
>jgi|Altca1|104323|ACSCTG_124.jigsaw-mRNA.3
MHIANLLTLVWRNAPWLALGLLAVHFINNKFCQGLNHIPGPWLAGFSDLWRLMLVWGRRSEVVHRALHARYGPLVKIGPR
TVIVSDPDAIKIIYGLNAGFTKSNFYPVQMTVANGRALHSMFNTTDEVFHAKLRRAVSNAYAMSTLVKFEPLVDSTTEAF
LMQLKQRFADRKDDSGICDFGTWLHYYAFDVIGELTFSRRIGFVDRGEDVDSIIGDLDWLLKYVSVVGQIPWLDHLLLKN
PVRMWLSKYDLSKATSSVAVFAKQRISERGTRQADTKIPGSKDFLSRFMDANKKDPTFITNERVLALTVANVFAGSDTTA
ITLRAIFYYLLRNPESMKKLIAEVDAAEGLISWEESRGLPYLTAVVKEALRIHPAAGLPLERVVPAGGVTVCDTFIPGGT
IIGCSAWVIHMDRRVFGEDAALWRPDRWLEGDPESQSLMNSMLFSFGAGARTCIGKNISFLEMHKLVPAILRTFQASPAI
VYLATPLTL*
>jgi|Altca1|104484|ACSCTG_12736.jigsaw-mRNA.6
MAVPKRFLLLASAAFTWFSQRYAPAVTVSNGPIKNTFATFAIALFVQLFWSMIIYPLFLSPLRSLPTPPDGHFLLGHYKR
IFRDPTGEPQRDWIDTVPNDGVLLYRWLFNEPRILVTNPKAIGEVLVQRNYEFVKPSRLRKGLGRLLGVGILLAEGDEHK
RQRKLLMPAFNFRHVKDLYSIFWSKSQELTDKISDTIQSSPDGSSVIEIGHWASRATLDIIGVAGMGKDFDAIRNPDNEL
NETYRTIFAGARGAQLIQVLLNLLPHWLAVNLPLERNDVIGNAVETIKKVARELIRNKREKMEAGEAKGTDILSVAMESG
GFSDEDLVNQLMTFLAAGHETTASAMSWAVYCLCQHPEVQTRLRQEIRSELPEALKPGGQISSTEIDRLPYLNAVLQETM
RIFPPVPLTLRETAHNTTIQDHFIPAGTTIVICPWAINTSTHMWGPDARSFNPDRWTQPGTANTGGAESNYAITTFLHGP
RSCIGRDFAKAEFACLVASLVGRFEIEFEEPGHVADIQGGITARPKGGLNVRLKDVSGEKA*
>jgi|Altca1|104489|ACSCTG_1274.jigsaw-mRNA.1
MSLSVLLVAVLMGLIVYLITYIVYQRFLHPLAKFPGPFLASLTDLWQVSEFLSLKQPYNLTALHEEYGQFVRYGPDKIST
TAEDAIAIIYQKGDRMFPKTEFYDAYGSSTPNVFGMRDESKHSVRRRHMSYSFSASSVKEMEDLLNENVKILKQKLCRYA
ESGEAVDLKKPFKFYTIDVLGELAFGQSFGVQETDDESPVPPVVEHSLLAAVTGAWPAMTFRLKRWLPKVPSRALKRLFE
GRAACANLAATCARQRLAALRDVKGFDDDAAAPERKDLLTSLIVAKDPGTGKRLSQTDLEVEAFGFIIAGTHTTSATVSL
LFYHLLKSPGIMAKCVAEIDSQLPALGQDEPAYAAAEVETSLPYLRKCVKENFRNTPVFTMPLARRVLTSGGVTIGGEHI
PFGTSIAVCNHAFHHNLNIAYYSYLRA*
>jgi|Altca1|104493|ACSCTG_1274.jigsaw-mRNA.5
MTIKSFYLVGQDKDVFRQDIHIDQYHDFEALQIAIAEQYNIIQSTGIALQDSKGDDLTDLDAVLDCDEEIGITVDGQAIR
DPAGPTGLPFVGSYYEVFPDHLGNHARLFQKYGSLIKYETMGKQNYLTNDPAIATVAFQESAFFSKHITPEHPLAAIKDN
RALFICDTDTDAWRQAHKFIPPSMAPKAIRHYTPLMEASVKDSFKVFDKLDEEGEAWNVYQYMLKLASQTVFKFALGYDA
HHFDNPDAPLSELVILIAHSLSLNKKVSSRGAWYAKLSAIPFTAAYDLDKIRYRLWTILNQAIDQAPKGSSEDDLPLHSA
ALGASCVVDYLKRATDDKGNKLPRELVIPNLLPIAGAGFTTTSSLLSWLIYALCVYEGNQDRLLQELVDAGVNENTKWTP
ELSDGLTFLDKFVKETQRLHNPSFQPGRTAKVDCIVPGGYKLPAGSVVICALHAIHNNPQIWSNPDRFDPDRWGTEEVSN
RPKNSYMPFATGPRSCIGFNFALGEVKVLLPELVYRYEFFKEGEEAVSYDPEFQLIRPMNFYVRAKRRTTYPKPTPGAKK
IAVDYAEGEVKPPI*
>jgi|Altca1|104840|ACSCTG_1333.jigsaw-mRNA.10
MESVPTAFFVFAPLSAVILHEFILRRVEVDHLTLQILGLAITVYWVLLYYTGFIAATLVTSSFWVPLWLYIGAYRAFFHP
LNDYPGPWAAKLSRWWTIKQTYGSGLHYHRVLQRLQSRYGDYVRTGPRELTIFDAAAIQPILGAQSSTLKGPFFDVMEKS
LHLNRDKAFHRQRRKVWDNAMKISLSDYAPQVEGFTDQLLARLRSEEGRSVPLFEYATYYSYDVMAALAFGKPMGFIKGE
QSDVAASILATFMNSVQALGYVYHMPWLMNAIGVLTSFAGPMKEWRDWSVSQMKARMQVRDAKPDLISHLITSTPKTPEG
RELLYGESRLIISAGSETTSSALTFLFMHLATHPHYMTAVRAEFLANIDNYDCQRPMPMLEAVIQESMRMWPSVFFGSQR
VTPPQGMEVDGRFIPGNMIVHIPLFPLFHDARNFVAPDQFIPERWTTKPELVLNRQAFIPFSTGSYSCAGKALSLMELRS
VIGRVITEFDVVLDEGTDVNAYWDGILDHFTAGAPPMTVRFLRAR*
>jgi|Altca1|105058|ACSCTG_1355.jigsaw-mRNA.4
MLTGPIIRINPLQVNIHDPDYYETIYASGVNHKRDRCSWFLHTGSKSWEGSTLDTIDHELHKMRRNAISPFFSKRSVQAL
EGLVVNNIKKLLRRFTGEIERNGVNGGIVNLNNAYAAFTIDVISEYSFGESMKSLDNDDYGKEWLAIFHEGMQLEPFARQ
FPTFFNFLFDLPPNIAAKLDAGAGKLNTFNSHMLGKIERIMNWSDGVEETKNLRRTIFHDIRDNVGGKLPKKEKHPVRLM
ADACVILGAGTETTARTMAVTTYYLIRHPEIGEKLTQELKTVMPTVNHEVMLLQLEALPYLSAVVNEGLRCAHGVSSRQP
RIATGEDLTYAQYTIPRGTPVMESSYLLHTDPDIFPDPFAFRPERWLENPRLTRYLFAFGRGSRNCLGVNLATSELYLGL
AMIWRRFQLEIYDTVESRDVLTSHDCFLGMTDLKSEGIKVKVIAELEG*
>jgi|Altca1|105142|ACSCTG_13711.jigsaw-mRNA.1
MSNFIIVTVFLTVSALAALHLYANNKSQNATEKALLKLPLIGDLHSSPMEKALVNWSAWSEQHGPITVPKLFGIVPIVVL
NSYEAVTELFGRRSKWYSNRPAFVSMEMITGAAPGCSRFTLMHDYDDHLKLHHRILSPSLGAPAAAKLQPLMELEAKQLL
FDLTTAVGKLPDGSVITTKTIYPLLERTQSSVILALHYGLRIQRFEEPLLHEVIAIQAKVTHLAANPQLPDLVPLLRYLP
TIISPWQRYAGKLDSPVSDLDLAFTLATSIQGGMETSPRQMLWFFVAAIQKPVVMKRAHEVLDQFVGRGRLPRFSDMINL
VYVDAIAHELLRWRPISPGSIPRRADRADEFAGVKINKRVTIMANAWAIGRDEAVFDASHGDAQDFVPERWLRDGKLRGD
LPLPVFDQGRRIFQGKRVATDGTFMNIAHLFWAFDVEALEGEEVDPWDMRVVGFMTELKPFRFRLKPRGQWVLDVVRKEW
ESTEKSLEGVMGIANDVEK*
>jgi|Altca1|105185|ACSCTG_1375.jigsaw-mRNA.7
MISTALSLITVQNAGYAVVSLGVYITILCIYRVYFHPLSSFPGPLSYKTSGWPLLWQAYISNRHIYHLIDHHKYGPVVRI
SPNALSFNTASALHTIYAPRNANVKKGEWYKTFDIAAGTYSSFTETSREKHAAKRRWMSPIFSPESLNSYEEMVRGIIER
FCETLRNFGQDCIVESKGDWGEKWNASEMSTYLGFDIMGALVFGSRFETVQKEAFRPLANSVLPASMLMYWISYLPPAYI
VRPILRTRLFEVLGGKPVTDNNRLIDYGATQVRLQKSRVKTERDTESQRVDFLSHLVTARDKKSDWHPSTADLGTESLNL
MNAGADPFSGVLAGAIFYLVRNPDALLKATQEVRLSFISPSEITNGSALNRCTYLYAVIEETLRRAAPVPSHLPRIVLNG
GMKIDGVHIPAGTTVGVPMYALHNDPTHFPSPFAFLPERWIESPSNPASSIALARRAFFPFSIGSRMCSGRNLAYLQLKL
TLAHLLWRFDLRLAPDEPEFGGGKPGLGIGRERPDEFQMWDALGFGRDGPMVQVRVAQT*
>jgi|Altca1|105259|ACSCTG_140.jigsaw-mRNA.19
MPAVMAVVAGAFVVFVARLMANRQHVKSLRNSGAPMPKHHPLFGHLIVLKEAIQSLPRNTVMHVVVRRIAESFPGGVFYL
NLWPFNAPIMVVANPYVASQVEAAFLDKPANISTTIEVINGGPSLLTMHGSTWKKWRALFNPGFAAGYITGLAPAIAEEV
TVFCQLLQERAQKGEIFPLEEYTLRLTFDIIARVTFGARLHYQTQGSALADCLRRQVYWTPFGTSFNPIRRYLSPRPLVQ
KYNSYRMDQYLDEEIDKRFEELARSRRDPSSDYRSKSRSIIALAMDKYLDDVEGKDDMSKSVFKQLAKPQLRMFLYAGHD
TTSSTLLYSYLLLSHYPDVLSKVRAEHDKIFGPDFSLNNITRTITDGPALLNQLPYTLAVIKEVLRIFPPAGSMRNGRPD
VFLVDEQGQQYPTEGCNIWTLTLAMHHNPEVFVQPEAFIPDRWLVDAEDPLHAKKASWRAFEWGPRACIGQTLAQLELKI
ALVMTVRMFNITTAYEEWDKLHPRKGIKTVDKNRAYQAEMGGGGAHPADGLPVKITLRA*
>jgi|Altca1|105382|ACSCTG_1463.jigsaw-mRNA.12
MISIILPLLSSQFLNHPVRSLFLLSIFIPITYVIGNEYVRYSRRIKGFPGPTNWPLVGNIADIKVNAAEKYREWSKTFGA
VYQIQLGNEPVIVVNSAEAAKKIFGGNSQALSSRPVFWTFHKVLSNTAGTTIGTSPFNDSLKRRRKGAASALNKPSIATY
IDHLDLETKEFIKDGFESGHAGTIGVNPMPMIERLSLSLALTLNWGTRMSSRHDPMFHEICEVEAAISKFRSTTGNLQDY
IPILRLNPFSFGTKSAKEHRNRRDVYLTKLNRDLDERMEKGTHKACIQANIIQDKEAALSKEELTSISLTMLSGGLDTIT
TLVQWSVALLAQRPDIQEKAIREIRKHYSEDEPLADAYDDQKCEYIVALVRECLRYYTVLRLALPRATVKDIMYEGKLIP
AGSTVYLNAWACNMDPEVWRDPDEFRPERWLEQPDAPLHTYGLGYRMCAGSLLANRELYLVFLRTLNSFELVQKSEVDVH
PVRGSADPTSLVTMCRPYEILFRPRNEQALREALKAADERLAEFEKA*
>jgi|Altca1|105559|ACSCTG_1522.jigsaw-mRNA.16
MQIHLPILAVVVLLIIHVVNTFLIKPLQTHLKSRRLGCGPVPSEPTRWPLGIDTVRRSLKADKEQRTPDFVASRFDTMGR
YTWGLSLLGTSNLITAEPRNVQALLATQFDDFIMGTARRTNLKTALGRSIFAVDGKAWHRARETMRPIFSRENVSRLELL
EEHVQTMLQIIEAKDEGLTTDADDRAWSAPVSLAVLLPRLTMDSATELFLGQSTHSLKKALVKQQQKSGSEEHDEDSFDH
AFEHMLAILGTRMRLRSLYWLYGNKKLQKCIDTLHAFVDSAIDAADQARKLGLTQQLRYDFLQTLRTRCSDRAEVREQVL
GLLAAGRDTTASLTAWVFYCLVRNPRVYKKLRDTVLAEFGPYATNPVQKITFEKLKGCTYLQHVLNETLRLHSVVPFNSR
CAARDTTLPVGGGPDGSMPVFVPKGTEVNFSTHVLHRRKDLWGEDADEFVPERWEKKRPGMTWQYVPFNGGPRICIGQQF
ALTEAGYVLVRMVQRYDVIEGLDIDMKRDWHNFTVVCSPGSPVARDAAVMCRMRVIIE*
>jgi|Altca1|105558|ACSCTG_1522.jigsaw-mRNA.15
MAPSSALDSLWHQLDQLLSLITQNIITRVIVLPVLYVLLKVIYNLYLSPLAGYPGPKLWAISRLPWNRANMKGRISWKIR
ELHDKYGSVVRIAPDELSYTTSGAWKKIYGQRNPEFVKALDGRGIAPASIGGQRSLMTEHQDRHLRLRRAIDPAFSQRAL
REQESYFQDHSDNLVQKLKQRCKDGPLDMTTWYNLVAFDIVSDLAFGEPSGCVNNPDQPWIQAILARAKAIVWFQLAVQY
GFMGLLNWMTPKYVTESRKKHIAMTEAKLNARVEAKNPGKDFISYILENDEKLNHLELVMLSSNFIVAGSGTSAGGMSGL
TYLLLRNPDKLEKLKQEIRGLFKSRADMTLQAVTSCKYLRACLNEGMRLYPPTPGSLPRFVPGKGEMIEGKWVPGGYAVG
VNQLAAGHSERNFKKAREFHPERWLDEPDSEFKDDDRSAVQPFLYGQRACIGRSMAYAEMSLTMAKLVRYFDWELDDSDN
DWWNQQGTYLVWEKLPLQVKLTPVPDVVE*
>jgi|Altca1|105560|ACSCTG_1522.jigsaw-mRNA.17
MLSVIAFPICISPIVYFLIRSIYYLVFHPLSAYPGPKLWAISRIPWNYVNLQGDLAWHIREMHLHYNSSVIRIAPDELSY
TSSTALKKIDGTPPPREFLKCLDGRGIAPAVVNGRRSIVTETSERHTILRRALQPAFSERALRDQEDFFRDHTDRLIAQL
RKPQYGVTEQNILRWFALLSFDIMSDLAFGQPAGCLDRVDEPWLEAIGSRVKSIVWYQFAVYYRVEWILKWIMPKAAMEA
RKRHQALTLQKVQRRIEEERSGKREGKKKDFMSYILGNDKENLSNMDLFGMASALIVAGSNTTTYTMTAFTFFVCRDPEV
YAKVIAEVRDKFVSDTDITMVAAGELPYLKACIEETMRMSPPTPSALPRWVPEGGEEIDGKWVPGGFMPERWLQTKEGEF
TQDDRGASRPFSYGRHDCIGQTMAMNEMRLALAKLFWNFDISLSRNSENWWITQKSYLVWEKKPLMVTIKPRH*
>jgi|Altca1|105717|ACSCTG_1566.jigsaw-mRNA.28
MAELKSISISTSYLLGAAVVLFLSFKIIQRLSVNARIRKLGARAPVRKTYVPYGLDMAYEVITFALKDETYAMWVAMFEK
WCGRGRYTIEAGVGERVILTADPENIKAILATQFKDYGKGEQFRKDWHTFLGNGIFTTDGQLWHNSRQLIRPQFVKDRLS
DIDIFEQHTQILISKIAESEEIDTLDMMLRYTLDAATHFLLGQSVGSLDEPKTAFADAFYNAQRVMSFVAKVGPLNWLIP
RKRMGFYDSIKVINDFVSTFIDRALALSPEELEKKTNHDEGYTFLHAIAGYTRDRDMLRDQIVSVLLAGRDTTACTLTWV
IYHLSIDPTITAKLRQEILQTVGPDRQPTYEDLKNMKYLQHILNETLRLYPVVPYNVRMALRDTTLPTGGGPDGTQPIGI
LTGTPIGYSTLVMQRRADLYPPTSRSFPPPETFAPERWDSWTPKSWTYVPFNGGPRICIGQQFALTEMGYTLVRLFQRFD
RVENRMGGTQPGMHADIVLQPAKEVRVAFK*
>jgi|Altca1|105881|ACSCTG_1598.jigsaw-mRNA.10
MTIPIYIAGVAVLGFFLYKLLYGTDTPHIEGLPEVPGLPLFGSLYELGTNHAKVAQGWAKKYGPVFQVRMGNRRIVFANS
FDSVRHLWITNQSAMISRPMLHTFHKVVSSSQGFTIGTSPWDESCKNRRKAAATALNRPAVQSYMPLIDLESTVSIKELL
YDSKGGEIDIDPRAYWQRYALNTSLTLNYGYRIDGNKDAPLLQEIVDVERGVGNFRSTSNNWQDYVPLLRLFPSQSNEAI
SFRKRRDLYMDRLLDTLTEKIKNGTDKPCITGNIIKDPEAKLNRAEIKSICLTMVSAGLDTIPGNLIMGIAYLATPKGQK
IQQRAYEEIMKVYPNNDAWERCLHEEKIPYITALYKEVLRYWTVIPICLPRVSIKDIEWNGVNIPAGTTFYMNAYAADYD
EEHFKNPQEFDPERYLDVPDGAGTPHYGYGAGSRMCVGSHLANRELFTAFVRLISAFEFTPPVDPRDEPVMDCLEANAIP
TSLTMEPKYFKVGFKPRNRKLLDQWIKESEERTKELM*
>jgi|Altca1|106063|ACSCTG_1681.jigsaw-mRNA.2
MRSSIELHCQDEELNPFKRWNPMRPLTEWRNGKIMDRYISTELDKQYEDWRTNEPKNRGNSIMAITIAAYMAQRKAAAKM
DADFKKWATIQIRLFLFAGHDSTAATIVYSLYMLSKHSEALAKVRAELDEVFGHGIDTASTVLKQHPERINQLPYTTAII
KETLRLFPPATGMRGGLPGVFLRDMSGNKYPTEDINIWILHGAIQRNPKYWPEPHKFLPERWVVEPGHPLYPPKGGWRPF
EAGPRNCVGQTLAMLDIKITLAMTVREFDVHDQYEE*
>jgi|Altca1|106064|ACSCTG_1688.jigsaw-mRNA.1
MWATYAVFFASFVSYLVAQRSQRGLNKYPGSFLASLTNIWRAVDAYKRQTHVTYPSLHSRYGDVFRVSFGKPPAIQDIYG
LNKGYTKSGYYDVFAVLKKGNIVYNLCSSYWLRRTEELFVRGQGICQLSTWIQYFVFDVIGEITWSKRLGFVQENKDVAD
IIATVDSFQDYGTVVGQNPWWDLLFVKNPIKLFLGCRGLLPVGPNAAIIKFAFARQAEAPAEPRKDPEKVSPSKPGVTFL
QRFLQPQDKDPEFMTDDRITAMCASLVIAGSDSTSISLSGVFYYFLKNPRVYKRLMEEIDAAEALGAFGSSQESADGKDA
VPFPAAKKLVYLDAVINESFRMHPPVELLLERVTPPQGATIDGNFVPGGVVVGCNAWVVHQDKETFREDADIFRPERWLE
QEGADSAKIAKMKSSMFHFGAGSRTCIGRNISLLETYKIVPSFLRKFEASIADTPSQNVTNTCAHGLS*
>jgi|Altca1|106066|ACSCTG_1688.jigsaw-mRNA.3
MAFLPIPILALLTVLVVYLLSWLRHRLQERGKLPLPPKPPGLPLLGNATDVIRFGKTGSLHLLFGQYARDHGEIVRVQVG
PFTQYFINSDEAVKAIFDKASAATSERPRWIVSNEQICNQENVLLLNASHPRWKHQRKVILQGMTSVTRADAGIDYLHFE
TAKFLKQVAGDDKLAGNSVGLFNEIGRYTYSAFASQTFGMYIPDEKDPVIEYIFKSGLEQILGTLPGSHLVDILPVLDKL
PIALKPWERKARALFQDNMKWSIERLQRVEKAIKAGTVNDSFLARVLQDEKNMGFEDRSEAAYLAFMLIIGAADTSKMSS
WSFLEAMMRFPHVQAKALKQIEAVVGVADRLPIYEDLESIPYVRYLMKELWRWHPPVALGHPHINTKELNYKGVRLPAGS
RIQLNAWAIGHDPNRHIDSDCFWPERYEGDLTNSEQSKNSADVKDRDHFAFGSGRRICPGYHVAERSLAIAIMRLVWAFE
IVPAPNVELPLDPRDYPGDMPGNPGEHMPVRLVVRSEAKRKVINEEYAKAEAAHPAMEPLNHDGWSWKF*
>jgi|Altca1|106419|ACSCTG_18.jigsaw-mRNA.14
MSFAFYALLAALVAVAAYSTRKIGQRPASYPPGPPTLPIIGNLHLMPKKKPHLQFQKWAEEYGPVYSLILGTKVMIVLST
DQAVKDLLDKRSGIYSSRPDLYLGQIASGASKGKDGLRMLFMPYGDTWRMIRKIVHNNLNIKAARTYVPYQELENKAMLV
GFLDNPDLFADHIRRYTNSLTTQMIFGFRTTSIDDPKLKQLYSGFEKFSEVSGKTTAALLDLFPILRALPDWALPLRRCA
KKLHEKERELYIGHWLNVKKAIKNGTSKPCFCLDLVRAQDEDNFSDALAGYVSGSLLEAGSDTTAATLIGFIQAMILFPE
AAKAARQELDRVCGDRFPTLEDAPNLPCVRGCVKESMRWMPTDILGVPHAVIRDDEYMGYTIPQGAGVMWNVWTIHNDPA
RHPEPRKFDPLRYANDNQTAAEAANNPDASKRDHFLFGAGRRLCQGMHIAERSLFLAISRLVWAFEFGPGRGEDGKVEVP
NADDLTEGFLVQPKPFKANIVPRDEVRARVLREEWDKMGSLLDEDEQWKVLPEGLIWKEYDNAAKTA*
>jgi|Altca1|106441|ACSCTG_1804.jigsaw-mRNA.11
MSIQRGIAAAILVALAYIIKLVWAGYTSPLAKLPGPWYSRYTNLVLRYHVLSGRRIFYVDKLHQRYGGVIGAGFLKSDFY
TALTPTDTPGLFAMRDPHIHGARRKLFARAFSNNSLNSNWDTEVRQKATLAVQKIHQDASSSSQGADIFKWWTLMTTDVI
AHLCFGESFNMLELGKQTPHIDAIQAALLGSILRSELPTVYSILRYMPFKRVRTIVTTDDVVYGYGGRAIQNMRNHNGNT
MNLFGQMLAACEASEKVSLTDKDIREEAGNLIVAGSDTTAVTLTYLVWSVLKQPDLQTRLEDKIAQLSDELTPGELEAAP
VLDSVIEETLRLYGAAPGALPRTVPKQGTTIGGYHIPGGVVVSTLAYTNHRDPSAFADPNRFDGLRFLNKSSMSTYQKAS
FMPFGGGSRVCIGIHLAYIELRLATALFFRQCRGARISECMKNDMMEMDNRFLISPVGHCCYITLKRSAEV*
>jgi|Altca1|106654|ACSCTG_1906.jigsaw-mRNA.7
MSHEPLPNLVTYDVNGPDGTLKQAAEAIKIGERRSGKLSHMRGYLFLYVGLTCPTKHLPGPWYTRFTHYRLKRAVVTGQR
IFYIDSLHEKYGPIVRLSPTEVAVADLDAFKEIHKIGTKYMKSEWYLRLANFPKAGVFTMLDPREHGPRRKLLSRSFSRT
YLVEHWESVVRDKALMAVTKIKADAMQSTADVYNWWMLLASDVSAHLAFGDSFGMLESGHQNQFMRVLKKLTMGAGIMVE
MPLLRVLRFVPIPAVQEMFNANEFILAGAGKAVETARSRTGENNIFAKVIEDCEKEGEGHIDDMDVRIEAMNVIIAGTDT
TGVTLTYLTWAVLQRPELQAALEAETAALEEGFTENDLIKLPLLNAVIEETLRLYGAAPSSLPRVVPQGGTKFAGHYIPQ
GVTVDTQAYTFHRDPKIWSDPLSFNPQRWIADKEGMVAEAQSPAAKLAFHPFGAGARSCIGIHLARMELRYAVAFFFRDC
RGIRLGERTTPESMAFENFFLIAPKAHRCEITFKQGL*
>jgi|Altca1|106765|ACSCTG_195.jigsaw-mRNA.1
MIATLILSVIASFAIYQITWRYRSLQRNIALAKSSGLPVIVVPWHMFSIFWLSTFKLWTPLLQRFVPTPLRGMWMDLLHP
EWGYMSGHEPFQKMGMDVFIVASPTRNTVYVADAEAVGQITSRRNDFPKPLEMYGSLDIYGKNLVSTEGADWRGHRKLVA
PSFGDKNNELVFNETLHHATSMLSLWAGPDGKGNLTVADPSVAAMNFALYVISGAGFDVRVVWPHEEGKKPKPKKGEEDS
IFVGSEAPPGHTMNYREALSELLHNIMWTQIIPIKWLPRSPVKVHRKVGEAVGEWGKYMNEIYEKKRTQVESGDDTKEGM
DLFDALIRGSGITKKEGSTITKSDLLGNAFVVMLAGHETTANTLHFSMIFLAMNWASQRRLQDDIDKIFEGKPMDEWKFE
EHFQPLFGGMAAAVMNETLRLLQPIVNIPKSTAPGRPQPLNVGGQQYMIPGGTHIFLSAAIHRNPKYWPASSDALNTGGI
PDVDQFRPERWLKNTKSDNDFVDINYDDEELRGPSGEDTSAQLFKPVKGSYIPFSDGFRSCIGRRFAQVEILAVLASIFS
QYSVELAVDDFASDEEVDKMPKGGKERRDLYRKAEDRAKDFMKNKVASIVTLQLRGVSIPIRLMKRGEERFAFD*
>jgi|Altca1|106956|ACSCTG_1988.jigsaw-mRNA.11
MASKLENANTSVVPSTPEPTAMDVLNLSQLTHTLQTVAIAALIFAVCAYVPKLKRKAQLGSIPTLSGLQDGEKQRQAFLA
SARKMYQDGYTKFKDSIYRINGEGGEDNVVVPLSLLPELRKLPDDVLSFPEAVGNSMEVKYTRLAVEAPTAIHSIKSDLT
PALPRLNPVICAEVDAAIRDCMPPCDDYTEVYINQKLVEVVAKVSGRVFVGPELCQNPEYVDLAINYTLDLMGAVTACKK
LRPFLKPFMAPRLPEVQQLRKREKQLSDFLHPIVEERMTAKSKDPNWEAPDDMLQWMITRSDGKDSIDQIAHFQLSLIFA
AIHTTTMTATNIMYQLAVTPEYIEPIREEIRNAMAENGGIITSRALQQMEKLDSYMKEVTRFYPPGVTSFGRRALKGITL
SNGQHIPAGVLIEVPAAAIYLDSEFYPESSQFDGFRSYKLRSSGKAVDIARNQFVTTNETNLAFGYGRHACPGRFFAANE
IKMIMARLILEYDIGMPNGDTERHPNIEIGRQSIPHPGKTLTFKKVHI*
>jgi|Altca1|107120|ACSCTG_2033.jigsaw-mRNA.10
MHSTILLAAWAGVSFVLYRIISSIIISRRHVAAARQLGCLPAHPKKQSPFDPLGVQNVAEVLMADQQARLPQYFKERVDD
VNAREGRVISTFHQNMMGAESLFTVEPRNIQAILATQFKDFGLGERRNGNFFPLLGHGIFSSDGEKWAHSRSLLRPQFAR
DQVSDLDLEEEHVQNMMRVIHTNSDGWTDVTDLKPLFFRLTIDSATEFLFGESVDSQLAALPEYKSSKPQMAVNEQDFAI
SFDKAQGTIATASRLQEAYWLVYNKGFKEHCRRCHAFIDHFVQRALSKEQSTIQEKSHGKQRYVFLDALAESTRDPVELR
EQCISILLAGRDTTASLLSYVFMLLSQHEDVFKNLRNIVLESFGTYSNPQEITFEGLKSCNYLQWVLNETLRLYPVVPID
GRRAFKDTTLPVGGGPDGTGRVYVKKGMQVDYSVYVMHRRKDLWGADADEFKPERWNGRKSGWEYLPFNGGPRICIGQQF
ALTEAGYTIVRLVQRFETIEGVGNSWEPVEKGGMGYVRNGLSLTTAPADGVKLRMKEARE*
>jgi|Altca1|107147|ACSCTG_204.jigsaw-mRNA.8
MESISSESALDNVSRRLYAIAFVAVAFFAVGRIRQYLRLRHFAGPRAVIGGQSPRYYGEVCEKYGPIARIAPNHLMTSDP
EFWARINAVRSPYTRSAWYYHCARFETGKDNVFTDCDNDSHDARRKKMTSGYSGKENPTLEPSIDLHVKELVDLVHKYAV
SAASTESPKPMDLAEKIPYFTLDVISHVGLGQAFGDLKANKDLQDYLKSSEEGLRIGNTAFAMGIAWLRDTPIIGPAISP
SEQDATGFGNMMAQARKIVNSRMTKSTDDKSDMFASFVRHGLSGNDLFQEVFEQILAGSDTTAAAIRAILLYVMSHRRVY
AKLQAEIDEAVKNGTAPASPGIISDTEMHPPVANLFSRVTPKEGDVVTIDNKEYFIPGGTLIGYSAWTMHRNNRSLYGED
CGTFRPERWLVDTSDEAEKARLARMTKTNDMIFGYGRWLCLGRSVALVEIHKCIFELLRHFDLSLTNPLDPWKTFNSLGL
WEIKDMWVDVTLRE*
>jgi|Altca1|107356|ACSCTG_2122.jigsaw-mRNA.4
MAHSPLLFIVAGAAISYILYTRIALYLARQRFKKEHGCQPCTAQFHKDPIFGIDNIKAMAYNSKHHILLQEAQKRFQRLG
NTFHNRVIAEPFIATCEPENVKVVLSLKFKDYSLEHRSAAFTPLLGHGIFNADGERWANSRHLLRPNFARDQVADIDAFE
RHFKLMLKHIPRDGSTVDLQELFFRLTIDTATEFLFNHSTNSLRMVGQGDDNNEDLIFSKAFNFAQEDITVRSRYGFFDR
FRKNEEGKKAINICHAYIDKFVDDALRFRQDLDAEKSAGSKDSKYYFIQEVAKQTTDQRRIREELINILLAGRDTTASLL
SNMFFEIAKRPDIYAKLRDEIATLEGRTPTYEELRNLKYLKWCLNESLRIHPVVPGNSRQAIRDTVLPRGGGPDGQAPLF
VPKGTTVGYSLYTMHRRKDLYGPDADEYKPERWETLRPGWEYLPFNGGPRICLGQQYALTEASYVTARMVQEFKTMESRD
PEVWREGLTLTLSSMNGTKVGLTPA*
>jgi|Altca1|107487|ACSCTG_2174.jigsaw-mRNA.30
MILRILYTVVVATILFALVKSFQSYTYLRQIPGPKAAALTNLVRRSWAKSGRIHEIHLRLHRDYGSVVRVGPNAVLVSQP
RAIDSIFGFKSRPKKSEFYNALMPRMKGGAIPDVFATLDEDVHRQMRRPVANLYGIGNLVSFEPLITSTLRHFFTRLDER
FTDRDTPFDMYDWLQFFTFDVIGEVTFSRRLGFLDEGRDIEGVIDANWKYFKAAAPNTQMPWLDYLWKDNPLLPAGSKKN
LVAEFSFARIHERMSLTPAQREDINQRDFLSCFIREKDKDSTLPASAVPTWTNSNIQAGVDTTSILESALFYHLLKNPTT
LATLRAEIDDAAKTGRISEFVSWKESQTLPYLEACIHEASRLHPPICFPIERIVGKEGLHVDGFVIPPGTRISMSPWTVH
RQKWLYGEDADMWRPERWLVGEEQKRAMYGSLLTFGAGHRSCLGKNLSYFQIFKLVPSLLQKYDLELVRPDEEWKIENHW
FAQPSGFKVKISRRK*
>jgi|Altca1|107769|ACSCTG_232.jigsaw-mRNA.4
MLGFHFFIKFAAGTLLHAIVFSRHFEWDRHASSILIFAYAAFVAAVVIITISGGVSLGLSVVLAGAVATCSLCGFLCSMI
IYRLFLHPLKSFPGPIAARVTTLWIIRQNIPDLKFYFNVRSLHDQYGDFVRIRPREISICHPDAVRDVHGPRSNIKKGEF
YDQTYPFHTLQFIRDPDLHKKQRQYWDKAFHNTALQDYMPRLKRHYRLTADILFHHAASSTPINASGAFLDLFFDVISDL
TFGQSFDTQTTNQRSPIVAEFLRKQKAVGFALLNMPLLHIARNLRIFLKRQKSWEGWYDEALQARSKMHSHEPDIYTYLS
QSDGFKNNALSEAKLAIVAGADTNAIAVSNVCYVLCQYPVYQAQLYKELSGLPSLDGVIDDRDLLGKPYLTGIINETLRL
HPPVPSGLQRVTPAEGAIIAGQYIPGHMNVTTPTYALHRGI*
>jgi|Altca1|107797|ACSCTG_2335.jigsaw-mRNA.4
MDTTDLVAKALNASIVSLVVLSVAILARIFYMQKLHPLSKFPGPWYASSFSVFGAIVSVLHREPEFFMYLVKKYGTDSPI
RISPTMLLFPKPSALKDIYRDPQCNTRAGMYDSGALGPPHLVSTIDGEKHRILRKALSNAPWSIGPLKNAWEPRFDEQVS
LLITKLKEHAEAKRTICLSDKVAEFAADILSIIAFTKPFGSVENQRDEKYLLTNWRKGLTFFGFSGRFRFFRERILRLPV
VGSLLLPTTSNDYGMGWLMGEADRQVTTREQQNKEKPFDGRPDFLQYCLDARYSDGSPLTPTQKRAHVTLLYQAGADTTG
TALGCILRLILTDPSTLSRIRAELDAAESAGLLSTPIRYDETLQHLLFFVASIKEGLRLFPPAPNLFPRVTPKGGKVIDG
HYVPGGMDVTSHAYTVQRDKGFYGQDADDFKPDMWLQSEKRNFELEAAQFTFGIGARMCLGKDVAKLEMYKVLPEIIRRF
DINVKNSGSYVVDGGVAYNVDFLVELATRNSV*
>jgi|Altca1|107844|ACSCTG_2363.jigsaw-mRNA.8
MGLLANVAGPLGNFTSTSSTPVVAAAGFASFILLAIVLNVLKQLLFKNPNEPPLVFHWLPVIGNTVTYGMDPYAFFFANH
KKYGNVFTFILLGRKMTVCLDTAGNNFILNGKIKDVNAEEIYSPLCTPVFGKDVVYDCPNSKLMEQKKFVKYGLTQDALR
SYVTLITQECEDFIKRHEIFKGQKGTFNVPKVMAELTIYTASRSLQGEEIRNSFDSKFAELYHDLDMGFSPINFMLSWAP
LPHNRARDNARETMIKLYSEVVRKRRSGAAKKDSHDMIWHLMDCKYKDGTQVPEHEIAGIMIALLMAGQHSSSSTISWIL
LRLAQNSHLVEELIAEQKSVLGEDLPPLTYEDLQKLPLHAQVVKETLRIHAPIHSIMRKVKQPLVVDGTNYVVPTSHTLM
SSPGFSAQLDTHFVNPAVWDPHRWDPEHQQYDEERDDADEEKIDYGWGVVSKGTNSPYLPFGAGRHRCIGEQFAYLQLQT
ILVAFVREFKLRNVGGSKDIVGTDYSSLFSRPLSPGIVEWERRQ*
>jgi|Altca1|108035|ACSCTG_2480.jigsaw-mRNA.2
MSLTTLLLTPYSILLIPVIFYVLPYLRNWQIRDIPAPFPAAWTNLWLLYQCRRGKRFLAVHEAHKKYGKLVRLQPHHVSI
ADADAIPHIYGHGNGFLKSEYYDAFVSIRRGLFNTRDRAEHTRKRKTVSHTFSAKSVLQFEQYIHHNLEELQKQWDRRAE
SAEKKGEWYHMDALNWFNYLAFDVIGDLAFGEPFGMLAKGKDEAEVSKGGQITYAPAIEVLNRRGEVSGTIGCFPAIKPY
AKHLPDPFFSQGMKAIEDLAGIAIARVNARLEKPSERVDLLARLMEGRDESGQKLGREELTAEALTQLIAGSDTTSNTSC
ALLYHCLQHPDVVRKLQKELDDALPDPDAVPSYAQVKDLPYLDAVIKETMRIHSTSSLGLPRLIPPGPGVTLLGHHFPQG
TVLSVPAYTIHHSTEIWGEDADVFRPERWENVTEKQKAAFIPFSYGPRACVGRNVAEMELALIVGTVFRRYEFEIRQGEL
ETREGFLRKPLGLEVGMRRRRFE*
>jgi|Altca1|108128|ACSCTG_256.jigsaw-mRNA.8
MALPSILLAVAVLGTYALYKYWSSSRRQRIPTGLKPLPGPKGYPILGSVPEVPEKNGFIKFADWGKQYGPIYQCNLAGHN
HVWVSSDKIAKDLLSKKAAIYSDRPHIPSLIDDNRSSAQYLPLLSRNAEGHTRQRKFANIIMRESEKAAYHHYPEIESKR
MLTELLDAPDQYNHILESFISRVTCRLAWGHSEGSDELKQRARELLIGVSPTGSLSNKLPFLMSLPDWLSPPKAWERRRA
ITERTWFQTMQEQVVDDMRSGQAASSWMKTFLDGRSKWGFKSDTEGAYAVGMHGIAGALTIAAPMQTFCLAMTHHPQFLP
MLHEELDRVCGDRMPRSEDRPNLPFLRAIIRECIRWRPPVPTGIPHYLIQDDEYNGYHIPKGSTIHPLEWAISRDPDLYP
DPEAFNPLRWIKPEYPTYQEPLSQYPTIINSTQFGYGRRTCTGQAVADEDLLIGIGGIAWLFDIKKSPAEPTIPPAMKPT
RTEYKIGMNEKASISNEELNAGLDTTEPTMEEKILAKFSYPGCGSTDDTQKKLKAAEPAYQPLEWGDMTKKPQDPTLDYS
ILLIAKPIPFKFDLTPRDTVRVNMVRDLFNQGVENGDYPESRNYWGPNQGRDLPLGWSKV*
>jgi|Altca1|108274|ACSCTG_2625.jigsaw-mRNA.6
MWHHHKGDIDVVERILHKKYGPIIRIAPDEIVTTDTTAIPYIYPVQKPLEKTDWYRPWRPQGLNSQLDLFTQTNEKAHTA
YRRIVGGVYSLSSILKNESRLDETLELFLERMGSFADSNEAFDFGLWLEMYSFDSVGVAFFGQAFGFLRDSIDHKGYIRS
IHLAMPFLTVLTVTPYYMRPFLLLIAVCIPRLLKAVMAVEEIKKTAIIETKTATERALEVTGKRPDLLSQLLAIAQEKGG
KVNYSHREITSDMWVAIMAGSDSTSITMRSVFYFLMKHPAKLEKARAEIDAAFGNGTLSSPVQYSQLSSLPYLVATVKEA
LRLFSTFAVSMPRYAPSQGITLCGKHIPAGYTVGMNPAIVSHDTDVFGEDALEFVPERWLQSEDRTRVMEKTILGWGAGT
RTCVGKPLALTQIYKVTAEVLHRFDFEMAHDRPWKTHNASFNVQTGVECRFKRRKPIKV*
>jgi|Altca1|108555|ACSCTG_2806.jigsaw-mRNA.6
MSSTSALPLPSMEHLVTDFNTRSLGYTLTAFLVALFTYILFSDSALKQPPLVNPASSYFSLGKTKVSFCLPPQSYKIKSH
SQSLPKKAFLASSKEILDKARSLYPAQPYRVVSDLGEVVVLPPELADEIRNNPKLSLATATYNDLNGDLPGFDIAKIGSH
GDAILQAVIKKQLTKSLVKTSEPMSEEAARAVAANLGHSPEWKEIKLRPMAFDVVTRVTSRVFVGEELCRDEHWLKVTQD
YAMTVVIAATKLRMYPKFLRKFIYRFVPECNRARSLVDECRRVVMAVINAREAEKNAAREAGRPVPEWDDAINWAEQEAA
VRGTKYDPAVYQLTLSFAAIHSTSDLLAKVMLEIAAHPEIVEPLRREIAEALRGKGWKKGSLYNMRLLDSVIKETQRVTP
LLLATMRRRVEGNILLSTGLALKPGMRTVVETSRMRDPTIYPDPDKWDPYRFFNLRSDPAKGEYAQLVATGPDYLAFGHG
EHACPGRFFAAHELKVAVCHLVMKYDWRLAPEEQKKTMLSGFSCFVNPMMSLVVRSAERVEIDLDSI*
>jgi|Altca1|108556|ACSCTG_2806.jigsaw-mRNA.7
MAALTDLYFYWSLSTGDHVFTMQANHRKYGDVFRLKPNALSFNSVQAHIDVHNHPKAGSNKFLKTEFYENGDVPRLSSER
DPVKHGEMRRSMAHGFSMKALRGQEDVVHHFLDMLVKQIAKLGEDGKKALDASMLHNWVTFDILGDLAFGETFGSVESGK
TNWWVSLLLDSVYLGFLTSLRRDQPWVNILLPFFLPKGIAENKKKHFAMTRAKARRRMELGDMGRDDFFSHIIRRGTMSE
ATILANSHSLIVAGSETTATALTATTYFLLSKPETYKRLEAEILGAFKSAKDINSTATAQLPYLNAVLNEGLRVFPPTAP
GLPRYSPGAYVNGKYIPKGVEVQVDAYALQHDPRYWEDPESFIPERFIGEGLGDNMRAFVPFSVGPRACIGSNLALIELR
VVLAKLMWHFDWELISKDLGDWNHKCKNYMLWTKPPLMVKFHPRQTVKV*
>jgi|Altca1|108559|ACSCTG_2806.jigsaw-mRNA.10
MAQPARIAAAYIERQSLWDVVAGSMSLGRLVVGGITMIIGYRVMLVIYDLYFHPLRKFPGPFLYRASNVPFILDLIRGIT
PYTIRELHEKYGKVVRVRPDELSFTDPQAWKDIMGSRKRASGIKSDMEKYRLFYRGVTDVTTLINASHQEHGPLRKQLSY
GFSDAALSAQESIILPYFDKFIHRLKEVSADSAGESQSIELNQWLNFLFFDVIGDLAFGEPFGCLDRGKYDSWVALNVQT
IFNVMYFLAIKYLGFGFIIPLFRKKLLRAREIHMQRTREKLERRLAMGSERLDFVERLGKRMDEWGGNMDRLVSMTSGLL
TAGTETTSTTLSGTVFLVLTHPQVYNRLKEEIRSTFKKAEDIRFSSVHRLEYMIAVISEAMRMYPAVSLGLPREVPDGGC
MIAGHFVPQRSAVGIHHYATYRSRDNFSDPDDFRPERWLKETASEDDNLGCFKPFNYGPRDCIGQK*
>jgi|Altca1|108785|ACSCTG_2874.jigsaw-mRNA.13
MEFLEMQSVHLPGLSPMAVNAASSIFGLISIFFFYKALVAKKLASSPVRILKTIFKPVIKRYQAWAYLFWGPEIIQKAFD
EAKGKPFELFAPDNRYVFVSDPQQIKELDNAPDTVLSLQAASKQMLQPMYTMHGFNWFDRRGTEGVGFIRALRTLLTNNL
PKILPDLTCIIRTRFQELHAGHPVINGKKQSDVYHMTVKLVVLSNAVSFFGKSLAKDEQFMVSALAYIEETLICAEIVRL
LPSFMAPFVGGIIARTLKSHATIFNRLLPIAQERCLERDAAKLGQKVPQHADCIQWIMETSPKNAPWTPQRVVHELMAIW
FGSVHAVSTTVTFAIHDLCLHPEYVEPLRKECESQYAAFEHSGVGLPLLDSFIKESARLTPVESQSTRRSALRPFSLKDG
THVNVGDWFCTPVRAIMTNPVDYPEATTFSGFRFADPQLVKSLENANGAFDIMQKKPTKLTDFDMTFHVWGTGRMACPGR
YYASAVMKVILGQVILNYDCELVDPTAKRLFTWRSTILPKPSAKVVFTPIGDAN*
>jgi|Altca1|108786|ACSCTG_2874.jigsaw-mRNA.14
MELIITPTQALVPLSVLFLVYHAIRALFFGKAESKHWEELPVVGLQKGWFEWVWATLKSIRKTQDWAFEGYRKFAGVNSP
FILPSIDRGAMIILPPRLIKKVYSLPESTLDIHATQSETIQTKWTVWDKEVADNDFQINVVRHQITRNLEHLTPLMADEL
DRGFERWWGGKDDTEWKEVAVWDACLKLIAGASNGAFCGAPLCRDEQFLNDLRDHAMSIFAGAMLINATPKPLKPVTGAL
VGSTCWYLRRKAMKGCLPFVTERLNATAQFKANAKCGWTPPKDGLQWLIDECYAAAAKGDVGQLDPKRVAHRLLLVNDIS
LHSTSFTVQNVILDLFSSDPAMGYVDALRDEAASVLAKAGGVWTRDAVRDLKLIDSMIRESMRLNPFAIVGLPRTVVHPE
GIRLPVSNVHVPQGTMIAVPMEPIHYDESIYSQARSFNAFRFADPSNITSIVDNFASKDDLEAEKADTSDRKGKSTATLD
DAFLGFGFGRHACPGRFFALNEMKVFIAHMLLNYDVEHMAVRPKPLDTVWLKLPLHGGKIRVRRRPAAA*
>jgi|Altca1|108839|ACSCTG_289.jigsaw-mRNA.17
MAVNASFVSPTADAKVAHVIQQFDTTGLLSSVFAGFNAWKLVLTLIITAVAYDQFKYVWNKGSIVGPSWKIPFIGPFLES
VNPDFKKYHEKWSSGPLSCVSVFHKFVVIASTRDMARKIFNSPTFVKPCVVDVAYKLLRPENWVFLDGRAHVDYRKGLNS
LFTRQALEQYLPGQEEIYNIYFKRFVELSQVENKGKHVPWMQEFRLMITALSCRTFVGHYCSDEAVKKIADDYYLITAAL
ELVNFPIIVPFTKTWYGKKCADMVLDEFSKCAAKSKVRMAAGGKKECILDFWVDNMIQSETYRKRVEAGEKVNDAEKPTT
VIRWFSDIEISMTIFTFLFASQDATSSAATWLFQIMADRPEYLDKVREENIKARNGDVHATLSLDAIEKLQWTRAVVKET
LRYRPPVIMVPYLAKKDFPVTPEYTVPKGSMVIPTTYMALHDAEAYPNPDSFEPERWITGNADEQTKNWLVFGTGPHYCL
GQTYAQANLMLMIGKASMLLDWDHQVTDQSEVIKVFATIFPMDDCLLTFKDRTTA*
>jgi|Altca1|108906|ACSCTG_2926.jigsaw-mRNA.1
MLTNDNPLPAAAVLLSAGTTALFAYVLYAVTYNVYFHPLAKFPGPRLAGATTYWKAYTECIANRSFCHFLAELHAQYGDV
VRIGPNELHFANPKAYHDIYNNKNRWDKEATLYQSFNEDRSSFGYLTYAEAKNRKDVLNKSFSLAAIESSEGLLVSKVKE
LCAAIEKRSREAKSVDLFYAFRCMSVDVITTFCFGKSIHAVDEPDFKAPIVVALEAATPVGMYFKYSDLFKNFILKCPPN
LSKKLSPLTAGMIDLNLINELTDDPEKLKLLPHNMTIYHRLMDPEAHRDKQTPSAGSLYEEAQALMFGGTDTVGNTLMLG
AFHLLKQPDKMQKLKAELSSAWPSLNENEPSVRDLERLPYLTAVIKEALRMSSGVTSGLLRIVPKTGATIAGHEVPPQTI
VSCGSTFVHFNADIFPGPDEFVPERWLDESAELDKWLVAFSRGPRMCLGINLAWAELRLGFGHVFRKFDLAPTGQLPEKL
VWRDVFLPHYHEDHLQANMRAVSA*
>jgi|Altca1|108956|ACSCTG_295.jigsaw-mRNA.6
MSTTDPKKKIEKSKHIAAAYTMSNVLRSEEHIDRTFESFLEWMNKYAADKEPMNLNTFISYATFDVIGEIVFSKCFGFLD
QGKDIGNSIENSLALNAYIAVAGYFRWINIALLANPIMTWLAILPMGHLFDTVKTVLADREKNDNVRYDAVQYWFKQHER
HPDKFTIREINTQALAAVGAGSDTVASGIQSFIYHMIRRAGAWERAHDEVVEAVQKGLCRDRVVSYADAQQLSFVQACVK
EALRIFGPIPMGLPRIAPKGGLTIGDRTIPEGTIVSVNPWVMHYSTEIWGADAHVFRPERWLKEDNAMREKFWIPFGAGY
GGCPGQNIAKIELAKIAATLVRDYNIKQVDSKQDWQWKAYFTVLPHSWPVYVEKRR*
>jgi|Altca1|108968|ACSCTG_295.jigsaw-mRNA.18
MGALNLIPLVILFAVVGGLGWIGYQIFLYSNELAERGVKKMEKKNVVFTKDGAKVGVKEVSNETYADKTQRAFAAICAVC
SVIYNVFFHPLKHIPGPFFARACGIPYALHMYDGSMVRWVRESHDKFGDAVRLTPNEVSFISGETAWQGIYGFRIGKNKG
AEHYAKDKTWYLQPANRAASIILADEAGHSRMRRNLSHAFSEKALREQESLIQPYVDLLVQRMSEHAARGKDMDIMSWYN
FATFDIIADLTFGEPLYCLRDSIKHSWVSITFKAITATGFHAARNKHFIFRYANTLRGLFQDNSSAMRARLEFTQRAHDQ
VSKRLAKIDSEKEGERADFLTHIVNNQEKDAARLTRDEMNSNAVTFLFAGSETTATTLSGATHLLLHNPRVYSKLAAEIR
SHFSSADQITMAEVNKLEYLIAVFQETLRYYPPVPTGFPRVVPAGGDTISGHFIPGGTSVYCSQHAMYHSERNYRDPELF
VPERWLGEERYKDDNRSTWNPFSFGPRNCLGKNLAYAEMRLILAKVIFAFDLELVEKERDWMGEQKVFTLWDKSALMVKV
KPVQRS*
>jgi|Altca1|109181|ACSCTG_3088.jigsaw-mRNA.1
MASASAHGPTGLTKFFHITSASQIHIALLGFLVVRFVARAIYRIYFHPLRHFPGPKLNAATRIPYHFATWNGSRDKLLQD
LHRKYGHVVRINHDELSFTDPNSWKDASIYGHGTKGTAGSVPRKDWFRYGTSPNGAVSIILARDQDHSRQRKIFTPAFSD
RALKQQEPLFVKYVDKLITRMKQTVENNPSEKLDMVRLYNFCTFDVMGDLTFGEPLHMLDKGDYDPWVSTIFASIKVGSY
LSVMMAYPWLWRAFKRHVPESMNKKRMDHFNHSVTRVTKRLEKGRDTEGVDLWDLVLGQKEGRGLTREEMDANSSIFMIA
GTETTATLVSGLTYLLLRNPECMKKLNDEIRGAFASGADMTMEQLAALPYLAACIKEAFRLYPPVPLGLPRLTPQDGSTV
VGQFIPPGMILSIPQHAMYTHEKNFKRPFEFLPQRWLGDPEFDGDERQCVQPFSVGSRDCLGKNMAYHEMRLIIAKTLYN
FDIELCPESNNWEEQATYILWEKKPLMCKLKAVN*
>jgi|Altca1|109257|ACSCTG_3118.jigsaw-mRNA.1
MKFSLANCLIFPGIEAIAAYILFANTLPDTSLKAYWLTLTILHNSVLIFYNWLLYPFFLSPLCKLPQPGGFLPLFGHGRL
FLKKHQPSRDWQVRTMNTVPNNGIILRRVFLHTTKLLATTPAALADILVHKCYDFEKPRVGGNFIKRFLREGLLMSEGQE
HVRQRKSILPAFRFQHIKELYPVFWRKSMECCAVVKKDLGAQPDNVLDVCYYATRVTLDIIGIAGMGRDLGSLHNKDDEL
ARNYQEILEPTTEKVLYYLANVILPPWLSDKNLVDQLLTFVAAGHETTSSALTWASYLLAQHPAIQARLRSEIHEYIPDP
AVLPSPNFDVARLLESMPYLNCVCNEVLRLFPPVPLTSRVAVRDTTVCGYVIPSGTMFWIVPWAINRSPKLWGPDAEDFV
PERWLDTKTGRATMSGGAESNYSFLTFLHGPRGCIGERFARAEMRSLVAAFVGSFEMDMADPKEKIVVGGTLTSKPRNGM
KLKLKDVKWGP*
>jgi|Altca1|109310|ACSCTG_3133.jigsaw-mRNA.7
MSLFAQLYAARWILGLAALAAYAARAYLGYRRLRAFAGPPSTGWCELLHIRAILGRRSHLWYREVGERYGPIARVGPNDL
ITSSPDLLAHMNAVRSPYTRSTWFNAATRTEVGRDHVFSELDEARHTKRRQQMASGYSGKENLSLESDIDEYVQQLLDLI
RSRYLSTATRYTPMDLGSKIQYLTLDVISKIGFGKAFGDLKADADLDNYISSGRDGLSIIVLVAAFGLAPVLHWPPIARI
LGPSEKDATGFGKMMAVARGLIESRLEKPTNGRSDMLASFIRHGLKRDDLITESMLQILAGSDTTATAIRATMLYLMTHH
RVYRKLQAEIDATVASSQASTTSEIVSDETLKRLPYLQAVAREGLRMHPPITDVVPKKVPVGGDTFVLDGKEHFFPGGTN
ICYNAWGLHHDKKIFGEDADCFRPERWLLDDRDETHRQSLNAMIRTSDMVFGYGKYQCLGKPIAWLEIRKVIFEFLRHFD
WSLVDSEKPWRSLNYGGIFLQDQLNILVTEREPSLR*
>jgi|Altca1|109373|ACSCTG_319.jigsaw-mRNA.1
MDEHSGLSQGSKLVSLFTMSVWLVVLWIGYRSAIAIYNISPLHPLARFPGPKIAAASYLYEAYYDWWLEGRYGKVIARMH
EQYGPIVRINPDELHCSDPAFTDEIYAGPGRPRDKWQHQLNTGGAGPVSVTGFSTVDHDLHRARKAPLSKFFSRQQMLKL
EGEVHEFAVMTANKMLTFAGKSAFDVKEAFNCYTADVISQYAFGEPMGFVAQEGWEPNFATWVKSFFKSAYMMRHNVLGR
KMAQVLPFMADYLGEDIKAVMRVMNVTIPQYIAQAVENPENGRVFAEVMGKDKAMSDEEKYRYNGEGFNFLLAGTETTAA
ILTVFTYWTLAKPEVYQRLKSDLSSAGINTQTVKWIELEKVPYFWAVLQECLRMMPGVSHRSARIARTEDLHYVSADGKS
DWVIPRGTPIGMTSMINHWNRELFPNPDEFLPERWLLEDGSQNYALQKKLIAFGKGSRSCIGEQLAYCELYIMGAYMVFN
VLPRAKLVDTTKEDISYDHDLIVAQTKKGSIAVRIAIE*
>jgi|Altca1|109415|ACSCTG_3211.jigsaw-mRNA.12
MTILSSTFANIDIPVTVVSVFVVSVLYFGYVTVYRLFLSPISHFPGPRLAAWTYWYEFWYDVVAEPEYTFKIGRLHKEYG
PIVRINPDEIHIADPDFYDTIYAGSGRKRDKWDWITRSFGVDESLIGTLKHDEHRIRRASLSPYFSKQSVRALQPLVDRN
MSILLERLRQFANSGLPLKLDDAYAALTNDIVEDYAFGRSEHRLEAPDFDPSFRDAMLQGGKAGHVLKHFTWLMDLLRKL
PDSLLLKLSPAMGAYSQLQTSVKRQVAEIQHAHQTHTYDKTRRTIFHEILNSKLSDYDKSTDRLWQEGEVVVAAGTITTA
WALGVSTYFVLATPEILRKLKAELEAAIPDPSQPLNLVALESLPFLTGVVQEGVRLSHAISHRLHRICPDETLVYRDAGN
QREWHIPPGTPLSMTSNLVHHDERVFPNSHNFQPERWLDNPRLDHYLVSFGKGGRACLGINLAYAELYLTLAALFRVYGT
EEVQGKDDVGKLQLFETSAADLVITSDTVVPVMPEDSKGLRVKVY*
>jgi|Altca1|109419|ACSCTG_3211.jigsaw-mRNA.16
MTFFVQQSDKVPQIVAIVAIIWGMRALYRMKFNSELQALHQKYGPVVRVAPNEVSFATFEAETTIYAKQEDGRFSKAGTF
LTLFSDLVLNAPTLITIPDPALHKRLHKVVQQAFTPQALASQEPIQNLHIERAIPEFDEIAMKGTEIDLADKLETMFWEI
IGDLAFGEPLMAGKRPTYESLKNLGKGSMPMVEALSFMLVMPGVAPALETARRIISAMPIPSQLSKLVPSKKLRDCIDRQ
DGREDFITAIMSSEKQGLMLDADAFFSNAMGLTLAGYQTTATTLASTFYHVLRYADAYNSLCAEIRSSFANEADITGERL
ARLPFLNACIRETLRLLPPANGKTAQRTAPSCTIAGTYIPAGTIVSADLYTIQRSPQYFVDPANFRPERWLEGAEENGFD
GDNRSASRPFLIGSRACIGRHMAQQSIRLIMAKLLWRYDFALLDRDGFIWERDAGSSLIYTDYKLLVQVKRI*
>jgi|Altca1|109503|ACSCTG_3256.jigsaw-mRNA.1
MPVTQLTKPLQGRLPFFGHGFLQFTNPRGEAYLEIANSIPNEGLIHFYGFMNASYILLVINEALSEVLVRRAYAFTKPAV
SRRLLSQILGPSLLILEGDEHRYLRKRIQPAFNHRNIQDLCPLFWSKAIDMVETMEQSAASAGAKDFVVDVLPWGNKGTL
DAIDLVALGKDFNTLRKPNELTDLYKLVTGSREGVRLLFIANALLPAWLLRLLHRKFNRNLVDARIRLRELCSTFVAERK
KEATENGNQNAPLLQLIQSGTLTDDELIGQLLTIIGAGYEPTSATLIRILWLLATHPAWQNSLRAELCSHIPYRLFANDA
ERFTESATFENLPILNAVINETLRLIPTSPITSRVATEDTTILGTFIPAGTRLWIVPAAMNRFASFFRETADIFDPGRWI
DEDSGRANNHGNAHTNYAFLTLLHGPRKCIGAGYAKVELRAFVAVFVSSFEFEMADQIVCHSLQVLRLLSHRMAYS*
>jgi|Altca1|109505|ACSCTG_3256.jigsaw-mRNA.3
MEDDKLYEHKEEDVRALADEASSHKDMIYVIQRNKDPEKTLTPTEVLLNMTLFVTAGSETTSNLLVTFTYNLCVHRDIQR
RLATMIRTAFADPADITLQKLEELVYLDACIKEALRIFPPASSNLLRTIPANGAQVGPHVLPGGMAVSVAPWAAVRSENN
FHLPNEFHPERWLRNHPDQGWDPAFENDKLSASAPFGAGPKQCLGQSLSYFEIHLIMAHLLWAFDFELETEGAKGAKNRL
WSLDPWNQHLRVYQALTRPELYVKFTEGELV*
>jgi|Altca1|109515|ACSCTG_3258.jigsaw-mRNA.9
MSTAAFSIPYAAALGACAFLYFVAYPIIEYFRDADGMLIFMDDKEAPTNDSGLRRYPNMHPLSGISSIPFMVLAHGGARS
TYLEKLHRKHPVIRVGPKFLSYGDLRAVKDIYGHNTPCTKDGSYVVTAGSHYHLADVIDKHDHARKRKLMSSAYAIKNLE
GWEHKVADKTQKLLKHFDECCTAPLAPGQLPKPEDVNLDYRKWTNFFTLDAIADIGLSDKLGFLDRGHDRIIGRRTDGST
YECDFRPALYNTARKQSLLIWPYDWYPLINKLSNVIPFYKRMSDYANEWEGIPVQLAHKRLERYRAGEKLDDFFQTLMED
KNGHPNNLEWGEIIAEVSIMMNAGSATTAIAMANVMYQLIKHPEIKKKLVQEIDSALEDDEEEGDGVIAYDRVKHLPYLR
ACLDESLRLFPPTPHGLPRQTPAEGTNILGDYIPGGVSVAMSAYVAHRQESMFPQADKFIPERRLGEEGKALQPYFLAFS
AGARGCIGRNISYLEQTVVLASVLRRYDFALSSPNWELQRLETMNWILGEMPVKIWRRERKLAQQE*
>jgi|Altca1|109582|ACSCTG_3303.jigsaw-mRNA.3
MDSEGVRSTSGSWIPPVSYVLGLVGIWLAYKILEAIYNISPLHPLSSIPGPRLAAATYLPEFYHDVIRFGCYTKEIARMH
KVYGPIIRINPNEIHCDDISFADEIYAVGGRKRDKPVHQINGLGEAGFGTVDHNIHRLRRIPLAKFFSRTMITRLEPELH
AGVQKLCDKLLRQSGDNEPFDVTMAYSCFTSDAISGYSFGESFGFLDQPGWFPNFREPTASVLRPVFVFRFFPWTKASTK
LAAAFVDYLPKDIALMVKTLQIDLPAKVRKAKEDMDAGITYDRPTIFASLLQSDLELLDKEPQRLSEEAQAVLGAGTETT
SWALAVMTYHLLTKPEILAKLTAELKTVVDDPRHLSWAELETLPYFGAVIQEGLRLSYGVSSRTARVPTEESLLYRGEWN
KKTLEYVIPKGYAIGMSAYVTHHNERAFPDSYTFAPERWLDENNNRRKEAERSMLAFSKGSRSCLGMK*
>jgi|Altca1|109593|ACSCTG_3303.jigsaw-mRNA.14
MFDLESYCILRDFHRDSKSGEVEVSIRPYIQRYALNTTLTLCYGMRMDAVYDDLLREVLEVGSAISLLRSASENYQDYVP
ILRYLPNNEKNRRSKELRDRRDKYLNELLDKVREMIKTGTEKPCISAAILKDEETRLTGVEVSSICLSLVSDGFETIPGT
LVSCIGSLSTPAGQVFQDRAYAEIRKMYPTDAALKEAWATDFEKETVPYLNAIVKEAGRYYTVSNMSLPRKTMGEVRWGD
AVIPKGTMVLINAQAGNHDTDYWGPTAATFDPERWLTPPSSPDALHTPTSHANPPHLSFGAGSRSCPGALIASKLIYAAL
FRLLSLYRIEASVIHPPNTDYVDYNAIKSALVAIPRDFRVKLVPRGGGGSDLLGSVLDEGRVRTAELYKE*
>jgi|Altca1|109677|ACSCTG_3350.jigsaw-mRNA.8
MHPFTAYALGVAVLGLVVYAVVDAVGKYDKRYNVQNMPGPWQVPWIGRIHDLPIEFMWLKFKEWADTYGPIYRTKMLGAN
FIIISDEKIAEDMLVKKAKLYSDRPEIKSLFDAKSTYGSMEYLPLMGKNQYWARQRKFTHSYLTGATNVRYNGIMEFEAK
RWMARLLENPDDFSFSLEDMCSKVMCQLTWDDPSLSIPLTPSAWGLLTQMSPAGPITNVLTPLWDWVPEPINPWKLRERK
RHDDQQAFFMQCLQKTKKSMEMGKQRSCFTKNYLETAEKSNISGDYEASCVIGMMALVGIFTVTGPIYYFLISMVHHPEW
QVKCQEEIDRVCGNQPPAVADLPNLPILRACIKETMRWKPTVPTGVAHEAEADDWFQGYFIPKGTRILPLDWAFLRNPVK
YPRPEEFHPERWLEAGWPTFQEPLTKYPDIVGMTSFGWGQRQCLGMYITRDETVTGCGALMWAFNLRRKIDPVSGKEIEV
PLNKSNSLLIIKPDAWEMAFQPRSESRKQEVIQLWKEAEAKDIQERAAFAKAAEMDVLVQP*
>jgi|Altca1|109725|ACSCTG_3401.jigsaw-mRNA.7
MSYPSYALLALAPAVAWLLYLQVSQWRFKRYAHIPSTLSSNLLVGHLGHIAAEYRKAGFGSTVHPDYVFENIWNAQGCPE
FIFFDTRPVQYPLVLIASHGMAEQVSKASKTQQYSVTKSPTVQQGFGELVGRYSLISENGESWRGLRKTFNPGFAPQHLL
TLLPVIIDKTSTLIKRLDALATSGAAAEMESYCTDVTFDIIGDVVTNIDCRAQDDSEQAHDIVRNFRTLKAVYTGDNGLM
ASWLNLPLRVKKYIYSQRLDAAVKKCVMEKFADIKSAQHSDTKGKKDRSVLALALEGIDELTPYILQSTADQVKSFLFAG
HDTTAILLQRLFYALSIHPDCLAKIRAEHDAVFGDSEPHDVFLKQPDETMKALKYTSACIKEALRLWPPAGSARMSHNDF
KLHTSDGDNICVDKCVIYLCHHLIQRDPKVYGDTANDFVPERWVGDSDTSSAPTEDDESSTGESKIPISAWRAFERGPRN
CIGQELANMEARVILACVMRRYDFVKVGLGEAETDEAGHPVIDQKGKYKTKSELINTMSITARPVDKTIMRIKFRGSMD*
>jgi|Altca1|110054|ACSCTG_3635.jigsaw-mRNA.1
MDLATRWFIHGIARYDELSLTWMVVEVAICVALVHTLCTAIYNLYFSPLKKVPGPFLWSISPIPLLLVSWSGTPHKQILA
LHQKYGGVVRTSPNSVSCLHATAWKEVYGHRKPGQPENLKHPGFVAEVASGIIGADTDTHTHQRQLIAPGFSAQGMQRQE
HIIRHHVNNLFSCFEEHCANGRSLDLAKWFNYFSFDIIGDLSFGESFGNLERGDFHPWIATILEFFVAQHDMAHFRRAYP
LLEAMVGPLVKVLAAKIILKHNTFMRTQVAKRLALEPTRPDFVDGMKSDHAKGKEGLSFEAICHNASIFVVAGSETTALA
LTGATYLLCTHTEVLTKLREEIDSSFESEEQITLLSAQRLKYLTAVIDETLRIYPAAVGSVPRLIQRHGEVVGGHFLPGG
TCVDIWHWAMYHNPANFTEPEVFAPQRWLGDPRFVGDKKVAFQPFSTGKRSCIGQNLAHSEIKQIMARLLWKYDVELVDR
EWYEKPWHDQRVRASYVHPPLDVRLVLRQEKLR*
>jgi|Altca1|110112|ACSCTG_369.jigsaw-mRNA.5
MYTILLAILFVVVFVLYTRHDNKVPPGLKAAPGPAGLPVLGNAHQLGQQPHQQITAWAREYGEVYKIRLGWNDWYMICSP
DACKEILDKQSAHTSSRAPLPVSGDALGGGMRFLFMEYGPEWRKLRGISHKLLTPAVSATFKPSQEFEAKMLLEEILKGA
DPAKGNEVSYKAIRRYTVSVIMTSTYGRRIPEWDCDEVHGIYEIMNDFSTMAKPGTYLADTLPILGNLPPRLQWWRKGVQ
PYFDKQANLWMSFWSTLKTQMETKQAPECFVKQLIESDYEKQGITELQAAFLAGSMIEAGSETTSAALNTAVLYLGANAL
ARQRAVEEIRGVTSSSRSPTFEDESRLAYIRAIVKETLCLRPVTNIGTPHYTTAPITYKDIHIPAKSVVCLQQYPIHYDP
NLFADPQRFNPERYIDYPHGSGHYAAGPAASRDHWAFGAGRRICSGVHLAENSMFMVLAKLLWAFDMLPPLDQQGNEVQV
DTSDEAFDAVGSTTMAKPYRVRWKVRSKEIEDTIMREAAEARRDGYVLRGVRVGEAGVEC*
>jgi|Altca1|110370|ACSCTG_3867.jigsaw-mRNA.17
MLLLLRIISFAIVSLVGWLVYNVLLHPLRKYPGPLLWRASPIPRILSRWRGTTVFDAHRLHEQYGPVVRLSPWELSYTSS
EAWKDIHGTGNSAPRKPLPKNPLANPPPMSGEPGIIDVLDDEQHRQQRQLFNQGFSTRALKEQEPLLRRHVDRLVAAVQS
RSDQGFETNMVDMFNFLAFDVMGDLAFGASLGLLERSEYNSWVRVIVATIKVVTIRIVVFYHIPFASQILPLLVPKSMKA
KRDAHMKFAEDRVRERLERKTDRPDLWGLIMGGPDGKKAHLSLDQMVGNAALFMVVGSETTATVLSGTLYLLLKNKDCME
RLKKEIHDSFNSKEDMTIEALPKLTYMTAVLDEVMRVYPGAPETLARLVPAGGMQICGEYVPKGTTVFILHYPTFHSSHN
FVRPDDFAPERWLPEGAVEFAKDDKKAFNPFSVGPRACLGRNLAQYELRLALSHLLWDFEFELDETCADWLTQQTFSFWL
KPPLTVRARATHRKT*
>jgi|Altca1|110399|ACSCTG_3891.jigsaw-mRNA.1
MDVIRDAVQSVAQRSVSQGAIAAALFGIVFHLSIRPFEFELVMFHFMAASTLTFFGMFYIFGFMKALAFASSFSAGLLGN
IALYRLVFHRCRHFPGPTAAKVSKFYAARLSAKNVQYYKELEKMHEQYGDFVRTGPREISILRKSAVPILYGPNSECLKS
TWYGQTGNDPKKCSIHMTRDFNDHRLRRRAWDRGFSIKALSTYEPRIKAKADLFKRQLTEKGGSSMDMSAWSMFLSFDVM
GEVGFGKDFNNLKSGVEHVAIKGVHAHMTMLGTMSTVPWLLNVLSSIPGAAAGYSDFFSFCADQIREKHKTWDSEKYPQD
VVSWLLKAVKENDASASPSAAALEDDSRVMIIAGSETTATTLASALFYLAKYPTKQKRLQQSLDQAMPGGYSQWSYEKVK
LVSYLDDFLSETLRLRPALLTGGARETPAKGIQVDETYIPGNTNVVIPVSLIQRDPRWWQEAEEFVPERFGERSTQMETD
KAPYLPFSLGAYSCPGKNLAQMSLRISLSMIAQNFEVDFAPGETGEAFEKEILDTFTVTLPSLQLRFSPREGT*
>jgi|Altca1|110545|ACSCTG_3979.jigsaw-mRNA.2
MIWLIECLLFLFMYAGFIAVFRLFFSPLAHFPGPRLAALTFAYEFYFDFFKDGGGRYWVEINRMHDRWGPIVRINPWEVH
IRDANFTEVYKISRKSTRPWWYYRSNGPPKSVLQAGPHELHRMRREAIAPVFASSLILSRESRYEALVQRLLARFRTTKG
TSGVMTCMSPLISIDLILLLTIGVSEYAVGHAFRCLAIDITCTTNLGHDFGFVEVDDFESDMFKIARNLGRMNMISRHIG
HWFFGVMRAPARWAKRVEPASPAMVRVLRFRNLIDRAATDQYLAATAQLAETGKTSDKDNNDAFISTVQSVLKSNLPADE
KTLARVVNEVWLCVNAGIDTTGQAITTAAYMLLSHPEKLAMLRKEIGECEETLERPPRYQELRELKYLNAVIHEAFRINH
PIAGRLPRADPDNEIEYGEKVIPKDVTVSTSTYDVYLDPNIFPDPYTFAPERWLDEGERKRLRKYINNYGRGTRNCIGME
VANMALYLTLGRLFSPSAGFDLALHDTTFERDVAFQADFFGSFPSKDSNHVQVTVL*
>jgi|Altca1|110544|ACSCTG_3979.jigsaw-mRNA.1
MKATLPALETVWEVIAKPVDSELITANISRRIFNVPMLLALIFAYLVSISIYRIWFHPLSNYPGPLLCKLTSLVWTYHFI
RGSILRWEAKEHKRYGQIIRLGPNRLSFINPEAWKDIYGHKYGNSKPNVKNLDRVAKNMPSGGLPMALEPTSAGHAAQRK
QFNPAFSEKAWKKQEALVFRYIDQLIRRVRDEVTTSPDGEAEMDFGKLYNFLTFDVMGDLTFGEGLGQLETGVESSWVHA
VFVMYKLLNKRSVIKSYPFGGFWFDLFAPRGYLQESAKHMQHCSALVSRRLEKDNDGRPDIFGYVLKQSGDIMPRPLMNA
NANMLMVAGTETTATTLTTITCLLLNNPDKMKKLVHEIRAVSEISELTSSVLQNMRFLNAVIEEGLRMYPVGQVGLGSQR
EIADGGNLVCDRFLPGETEVAVAAWAMNNSPLHWKDPDKFVPERWIPTELAFSEYHRYDNRVAWLAFGTGPRTCIGKNIA
LHEVRGVLAKLLYCFDLVPPQGTVDWLQRKTDNIWAKLPLEARVSIAK*
>jgi|Altca1|110682|ACSCTG_418.jigsaw-mRNA.4
MIISIPIAVGVAAIYFVCCAVYNLWLHPLAKQPGPFFARISGIPSFYHACRGDRHIWSWRQFQIYGDKFRATPNLLLFQT
PEAYNAMFGHKANVKKSPFYEVWRRHKYDLNTLGCTDVETHARRRKALSLAFTDQSVKATVPFVARHVDRWNELLPGEIF
GVEGWSGPQNLTEWTDYLLFDMFGDICFGSANNTKEPGPNNLKRIPHNITRYLRFYNPLAKSPFRSLLLWLKPRGLDNLM
KLITPKEIKEYFAFTENLAMGRVESERKKETEKRPAEREDMFHFLCTAKDPETGDFALTTENLIADANLLTVAGSDTTSA
TVTALFFFITRNPKVYTNLVNEIRNNFDSAEDIGPGPDLMAKCEYLRAAVYESLRLSPAGTKPSGVTITRSAQRGGSSPD
RIRKRR*
>jgi|Altca1|110828|ACSCTG_4306.jigsaw-mRNA.1
MDNISVAVPHWMPLEQPSINLDKRSIVAAIFAGFLSFVYLVSFLNEVFFGVKAPIAGKRSKLEPAWLLRMRFIRGSRTIL
SDGYSRFRNTIFKIRRIGADVVIVPSKYVDEIRTLTGDKTRGVEPFIKDFCGEVTKGMCFLDSDLQNRVVQQRLTPILGT
LAPVMKNELDYALLKEMPGCRAAILSRISARVFLGPEECRNEEWLTTTAEYTDRVFKTGMILRIFPKRIRPIIAPFIPMY
WGLLKNVATAHRVITRIVESRQSAEKKSNGDYEKPADILQGMLDGAKGEELSLANLSQRMLILSLASIHTTALTMTQTLY
DLCEHPEYFEPIREELVRVLREDGGWGKTTLNKLWKLDSLIKESQRFSPVFMRKNYTALLTCYSDILTNSGILLVTFQRI
FHQSITLSNGTHFPSGTRIAVPTHWMLNDSTYVPGAVDPSTFDPFRYSRIREDPAHPENAQRHMLAMTEPSNMAFGYGRY
ACPGRFYAVNEMKMIMGHLLLRYDFKFVEGCSRPKNFTFDSDMYPDRSARLLIRERTKIEDGVEELLGRTMVKD*
>jgi|Altca1|110840|ACSCTG_4316.jigsaw-mRNA.3
MVFRPERFLETPGHNSEPDPRNFVFGYGHRICPGRYVADNALFITIAQVLAVFNITKPVGENGRVEEPEVKFEPGAISHP
VPYRCVIKPRSEAHEQLIKASEQSYPWEESDAKELESIKW*
>jgi|Altca1|110842|ACSCTG_4316.jigsaw-mRNA.5
MAFLFLLASVFGTLLLYIFGVIIYRLTFHPLASYPGPFLAKITDIYLAYYAYKGSRHLAFHRAHEQYGPYVRLGPNLLSV
NTATGLKTIYGFRSNVKKASFYHAFPSTPKAVSVHSAVDKMQHARKRRVMSHAFSDSAIKSLEKYILANVRVGCELLGRK
SNNWSAEKSLSDEKDGGWNDAWNAAHWCEWLVFDIMGDLVFGKAFGMLESPVNRFATQLVGNAAHRHLICGTHLTIHNWH
LDKLFFRKIAGQRAQYMQYSKGQAMERTKLGVDVDRKDFFYYLLNAKDPETGKGFSMDELWGESNLLIIAGSDTTSTAMS
GAFFYLAHNPTAMQKVCREIREAFTDVEEIVTGPKLSDCSFLRACIDETMRMTPPVAGALPREVLSGGMDIDGHHIPAGV
DVGVPIYAIHHNADYFPQPFDFIPERWLSDPSANPFHNSLQAAQSAYNPFSIGPRGCIGKGLAYVELTVTIARVLFLYEL
RLAPGTNLGAGSKDLEVGRTRASEYQIMDVFASKKDGPILQFRARA*
>jgi|Altca1|110858|ACSCTG_4316.jigsaw-mRNA.21
MSTQDYSLGLLSYVTLPYVTLALVAYITITILYQIVYYRFFHPLRHFPGPFWASVTRLWIAYHNIKADECELELALHRKY
GPVLRITPTLLLVSDATKLPEVYNRQSNKSNHYITGSFGKTESLFNMREHKHHAHFRKIAAGPYSFSNVKKMEGLVDDRI
RQWVDRLEELFGNGKKFDFAPWAVYMAYDIISEIGFGAPIGFIKSGSDIDGLIRGFHDGLLPFGLMARLWPFTQWAKGTW
LGERYLVAKPEDDSGIGTLMRFRDKLIAQRLEDIKAGKIERVDLLQTFLDARTENGAPLEMDYIKAEILLVLLAGADTTG
TAFQAMIAYITSDAQVYTKLMEEIDQVTRKGQLSSIPQYDEVLEHCPYYVACVKESMRLCPSAPNIFPRLVGPSGMHLHG
RYAPPGTEITCNPWLVHRDEKIYGADACEFWPERWLESDEKAKEYNKYNMAFGYGARVCLGKDIALMELYKAPLQFLRTF
KIDVDKDQKGRFVVKGGVGFWEDMWISVQRRTT*
>jgi|Altca1|111098|ACSCTG_4583.jigsaw-mRNA.11
MGFVDEDRLRLVAIWVPIAFVAYVVATAVYNVTLHPLAKYPGPLLWRISPIPSIISLLRGRIAFEYKIHHDKYGPVVRVM
PNELSFNTAKAWDDIYGHRIGLANMDKDPIHVGAVEAIPGATNLTMAPDIHHARQRRALAHAFSKQALLEQQSILKGYVD
LFVDRLREKAHRGEPANLVSWFNFCTFDIIGDLSFGEPFGCLREGEGSESANWVVLIYEAIKSGAIEQATRRFARPGSVA
QKFLMWCIPTIVRERRFRHLRNSTEKTVKRLNQKDSDHRDFIWYILRQREKKNEVSDDEVIMNAALFIVAGSETTATELC
GLTNYLLRNPDTFKKLKDELRGACKTEADINMDVLGNLPYMNACIEEGLRIFPPVPIGLLRTVPKGGSLIDGHAVPENTS
VCVSSWGASHSASNFAEPDSFIPERFLDTPESKAKFAGDVKKAAQPFSTGPRGCIGRNLTYVELRLILGALLWNFDIEFA
DGAPLWHPRNEFEGLKAYNTWEKSPLMVRLTDVRELPR*
>jgi|Altca1|111219|ACSCTG_4648.jigsaw-mRNA.7
MALTGLLVKAIGLGAIFLVTRYVLAYLQTPLKTIPGPFLAKFTDIWRFLNHYGQTHIETQRRLHERHGDFVRLGPNTVSV
ADASLIKTIYNTRGTYIKSEYYSINDALQDGHIIQNIFSTRSNEFHSKGVKPVQKLYSLQNALQIESIMNDNLRILCAQL
DARFVEGANKGKTCDIDDWISFFAWDFLGDMTWSKRIGFMEQGTDVGDMLGTAERVMRYFSVVGQIPALDKWLGKNPKWP
RSLYKFDDFSVAAGFSVERFMERMQKPELGDGKHDFLNGFLEAKKEFPELVTDNEVIGYMIINSPVSKARLVEELAAANL
SFPAPYTAIEHLPYLDACIKEGLRMHPVVGHILERVVPATGLTLPNGEILPPGTIVGVNPWVIHYNESIFGAKTHEFRPE
RWLQSEQEEIGAYEARIKKMKDADMAFGGGNRICIGRPLALVEVYKVVATVFGRYKIELEDPSKEWNLHKQWFVWPHDIK
VKLNLRESISAP*
>jgi|Altca1|111244|ACSCTG_4659.jigsaw-mRNA.1
MFQEKALLGLTTVGCLLLGRLLWAVYLYPFYFSPYLFLPQAKQHESWMGITLKPLQNGSKVLEYLDNTPNEGIFRALDLL
NREVLVITTPEVIKEILHTNAYDFRKVPNVQNFMKVLLGDGLLTVDGEEHKQQRQALNPAFSAKHIQKLYSVFYSKSREM
VSYIKEELDSSQGRQGHAIDITAWVNRAALDIIGIAALGIDFDSLTDPSNELSRAYQVILEPDGTSTIIFLLSIFVTTWA
VKLLPLKKAREIRAGSAYVKKYLEDQVTQRTQEHDDTKLLHEDILSVASQYGKLSTNELVNQARTFLAAGHETTATAMQW
ALYTLTRPENLHVQHRLRDEVRKQLPPLASDQEISPYTIGKNMPYLDAVSKECLRVHGPSPFSKRIAVRDTVLHGIPIRK
GTSFLIPNWAINKSEKLWGERAREFDPERWLHGNKAVNGGADALAFQTFSSGTRGCIGKGFALAEFKIMLAVLVGTFEIT
KTADEKEVETEWSIIARIYNGFKVNLKPV*
>jgi|Altca1|111519|ACSCTG_4916.jigsaw-mRNA.1
MSLHQSLSALWLLSGLAVVYTLGLAIYRLYFHPLRRFPGPKHYAISGFPLAIENQLKGLFTRKILQFHEKYGDIVRTGPN
HLSMNGTIAWTEVFGHNRAGRTEFAHWPDFYQIGDKSIQSIFASNKEDHRRHRRLMAHAFSDAAIREQETLIKQYVDKLF
VQLRKRAALQEPTDMLKWYNFTTFDIIGDLAFGESFHCLESSDYHPWVNLIFTSVRVGAAMTALIKMPLLRWILPLLVSK
EDRRKRREQKALSTEKTERRIALGPAPNGRKDFMTYILRHNDEKGMRHEEILSNADSLIGAGSETTATGLSGLTYWITTN
PQALKTLQDEIRAAFSTEEEITMISTSQLKYLHACIEEALRLYPPIAETPPRISPGEYVNGHYIPEGTFITVHQWAVYHN
PKNFVLPDAFRPERWLSPDHPLYDPQFSADKKEAFQPFSFGPRNCIGRNLAYAELRLIAARFFWNFDIALHPDSSDWPNK
QRVFILWDKTPLMIQLKEVVRS*
>jgi|Altca1|111863|ACSCTG_528.jigsaw-mRNA.2
MFGLSLPVLGILVPVVLIVQVLLKYVRNPLRKVPAAHALAHFTSMWMHSVRWRGIENATLKAAHDRLGPVVCLGPTEISV
NCVKGGIRDVYAGSFEKSSAKDGYNWYAFFSNYGGVDNMFSTGRNKPHSQRKRMLSNIYSKSNIAASDALLGQVSAILYR
RFLPYLESTFGESEKGVLNIYALLSATTMDIVTCFIFGLKAGSNLIDDRKQLAWFLDLYNSRRSYNFWPQEFPRFTSFVE
KWLGYRLTPAWVDEANGEIEKWTAKMCDGAGAVSSKGDAQTEDRPVVHQQLQNSMAKATKEIGDNTLQTKIASEVLDHLA
AGFDTSGITLVYVVHELSRHAEIQARLRAELLSLTPQLVPSSAPQLPDAKTVDNLPFLHAVIWETLRLHSAIPGPQPRFT
PQQGCRLGPEEASYYIPGGVRVSASAGLLHLNEDVFERANEWKPERWLDLDKLDEEKRKDMESRWFWAFGSGGRMCVGSH
LAIYQMKYIIAALYSNYSTTIVDDAGIEQMDSYTAPPKSDKLLIRLEKMV*
>jgi|Altca1|111891|ACSCTG_532.jigsaw-mRNA.21
MALFDVFDQFADTKTILLCLVVVLVLTTCATVSLPYSHRMPANAPPQVSDDLPVVGALGFWTQRWNWWSQRRDQSPTGTF
SFHVGPNMVVALSGDKGRQDITEEDRNLGFNAWFQRRLTYLLKHEQFRRRLPVLISDTKEALEAIKNDVSGRTNPFESLY
RIVFRLTIRMVGPTEIAEDPNKLEDALKMFELIDRSSTATSVIFPRLPSPSIIQRTYAGARLYMMIDNITKKRAASDEKH
EDALQHMVDQGDRAVRIVEFIVGALFAGLINSGINAGWVICYLATSPDWLAKAKDEVCSTAARYAKDPNAPLRDQLDDGP
IEAWEAEFPIIDLCLRDSLRLNLLGTAFRQNISDKGIPTGNGNEVIPPGAFVTYATGDIHLNPDVYTDPHKWDPARYLPE
RAEDKKKAAHGFIGWGSGRHPCLGMRFAKLEQNIITAYFIATFDFTLEDESGKQLHVAPLVDHNRHSAHKPAKLQFLRVK
ARE*
>jgi|Altca1|111959|ACSCTG_5421.jigsaw-mRNA.17
MDVGNATTVNKQLFAPFAALQHSLVAQCFVAITVVCLCTRILSGHTFRSIKYGKGRNVLPPTLPYWIPGLKHALSFAFDS
HGFLAKCLNQYGDGSPFYLDAAGQKLLVILDPEHVRGVLNSSSELDPNPFIHDKIMGALMGSPQEAIDHYKSENGNTDYI
QTTHIRQHTTGSNLGLLAKRLFDVMKRTVTESMSSTPEGQWKEIPDLYDFIEYHASYGIAETLLGTSIMYPGIISDLWIH
IEATDQFFMGLPRFLIPKAYAARDRLLNAIRAWTKESEVLRKQNVVNTIWDPVAGSGLLQEREELYSKMSGHGVDGRSAQ
TLGLLYGGTSLTVPVTFWYFFETLRDPSLRTRVLDEIRDGANEETQGYNFMQLSARPLLQSLHAETTRMYSSNLAVREVT
APTYALDEKYTIPKGTEVYLSHKYNGQFTPGWKAARPQATTKPLDTFWAERYLVSASGNDDKREKFSDAGLSGNWTSFGG
GEHKCPGRHFARNIGIVTLAILMGEFEVEVVDMEAARALDPGNKKKAFGTMRPRQKIAARIRKRVYA*
>jgi|Altca1|111983|ACSCTG_546.jigsaw-mRNA.5
MALDSLLHVPPYLWLSVVLAIPLATLLHDVWVWLRMPPGPTPLPFLGNKVQLPKSKPWIQFQEWSKIYGPIFTIWIGRKP
TVVISDPNIAVELMEKRSAKYSSRPRMVAMGEILWDNASILVQPYGKEWSVRRKLLHQALTPKALRLYKPVQMAETSRLC
QQLLDSPANWEKLLERFTSSIVFCVAYGHRIDSLNANVIHQRFKFMHVAASLNVPGKYLVESFPILKHIPDALAPWKADI
KARGREEAAVNMVLVDVVRSDLARAKAQGGDIPDSLCKLLLELRETEHIPLSDRNFSYIPASLFGAGSDTTASTLCTAFL
ALVTHPETLHAAHRELDTIIGTNRSPTFEDEMNLPYVRALVKEVLRWRPVAVLGGTPHASTEDDRYEGYYIPSGTTVLGN
SWAINLNEEYYPNPHLFDPTRFLDEALVERLKAPTSLTGKPHPAKSGHSSFGWGRRICPGANLAENSLYIALAKILWAFD
IEPKVGVKYDTFAYTEGFNIRPRKFECEIRVRSEAHRRVLIDDLKEAQSVLEKFTPFQE*
>jgi|Altca1|112052|ACSCTG_5666.jigsaw-mRNA.4
MALCDLPWVTILFSGVVAALAYGTMRLIQVRRFYKDLPKPPHSFFFGHLKLLGETFKLLPSDVHYQAAAVTIARKYNMPG
LFYLDLWPIAYGQIVVTDPDVALQMTAVRNHPKHEAEGQIIDPLIGNGNIVTVDGPQWKHLHKMLSPAFAISHITNLRPM
VADEVMKYRSILHEKARSGEVFKLEDPTQHLTFDVISTATFGRSLDAQTNGSPALQHFENMCRAYMVSRESVNYIRNFFV
NKKVFAERDKLDAIVVYLIKERFEVVKRDKLDLSEKRGLGIMDLLLRDYIAERPNDVEELDYQFLQDALTQVKTLLIAGS
GTTSDTVCFGAMMLSVHPEVVRKMREEHDRVFTSGIEATYEMLKTKPCKLNELTYTNHVVKEILRFFPIGNTARKGIDTL
TYQGREWPAKDLMICPVQLAMHMDPAIFPDPLKFDPDRYVREDFPRHAWRPFERGPRACLGQPLAMDELIITFLLTIRDF
DFTCADLKHNKTPRVDWSDLDLTFGDRAFQEFVFEAKPRDGMPMTVKRSNWPS*
>jgi|Altca1|112079|ACSCTG_5710.jigsaw-mRNA.5
MAFHDTEGDGSSYPGLLVLSFLLTSTYVIVTGIYRLCFHPLAAFPGPIWARLTVLPSWWHTRTGDRHIWLYELQEKYGPE
FRYRPDSVVLNTPAAFKKIFGPKGNVKKGIYYELWPRNVHTINTWSSTAVSVHARKRRVLNYAFSEAALRDAEVFLHQNI
DRWLELLGQQALKNGEWTTSFDMCDWMNWLVFDILGDLCFGRNFHMKEPGSDLRHIPEVMISFLELFHPIAFGPLANAWV
WLKPRGLDKLLEVASPPVAVKWQKFVEQCLENRARDEEELEKNPKPEGEVRRDFFHWLFKAVDPETGERGYDQNELFAEC
ELLTIAGSDTTSVVLSAAFFYLSRRPDVQAKIAQEVKSIFSSYAEIVSGSKIVSCKYLTAFLQEAMRMTPPVAAEPSREV
LPGGTTVGDHYFPAGVHLSTGLYCLSYNSNIYPEPFKFRPERWIVDESGEEGSSAESVKLADDGFCAFSFGTRGCVGKNL
AWLEMRLVIAKTLWMYEIQADPNSRLGGGDRHGKAGRQIEDQYQIYDIFVSGRKGPILQMRRRQ*
>jgi|Altca1|112237|ACSCTG_5841.jigsaw-mRNA.2
MTAVTPIESAAKAEPPTRPPYAPSLIPAIEAFGTIPPSKFTVEQLRSSPDGYSAEKILQIMPELEHIEHSVPGLNHNDPP
VTLSVFTRKSSSATNRAVVYSLHGGAQITCTRFTALDAVMRWFADVDTVFVAPEYRLSPEHPAPAALHDAYAGLQWVVAH
AGELGIDASRILIQGNSGGAPIACGTAMMCRDDKEISPLALMLLAPMLDDRDCTVSCKQFANDGPWSGTINRMAWDMVLG
EQRGGSEVSELVAPARATDLHGMPQTLIDVGDSEVFRDEAVGPLCDEMLRSTQIAHGLMSVVRNVSISLTGAFFVALLFT
AWIIRGIYRVYFHPLAGFPGPRLAAFTRLPRNVAVWKGRLHKYVQELHEQYGDVVRVGPDELSFLHPDAWRDIYGHGEGR
SKGTRGSVPPKDWVWGGLIAPNGVASILEEQIPEDHLRVRRIFEPAFSDRALKEQEPLFMKYVDQLVRNLRAEVCEQPEK
HFDMVKNYNFTSFDIMGDLTFGEPLHMLDESKYNPWVSLIFDSIRVTCRFNLIKQYPWLSRIVTANLPESARKTRQEHFQ
YSVDRVSKRIERGRTTEGRDLWDYALTQNKGKQLSRSQMDSNATAFMVAGTETTATLLSGLTYLLLKNPATMQKLSSEIR
GAFADSSDMSMEAIAALPYLAACLKEALRLYPPIPVGLPHFTPANGSTICGQFVPPNTIVGTPQYSMNRDPQNFREPNVF
VPERWLGDDRFANDRRHAMQPFSVGSRNCIGQNMAYHEMRLIISKVVFNFDMLLCAESEHWADQRVFTLWEKKPLIVKLR
DARA*
>jgi|Altca1|112266|ACSCTG_5899.jigsaw-mRNA.12
MASGSDTKVAGIAVDSHPTTGNGYSDSTNRDLYNQDDNHEIRNAAGFSVAITMALQSFLIGAIAAHPIVTLSLTPFLLLL
IRSIYRVYFHPLSHIPGPLLAKLTSVFLHYHAYIGDEATTIHKLHEQYGPYVRVAPNEVDISDAEAIPAIYVSKGGFAKA
ACYANFDIDGHKTIFSTVDADYRSPRAKAVLPLFSTKALRENEKAIWGCVDRMVERLKEESKTRRPVNVLNLTRSLAVDA
VSTHLFRENYDGVSERGPVLSVSAFVDAFVAVGRFFYLPNIAFVWLEWAVGKWMPDPETEDSMMLVDKFVATLVANTSEK
STTYPGRLLAAGLGDSEVKAQCKDLVFAGTDSTGMNLATIMLNLAYHTEKYERLKEEIRSNAALGSDAQEVEALPYLNAV
VKEGLRISMANPTRLPHVVPMGGWTFKSTYFPAGSVVGCSAYELHFNPSVFPEPRSFKPERWLNPTEAMSRYWFAFGAGS
RACIARNLATLELQLATERLGRSGVLDGARVVQKEVEIYEWFNSKVKGERIDLIWG*
>jgi|Altca1|112678|ACSCTG_629.jigsaw-mRNA.23
MAGSSEVTEPQYFFTIPHVAAAIITYWVVATAYNFLTAPTPPSSIPWMGYGKGCIADFRNFTALTKSKEWLLAGYDKYSR
DGKIFVLPATLGMAAEIVMPRSQLGWMFDQPDTVLSTKDAHYDLLQGDYSFVDPIILKDPYHEHVIHKNLVRNLNAVIPD
LEEEVPHAISQVYGTDTDNWKKLDVLESFMKMVPVLTNRMLLGGSLCRERKFLDAVLGFTMDCIRNQSLMFLFPKAVHPV
VGTLLSLATKYHYWLSSRFTLPMIKQRISDIEKKDAGDAEYKSWKEPNDFINWSYRTAQAEGRRDEMQPDRIAQRIMPIN
FASIHTTSLTAYETMINIMSAGPEVVELLREEAHRILQEEGGWTKQGLSRMHRIDSAIRESQRIAPIALTFVHRKVVAKE
GVTTPEGVHVKYGTLLSCPWTPIAGDTDLHENPEEFDAFRYSRPKEEYEAMGAEERKMVDALKLKQSGLVTTGVHHLPFG
HGRHACPGRFFVSHELKMIFADLLLNYDIKPLAEKPKKMWVIRFQVPLPAKIEVRRRKSAWTPETAS*
>jgi|Altca1|112705|ACSCTG_632.jigsaw-mRNA.11
MMEHNLVDLVSSKTLIALIALITHYAVHRSEWDNDFHIVICIWIILFGTIASVEYTAAAGAKSVSIAIQLAARTASLYFA
ILVIPGPFLARFSKLYGIFVGVLSTNFQYFKWLESIHEYYEVDVIRTGPRDAIALVHGPSSKCNKSTIYSTTGEIAGRAL
HFTTNRDEHRQRRKVWDRAFNAKALREYEPRLNRHAVALISKLKEQATLSSVRITNWVNFYSFDVMGDIGFNRSFGMVES
GEEHNVIKLLHDSQAPLSVLVHISWAMRLIARTPIGSQPLFEHMKWSAQVLEERKKNTPKEKDVFSCLLGSNADQITPEM
NADSRLLIIAGSDTVSATLSYLLYELCKNLTIQAKLRSVIDTMEPEKAYLDVEDVAECAFLNGVINETLRLHPAVSDFRE
TLVSTIEVF*
>jgi|Altca1|112730|ACSCTG_632.jigsaw-mRNA.36
MSILDIVRTVWGSSLVLKLGLITTTPILLLLTIYFIVVPNAIKDPRRRHLPPGPKGHPFVGSLFELADSEAVREKVIAWR
KQYGHVFYTKIGGTDYIWLSSPLAVKDLMDKKSNIYSSRAPAPMAQDVISAGRRQLFMPYGPRWRSIRKHSHTLLNLNTS
IKYQPIQDFESKVLLKQLMQDPNDFMSINRRYSASVIMLITYGYRIPNWDDPLIKRIYGLLERFTQNTAPGVWAIDSFPA
LASLPQWMFGNWKTHGQKLHEQDSKVYLDLWNKLKRDTDAGVAKDCFTKTFYLNGPEKSGIDDLAAAYTCGGLVEAGSET
TGSALNNFILAMALFPEAQKKAQEELDWVVGKDRLPTWEDEENLPYVRGVIKEVLRWRPVNKFGMPHATSEDDWYEGWFI
PKGSVVVLNWWAIHNDPDIWSNPSTFDPSRYLNHTASAAHYMNAADPSERDHFAYGAGRRSCPGVHVAERSLFINMSRVL
WGFNVTKKVGKDGEEIRVNTKMEPGFFSVPEPFHCDIRPRSEAHAKVMREEGERAERDGLDY*
>jgi|Altca1|112771|ACSCTG_6342.jigsaw-mRNA.1
MAIEQVFEALPLHYLQHGISKFGAGNIALAVFATAALGVLADYAWMLYMRSKMPPGPFPYPIVGNTFQLPDNNPWIFFEE
LSKKYNTPLITYWIGRKPTVWINDAWTANELLDKRAGIYCSRPRMLVFAELGSGQSNLVNLITTTQAQRERFRMLRKVTH
QGVGIQQVKKYRDFQNDESKVVALDLLHTPENYVAHFERYATSVVSIIGFGRRVASHDDPIITEVIALMHRAADLNVPGK
TFPMLMETFPILARVPTEYAPWKHGMGSKKRSHRGHDFFYSLASEANEKPGHDDCYAKMLFREQEKYGLSPKEISALTGN
LFGAGSDTSSSTLITAVLAMRAFPEAMQAAWEELDRVVGPDRSPSFEDDVNLPYMRAFVKEVFRWRSVAIIGGQPHAPVQ
DDYYNGYLIPQSTWVQGNVWAIHHNDREFPDPDRFNPNRFLKDHPDSRPFPGERGYMTFGWGRRVCSGQALAEQGTWLTV
ARLVWGFKIEPALDESGKPIPVDIFDYTNGLNMRPQVFKVSIKPRSERIRQAIIREGEQALTDLAQYEGETKYRMSTFYG
K*
>jgi|Altca1|112844|ACSCTG_640.jigsaw-mRNA.10
MAILSPTVLPVVSLLAILYLWLRRRQDLNLPPGPFRLPILGNLHQAPKEAVWVTYQKWVEQYGPLVYLNFGGTNVILIGD
HEVAKDLLDKKAMIYSSRPRMVMAQELTCKSKHIMFKPFDGDFLLHQRLEAPVLSPRASACYTAIQDLESKQLLKNLLQS
NEFPKEFERFAASIVYSITFGMRIITGEEWQLQTSHECLKNFTIAGQVGAWVVDLFPSLNSLPAPLTPWKKTAEAWYQMW
ENLHMANMEDALKRKGWNWAKEFNKSKEAKDLSATEIAWDLGILCDAGVETTQVQLQIFILACVAYPGWIATAHKELDEV
VGTNCLPGFEDLSNLPYIQAVVEENFRWRHIVPAGIPHATTQEDFYKGYLIPKGSIVVPVFAAMHQNSSTFDSPEVFRPE
RWIQKSQPSNFGYGRRVCPGRFIARNSLAIAMARLLWAFNIRSKDGVKINVSEEMFTTGFVSGPKPFVAVFEPRSKERKG
LIERQFDLADKNVAHLLDEVRGKQNAAGLSPQG*
>jgi|Altca1|112846|ACSCTG_6404.jigsaw-mRNA.1
MASIESFTNIPMELPHDTDTVDFGSIDDTSLWEWDGIGTDPDYANSQHSGSVAPMWVHLSSQGMLSGADSGVGNITGGPT
QEPSPLLGRIDRQNTYQDHPLLLTHAAGSSDDSIASSAAASVLLFDSSKDVDCQCSSQLSQIVYLPLYELSDALTNKQSI
WYIAVFVVVIWVVQSYIQTWRRLRHIPSAHITAPFSYYWVGRTTYSGRQYWVLRDLHIKYGPLVRIGPNEVLTDDPNVLR
TVSSTRSNYARSDWYHAGRFNPYRDNLFTTLDPDAHKKAKARSLAAYNGRDTGGLEGIIDEQVKTLIKVIRNRYVVASPG
KGQPLLDLVAITSYFTMDVITRMGFGKAVGYLEDEKDHYDFLGTVNELWPRMSTVADVPWIRKILFSPFVLKFVGPKTSD
RKGFGALMAFAAESVGRRFSAPEGGHKDFLASLMAKGFTEEECQSEGLFLLLAGSESTANALRSILIHTVSSPVVYNRLV
AEIQNVVRAEKVSYPITLEQAQKLPYLQAIIYEGLRMRPPILGLFPKIVPPTESPIFHGKMLPPGTAVCMNMSSMLRSAA
LFGADADVFRPERFTEADNETRRRMELDVEMAFGYGGWVCAGKNIAMMDIAKVVFEMFRLFDLQLVKPFEPCDNIVYGVF
MDKGLKVRVSARM*
>jgi|Altca1|112945|ACSCTG_6548.jigsaw-mRNA.5
MAGAFQTLVAKLASFNISSQHGLALLVATVLVLYILKCLALIIYNLYFHPLSKYPGPKLWIAFSFTRTLVHMRGDLDAQM
VALHQQHGEVVRHGVNELSFIHPSAWKDIYGHGHAELRKYFPPNAVNPNQIIAADAKNHFRMRRAMLPAFSEKALAGQER
IVRVYVDLLVRRLSELAAADHGATVDMARWYSLTTFDLIADLCFGKSLDGLETGRSNAWIKKIDQMLKIMPVMVLATSFP
LLMSLFNLVLGRKMQKSRKEHQEYAASLAMNRIKGKERADRGDFMDFILRSRGEEHELTDEELVHNADLLMVAGSETTAT
ILLGVTYHLLTNPVAYKKVTDEVRGAFDKAEDINFKEVNARCPYMLACLTEAMRIFPSIPLALLRITNDGPPTPVAGHLI
PPQ
>jgi|Altca1|113060|ACSCTG_68.jigsaw-mRNA.6
MATFEKGSLVLPKALQNLTTLQVLTTVIVLLFARWILQGIYRLYFHPLSHFPGPRLSAFTRIPQLYATFTGKLHVYVTDC
HNKYGHVVRMSPNEISFTSSEAWRDIYGYGSKTGPGSAPPKHWPRYGTNPNGVAALLQESDDAKHARVRRIFSPAFSERA
IKQQEPLFTKYIDDLVQILKDGIVSSTTGTATYDLVKLYSFTTFDVMSDLTFGEPLHMLKNGTYDPWVGTILGFMKATLR
MNLINAHYPLAAKFLKPITTALFSKTRSRLFDTNVKRVTKRLEKGRQSKVGVDLWDLVLNQEEMGKQGLSRKEMDSNATT
FMVAGTETTATLLAGLTYLLLKHAECQTKLVKEIRSTFQDEAEIHMEAIAKLPYLKACISEAFRLYPPVAVGLPHQTPSD
GSTVCGQLCPTKSSHYAMYTSPRNFTDPLCFIPERWTDDARFADEDRAALQPFSVGPRDCIGKNMAYHEMRLIITKVLWN
FDLELFDENKDWLDQTVYTLWQKEPLVVKVSMVRRA*
>jgi|Altca1|113507|ACSCTG_738.jigsaw-mRNA.1
MFKLLRADIDLLVVSNKYLNELKAFPESELSFAHGLYRNFVGRYSMLQLTVDSSIMTKAVMGKLTPALHYFIPIMQKELE
AAMSEETPECKDEWKEVDLMRLLNRITTRMSAHFIVGPDLCKNEAWLQASIKYTETAIPTGIILRLFPTFLHPFIVHLLP
VRWGAKHCVREARRLIVPLVERRRREQVNSPQGYMKPNDFVQWMMDLAKTENESDPTNIAHRALIMSQASIPPAALTATQ
VLYDLCAYPEYIGPVLEEALTAIREDGELSQKTLFRMRKLDSFMKESQRVNPPQLLSFQRYATKSLTLSDGTHIPKDTQV
CVAASSISADPQIVHDPERFDGWRYYHKRLVPGEENRHQFSSIDTEWLHFGYGAHACPGRFFTANEVKMIVVHFLTKYEL
SFRAGEGRPKNQVKGAIVVTSPTGPTIFLPNSFAGEIRNMKELSFSRSIVKNALAHEPGLKPILAIDYHGVMQEVARLDL
TRSLDSVTEVMNTEVEAALLDMLGDISDWRTVDLKPIIHRLVARVSSRVFLGPELSNNEEWLDIALSYVTQASMVTRKLR
SLHPLLRSLARWWFPELGVCREQVDKARKIITPLVQDRLQRKVNGQITEKTADMLSWLDDKAKAKGVKIDFAEFQLLLVV
AAVHTTTETIAMFMADLVENQEAISQLRQEIISTFSTSGWKKTSLASMKLLDSALKESQRLNPITDLSMQRIALTDVTLS
DGTIIPRGYRLAVEHRLRDPTLWSNVDEFQPDRFLKLRDTDRSKWNFVTGSPEHLGFGYGKQSCPGRFFAGNEIKVIVIH
LLLKYDWKFTDQGRLPNGLSGTDRYMDPRQNVMLKRRKEEIDLDVL*
>jgi|Altca1|113561|ACSCTG_751.jigsaw-mRNA.8
MSLAVLCVLAYFVFLIARVFYRLYFHPLSRFPGPRIAAVTSWYEAYYEIVLKGQYSRQISKLHDEHGPIVRVTPDELHIR
DPHFYEQVYAKNLHLDKEGWDKRFGCAGGLLPTVDAGQHKLRRAAVAHMFSRRSILEFIHIIYRHVDTLSVRMQEFEDSA
EPLNLSHAFPALTGDIIMDYFFGFNYNQLKHPDFESFHDAFIKIGGVGHVATQFPMILRIMNGIPDRITLWLQPAAKSLL
KFKQDNWHLIARTLRGEELKSNDAKKTIFQEILSSKLPASDKTHKRLADEAQIIIGGGVETTAFALSTAAFHIINTPRIY
ERLHRELVEALPNRDALDLGSLERMPYFKAIVMETARMSYGLSARNPRTHKTPLKYGQWIIPANTCISMTIPDVSHDETI
FPSSHEFIPERWLDDPKTPDGIPLERFMVSFGRGTRSCLGVSLAYIELYLTLGMIFRRYKFELYESDVEDVTLAHDFFIP
VAKLDSKGLRVLVKRTSD*
>jgi|Altca1|113677|ACSCTG_7783.jigsaw-mRNA.7
MTTIDIVFYSSCAVTFIIVDCPSDAVRYKPNGLIMNTVEGLQDMYMHPSKTQKARGYIGLRAGRPAFSIINALDREEHAP
RRKMLSRAFSTVALRKYEPVIYKIAKEFGDNLLQSPEFSKKARFWGPAMDVGHMSSYFTFDIMSNTVFYSPQDTMTEPHA
RLIIQLIDKNMNMAGVEVIQPRLVDYRKLRICLVPKFSKKLDEFMERMQLLVMGRIELEKKQRVDDIFGDLIAQRGQGDS
GLTDHDLMADAIVMVVAGTDTSSVAISSFFFYLARHPEVYKRLADEIRSTFSNLEEIAPGPKLTSCVYLLACIDEAMRLA
PPVAAPLWRTMRMQESIAGHVFAKGTDLASCPYAIQRNPSYFPNTHEYIPERWLPENQSEEALKLAKRAFIPFSLGSRSC
LGKNIAYMELTTALAQIVFRADWKCAEGPVGTVGETRIGTKGAVNFEIKAHFTSEKHGPYIQFAPRDLDKQVSA*
>jgi|Altca1|114156|ACSCTG_869.jigsaw-mRNA.6
MIQAGVQSASQAVLSFFVPSIAVSIIGAILVVAVRLLKNDPKKGDYKTLPGPKGLPWIGPIHKFPSQHVYKKFAEWHEQY
GPIYQFTLFGVTHIRISSEKIAQDLLAKRGAHYSNRAPTPNIPGAKVDAEYLPLLDNNDALTRHRKFAHQCLAETYNFDM
FGFTHLEITRMMYMLMKDNRNYPDLAEEFTHRVSARLAWEDPSLSRGLNQSSSGLLAAISPAGQLPNRFPVIQKLPNVLN
PWYWREKARHDAQREFWVGAMQAVKAKMEAGVGGHSWARTFLKEQTRLKFPSGVPDDKEGAFAVGMLAITASLPMSSPIQ
TYFLAMCHYPQWQKRLQQEIDEVCGPDRLPTWADAPKLPVLRAMGKELIRWRPPVPTGVPHEAERDDMYDGYFIPKGALV
HPTEWARRSDETLYPNPEEFNPDRYLNPKYPTYKEPLTKYPNVINHHVFGYGRRSCLGMEIVDYQLVTIMGSLAWAFDVT
KKKNKIGIDLLITRPEVFVFDLKPRNEYKEKKLVAMFEEALAAHPDLAI*
>jgi|Altca1|114605|ACSCTG_94.jigsaw-mRNA.33
MDANTSLRMKEIGKLTIVLGFILLIITYWLIKTIYNLFFHPLASFPGPHWAAGSYLPQFYYDVVRAWLVARVSPSMVSFV
DFETRIAEYSKAALKKSQEGEEPTKPRTIFDALISSKIPAPEKTLQRLTDESSTILIAGVDTTARTLTVIMCYLIVYPEI
LAKLRAELRPCKKATWSQLESLPYLTAVINESLRYESSFTSRFPRLLVEPLAYKDRLIPSGTIIGAMPYLLNSHPDVFPD
PHVFRPERWTEAKARGEYLDKYLVTFTKGSRACLGINLAYAELYLTVAAMVQNFDLELVDSSIENITPDRDFGLGFDKNY
NFGVKFRIVKVLQE*
>jgi|Altca1|108343|ACSCTG_2659.jigsaw-mRNA.1
MAKFPLYLGHLSSAERRAKFLAGAKALYKDGDQKFIGLAYRMQTLDEEQIVLPLSALPELRKAPEEELSFYDMFSKGLEE
TYTYVDIRFLPEVVDTIKRDLTPKLTKITSKICDEVDAALDTHLPSHDQWTEINVSQTALDIIAKVSAHLFIGGEVASDT
GYLDCTKNFTVHLGEATRAIKVTRAWLRPLLAPRLPEVKRLLATRKKLRSYVKRVMEEREEAKAKDKNWVPPEDMMQWLL
DRSDARNDTLEDCTAAQVLLILGTINASMQTLIAMLHTLAVTPEYVEPLREEVRNTVNADGSIPVSAMKEFGKIDSYFKE
VGMHFPVIIEPYFRRVRKGYTLSNGQYLPPGAAIVIANPLITKNSQYNSFDGFRHYKLREMSAQKDKPNHRWLIANETEF
RWGYDNHVCPGRFYAHNLLKIIFARLVERYDIKMPGGETGLENRYAMVEHGNVVMEPRDRPLLIRRVKGGKEVDKA*
>jgi|Altca1|110220|ACSCTG_378.jigsaw-mRNA.20
MPVSMPISTLKGSWKRLLDDERLRRSSQVLSVVDQHVCIFGGEVKPREPIDDKVDIFSLKPDAKSLETKAVSSAPTPRVG
SESAVLNGRMYLFSGRGGIDMAPIEEQGAVWCFDPASSTWSEIAPADPSAPHPPARSYHCSTSDGKDTFFVHAGCPASGR
LSDLWMFNINNCTWTQAPDAPPPHRGGSSIAYCGGKLYRMNGFDGTTEQGGSIDVFDIPNNTWSTETFKADGNDGPEARS
VCVLLPVKLAKKDKLLTLFGEHDPSSLGHAGAGKMLKDVWLYDISEKWWTQIHPEGSDGVPAPRGWFDADVVKAESGNDS
VIIHGEIVRYGPNRYSFASSSAQKIIYGHGAKFSKSSWYATWQNPHPDQWALFADQSIARHSENRRQYQSAYSMSSLVSY
ESYVDECADLFSQRLQEVASAGAYADMGHWLQCYAFDVIGMITFSKRLGFLDRGEDIRGVLVALEDHLWYATLTGIYSWL
HKYLAPIRNFLAGPNGTGRAYVMKFTQECIAEHQQEKTIAIPVDELRAEQGTTSMDFLTKFFKKNADDPESFSMYHLTMG
CVSNMVAGSDTTAISLSAILYYMLKNPRTFEALRQEIDERQREGRTGHYITFRESQDMPYLQAVMKEALRMHPATGLPLE
RVVPAGGATICDQFFVEGTIVGVNSWVAHRDTSVFGPDANMFRPERWLESDKEKLSLMERSWMPFGLGSRTCIGRHISQL
EMSKLIPMLVRDFDFALAPHLQAADWETTNHWFVKPRDFQVKVTTRQQGR*
>jgi|Altca1|112470|ACSCTG_61.jigsaw-mRNA.6
MPSQIQTLIGKIRRKPTQASDGRTAEAANGLKNTQKTGIVSDIRGLGVKDAKFALEAITTLASGEPMDDKELLLEKGVQM
LQGLPLNSGLSAKISDGFISMLWNDLPHPTPTHAGPSARYRKHDGSGNNPHNPDMGKAGSPYARNVPPTKPKGPNLPDVE
DVYEALLKRNGPFREHPSGLNRLFFSFATIVIHECFQTSRTDPWINETSSYVDLSTLYGNTEKEQKRVRTYKNGLIYPDS
IASERIMMMPPGVVAVLLMFSRNHNHVAESLLSVNEDGKYKPWDNLDEAGRKWQDEDIFQITRNINVGFFASVVLKDYVA
AILNTPRANSEWSLDLGKEIKQGGTRVERGTGSHVSVEFAVLYHWHAALSAADDKWMEDIIRSVFPDIRHIDDVTIEMFH
KVMKVYGHDLMSKKPWEWTFGGLKRGPDGRFNDAQLSELIKDCIEEPAHAFGAHGTPASLKVVDIMGQLQAREMFNVCTL
NEFRRYLNLKPYETFEDWCSDKETARAAELLYGHMENMELYPGLMAECTKPAMPGSGVCPGQTTGRGILDDAVALVRGDR
FLSYDFNSNTLTQWGAALLSETTPGAYGGVLPKLLFQGLPGGFKGTSSYALLPFYTPKAAKEILTGNKVVDQYDLRRPPS
DYDIISVQTQEGCKKVFEDRESFVVMYQAAIRNCTAGHDFMIGWDEQKKHDERSIILHKVFFEEGFEKNINEFFTTNVRR
LIKQNSLKGAKGRMSIDVVRDVTNITPILWLAERFALPLKTKEHPKGLLSIHEAFLAYLVLFMYQSFNIMPHNEWKLRAG
AMQAAAPLRSIFEAHLKTQTGRFEGVVDWMAKGSAFEVGKHADRIYHALADTKLPIGDLVGDCIGMGAPVAGNLTQQASL
LIDLFLSPGYEKYKARIVELSHMDPAASDRELQGFVYEGMRHVGVVPGLPRVATRDIVVNDGVRGPVSITKGHTILVATS
KAAMDPVAFPNPEILDPHRPFKEYTLLGHGLHFCFGARLVGPSLAATLREVFKLPNVRRAPGKQGRFTITEHKLAGITMR
HYLDSNSKESPIPTSLRLHYDSEDAVANGLNGHATGGLTNGHTNGLTNGHVNYASNGHGNAGGDNEYGNAYTIAP*
>jgi|Altca1|112587|ACSCTG_6208.jigsaw-mRNA.4
MPKPEPQLPQGSSSTLRGFAESVSFYNSPESFITSRILNFQKAHPEALENRAIVRAKVLDRNVAIVSSYAQIHQVLVQDA
AGYEAGGAYSELMAPFFPPPNLLLTDGENHTSIRQTWEARMGDLRAMLHLVVDSQTDQHFSEPSASEIDMYESLKTLSWK
ILLGTFLDLGSNSSVFDMIEVLQEDLLRGQFSLFPVTINTGFWHSPLKKGKEANRKLQSRISQLLKEGGIACPFAIADKS
ELQDIAKYSVLCTSSLAVKALASLLTALLLNLFSYQTNDGQSLAKALASEDDPERISLRLRAILMKTERLSLPIVGIMRR
STRDNIISSPGEQADVKIPKGWDCWLYFVGGGRDPTAYGSTRDVFDANRYLDKDVPPGVAFGAGPKTCLGRDAIREIVLA
VAETILRLGIGIHGNVASRGVRGWLGWEPNHSVRPEDWAQHMKQLPTQRPSDPIIIRVSRIST*
>jgi|Altca1|113989|ACSCTG_840.jigsaw-mRNA.10
MSGLTAEAKAAWDSHVDTRTGAEPPKPADPSEISNLRNALGGSFKAAAALIGAAAAPVPDQTGDGSKIAPEEKASLYKKI
EGGLRDMSHLGIENIQSLMEIQREKMLGGYTDDKTYLMEGLIRTAAALPDGSKTREAVTGQFLTQLWGDLQHPPQSYLGA
KYQYRSADGSNNSLVNPQVGAAGTPYARTVKPSMMQTPARPDPGVVFDSIMTRKHAELHPNRISSMLFYLASIIIHDCFR
TSHEDYSISMTSSYLDLSPLYGSNQAEQDMMRTGRDGKIKPDCFSEARLLFFPPGVGAMLIMFNRFHNYTVENLAAINEQ
GRFTKPSNEVPKSTGDVEVDKKTKEKYDAAWKKYDNDLFQTGRLITCGLYVNIILIDYVRTILDLNRTDSNWQLNPRAEV
KDLPMGIGNQVSAEFNLVYRWHSTVSDRDEKWTQEMWDGLFGEGRDPKSISKYEFLGRLNEVYKKTDPDPSKRHFAGLER
SENGTLPDQGLVDILTSSIEDCANSFGPNRVPAVFRAIEVLGIEQARSWNLGSLNEFRKYFKLEPHNTFEDITSDKYVQE
QLKHLYDHPDKVEIYPGIVVEDAKKPMAPGSGLCPSYTVSRAVLSDAVALVRGDRFYTHDYNPRTLTNWGYRQVDSDLGV
DNGCVFYKLFLRAFPRHFKYNSVYAHYPLTIPSAMHTALKDLKKDNLYDFSKPVATPHPQLVKEYKLATEIMKDQTTFKV
VWGKAMEYIMGPASADFMLAGDGPKNTASRKMVSKALYISDWDKEVRNYYTLKTRELLKEKSAKIADFNQVDIIRDIGNL
AHVHFCSELFMLPLKTAEKPHGIFTEAELYLIMSSVFALIFFDADPASSFPLHVKARKATQLLGQIVEKNVKAIANSGFL
SSIMATIWPQESVLKSYGVHMIKRLLESGMSPETLTWGHILGTAGGMVSNQGQLFAQTIEYYLLGAGKKHWPEISALARD
DTDESFEKLMHYTMEAGRLNGETGVIRAVAKPTSITKAGVTKNLTPGDAVFVNLRTASHDPDIFRNPDEVDITRPLESYI
HLGHGPHQCLGLPMTRVILTTMLREVARLKNVRPALGPQGKIHKVEKKMGPGEDKYSYHAYLTENQDMFFPFPCAFKVCW
DD*
>jgi|Altca1|109594|ACSCTG_3303.jigsaw-mRNA.15
MDHLPDIVPHARYLPSGHVAVISIVAIAVVIIYKLFTRTDIPYIRGIPEIPGALPTTGHLTQLGDDHATVCEKWWRQYGN
SVFQIRLGNTRAVIVNSFEDCKKILVSNSQGLIDRPKLYTFHGLISSTQGFTIGSSP*
>jgi|Altca1|104936|ACSCTG_13417.jigsaw-mRNA.2
MRFFGTLTAVITIGLATITAASSHARPPLRTIALAKNADILTQTHRVTAISTFDLAFDVSGQRIRLRLEPNHDLFVHGGQ
VTHLNPDGSIARQEPVERLQHKVYKGTAWLKRGNRWDNVGWARIGIRQDGLEPLFEGTFTVNHDHHHVKTASSYKSTRQA
EDPDIDLRDKEYMVVFRDSDMGRFDEHTELRKRGDNIGCPSDDLLFNTHEDHPVYASMRARDESPATSPSLISAMFKRQD
DLQPGGNGAGVDLSSTIGSTAGCPGARRVALVGVAADCTYVSSFNGDKNRTQSNIIDAMNQASELFESTFNISLGLANVL
ITEPECPTSQQQATPWNQGCSSQISIQDRLNQFSQWRGQQQDTYSHWTLLSTCNTGSAVGLAWLGQACTSGSQDNNGNSG
ETVAGANVVIKTGTEWQVIAHETGHTYGAVHDCTSATCGNSDIVSAQQCCPLSQSTCDANGGFIMNPSTSPGISRFSACS
IGNICSALGRNSVKSQCLTNNRDVTLLTGQRCGNGIVEGDEECDCGGTSGCEGNNCCDPDTCRFINNAVCDDSNEDCCRD
CQFAPATTVCRDSVGDCDPQETCTGSSPYCPEDQTRDDGSSCGDGLTCASGQCTSRDMQCKTIMGSYTQSNDTYACDNSN
CMLSCASPEFGARCYGLQQNFLDGTSCTGGGRCNNGVCEGGSVGREITTWIDRNRNLVIGIAAGVGGALLLCIVGCCVRS
CRRRSKLKKYAATPRPMPYQNSGRRNRNGPMGPPPMGQYNNGFAPPPGPPPPQGSSGPWTPNPHAPNGNVPMPPPVHRSS
VRYTFDIIGELFYGRAFGFLDEGKDQNDWIKSLDKMISFLCLMGVAPPLSRPLIGIGTMLTAAGQDFRNGVPNAYARLEE
EIDEAVQEGRMDLPPTYKQASQLPYLCACIKEALRIHPGAQLSLPRTVPRRSMELCGQFIPEGYTVGINAAVMHFEQRVF
GHDAEVFNPDRWMDPVRASHMDKYMMSFGGRDANVHRQEHCTD*
>jgi|Altca1|112246|ACSCTG_586.jigsaw-mRNA.2
MAHLEPIPGPPGLPIVGNIADIDATNPIQSMCNLTLKYGPIWKFWLGAERIVIANQAHMDEICNEERFSKIIAQSLQQVR
NGVHDGLFTSYGPQEENWGIAHRVLLPQLGPLAIRNMFNEMHDIASQLVMKWARHGASHKIHVTDDFTRLALDTIALCAM
DYRFNSYYSEHMHPFITAMADFLKTSGDRARRDPITQMFYTAESQKYWKDIELLRKTSMDVITTRRQNPTDKKDLLNGML
NGVDPKTGKNMTDENVIDNMITFLIAGHETTSGMLSFTFYYLLKNPQAYEKAQQEVDDVIGKSSITVDHLTKLPYLSAVL
REALRLQPTAPSVGMTAKQDTTIGGKYAVKAGVPLVALFPMVHRDPVAYGEDAEEFRPERMLDAEFEKRNAEFPNCWKPF
GNGMRACIGRPFAWQEALLVLAILLQNFNFTMDDASYQLQIKATLSIKPKDFYMRAHLRNGISATSLERKLASTTLNEPT
PASSAPGVQKEKAAKGKPMAIYYGSNTGTCEALANRLASDAANHGFNATVVDTLDAVRESLPTDKPIVIVTASYEGAPAD
NAAHFVNWVSTLKGKELENVNYAVFGCGHRDWSKTFHKVPKYLDATLEERGATKMVEWGSTDAASGDIFTDFETWEDQVL
WPAMREKYGSTGADGEGSLETSLDVEVTAPRSSTLRQDVREARVEEVEVLSNEDASEKRHIEISLPSGMTYSAGDYLAIL
PLNPKENVQRAMRHFGLTWDSMLTISSAGPTTLPTDTPVSAVNVLGAYVELAQPASKRNVVALAESTSDEAEKKQLERLA
DEAFSSEITAKRVSVLDLLERFPSAKLPLGVFLKMQPPMRVRQYSISSSPLWNPNNVTLTYSVVSAPALSGQGRYVGVAT
NYLASLAPGDKLHVSVRPSHQAFHLPKDSKNVPVIMMAAGTGLAPFRGFTQERAAQIAAGRKLAPAILFYGCRTPSADLM
YADLLKRWEDMGAVSVRYAFSRKSDESHGCKYVQDRVYHDRADVIAQFEAGAKLFVCGSRGVGDGVQETLIKIAKERLKE
KEGREADDAKAREWFEGLRNERFATDVFE*
>jgi|Altca1|112785|ACSCTG_6350.jigsaw-mRNA.9
MASESSESIPIPQPPPHLFMGNLAEIDPNDAPGSFQRLADIYGEIYQLDLPRRDGKLVVVSSYDTINDCCDGERFQKPIN
TTLEEVRALTGDGLFTAYPGEKAWGVAHRLLMPVFGPMGIRKMFDGMMDISTQMLLRWDRFGPEHEIECSDDFTRLTFDM
IGLCAFGYRFNNFYTDHAHPFVGEMVEVLIESGRRATRTSVENKLRVFAEAQRQENVKKMHELCDKIIADRIAHPQPDAK
DLLNPMLEGVDKETGEKMTKESVKYNMVTFLVAGHETTSGTLGFLFYHLLRNPDKYLRAQQEVDEVLGDGALELKHIPKL
TYIKFAIYEALRFLGPIAINGKQPLKPTKIAGKYEVQPKDQILMNLKGLHHDPKVYGDDADVFRPDRFLDGGWEKLPPNG
WKAFGDGMRACIGRTFAEQEMIMIVALILQKFQVELADPSYQLHLSVTITQKPKDLKIKVRRRPGRTMASLSGVGASTTA
VKKDGGDESGKTGEPSPPTTDVKPITVLYGSNAGTCKSYAEDLETNAARYGFKANIASLDSATEHVPKDQPVVIIEPSYE
GKPADNAKKFTAWLESNTDSKLLERVQYAVFGVGNSDWSHTYHRIPKLTDELFAKMGAKRFTETGLVNVKEDVMGPWEKW
SEQMWSDLRKSSGTTTEVLGGQLQAAITPPKFATYLGGKEIGYGEVKVNKDLGGGEVGLSKKHMEIELPAGTLYRSGDYM
VILPLNSISNVRRVMKRFDLSPDDNIHITGTNKTFITTEAPISIFDLLMTRVELGTPISQKQLQTLAEATPENERARLLD
LASDKTYKEQVIPKRYSILDILEDHPACQLPFAVYLDSLKPLSPRQYSISSSPLANVEFIQTADGKTSQRLTASLTYDVH
DEAAWSGDDRRFHGVASTYLARQEPGEKIRCFPRPTNINFHLPSDPTVPIIMVCAGSGLAPMRGFIQERATIKKARNATV
GPAILYFGCRHYEKDFIYSDELKQWEADGVVSVRGCFSKVAPAGEKAQRVPDRMWDERKELAELFGNGGAKVFICGSASK
LAKSTAEVCMKIFRDTFPGKTEQDALEWLEKAREDRYVSDVFE*

## Sheet: A. mali
>jgi|Amal3064|114706|AM2CTG_1044.jigsaw-mRNA.5
MTIPIYIAGVAVLGFFLYKLLYGTDTPHIKGLPEVPGLPLFGSLYELGTNHAKVAQGWAKKYGPVFQVRMGNRRIVFANS
FDSVRHLWITNQSAMISRPMLHTFHKVVSSSQGFTIGTSPWDESCKNRRKAAATALNRPAVQSYMPLIDLESTVSIKELL
HDSKGGEIDIDPRAYWQRYALNTSLTLNYGYRIDGNKDAPLLQEIVDVERGVGNFRSTSNNWQDYVPLLRLFPSQSNEAI
SFRERRDVYMDRLLNTLTEKIEKGTDKPCITGNILKDPEAKLNRAEIKSICLTMVSAGLDTVPGNLIMGIAYLATPKGQK
IQRRAYEEIMKVYPNNDAWERCLHEEKIPYITALYKEILRYWTVIPICLPRVSIKDIEWNGVNIPAGTTFYMNAYAADYD
AEHFKDPQEFDPERYLDVPDGAGTPHYGYGAGSRMCVGSHLANRELFTAFVRLISAFEFTPPVDPRDEPVMDCLEANAIP
TSLTMEPKYFKVGFKPRNRKLLDQWIKESEERTKDLM*
>jgi|Amal3064|114744|AM2CTG_1050.jigsaw-mRNA.3
MDIDKTFLTQTSIGLVLIYTIVSIIRFSLRSLPPKYYPPGPPCLPLIGNVHHFASDKLHVKFSEWRQTYGDIVGLKAGPL
NLVVLNSAEVVRELLEKRGNIYSGRPTDYIFREHIVQDTQHILFLQNDAYLKRYRSAVRSLLGPAGCEQALPLQNAAGAY
FAYRLIMSPEKWEDHLHNWAMGTPLTAICGHRGAQKDKDLIKLFYDNQKNWLELLNPGSAPPINMFPILKYVPAFLAKWK
GQATELRKNQQYFYKIMLDSAKEELKLHEAGQNAKPKDFLSLMARLLQEQDSKTGFDDHQLAYLGGGLYDAAVDTTYLTS
LHFIKVLGAYPKILKRAQAEVDDVCEAGKPPRAQDLDKLPYLKACFFEVLRWRPVATVNLPHTLDADDIFRGYHIPKGTT
ILQNIWVDSHDPNLFSSPDTFNPDRYLANPYGTDLSVEECQAEGRKLIYAFGSGRRQCPGNLFAQNGFLAMAAKLVWAFD
VRAKGELDMSVETGFHGGLLLGSEPFAVEFVPRSEMHRQAVIEDCEKTRSWLD*
>jgi|Amal3064|114818|AM2CTG_1061.jigsaw-mRNA.18
MSMPIITTVSLGVVALISLVIIASNKSKIPLANPPDRFKTAFSRQLEFITHGLEVVENARKRYGKQPYRLITNVGETLVL
PPSYAQMIRNEKALHFGTTFAQDFHGYLTGFEPFATLGDKRDLVQKVIKKQLTKQLNFTSKPLSDETSFALNVVFGDSSE
WKETNITNDILNVVSRLSSKIFLGDKLCRDENWIRLSKEYVVTAVESTKSFLSWPKYLHFMIPWISKDAKLVIRQLDGIR
AILKPILEERKLMKAEARKMGTPVPVFEDTLEWLQQESQGAAYDPAAYQMVLTVAAIHTTSDLLCQVLMRLGNEPHLIDD
LRAEIVSVLGAEGFSKASIANLKLMDSALKETQRMKPLQMLAMKRIAEKKVVLSNGLTINKGDRLAVDAHAMLDPEVYPN
PEKFDIYRYLRMREDTSNSTKALLVTTSPENLTFGHGIHACPGRFFAALEVKIALCHILTKYDWELLLGSNLEPFVQTGD
QTCLDPRNMVRFRRRKEDIDFDSLSYK*
>jgi|Amal3064|114912|AM2CTG_1072.jigsaw-mRNA.1
MLTDHHSLPATAVLLSAGATALFAYVLYAVTYNVYFHPLAKFPGPPLAGATTYWKAYIECIANRSFCHFLVELHAQYGDV
VRIGPNELHFANPKAYHDIYNTKNRWDKEATLYQSFNEDRSSFGFLTYAEAKNRKDVLNKSFSLAAIESSEGLLVNKVKE
LCAAIEKRSKDAKSVDLFYAFRCMSVDVITTFCFGKSIHAVDEPDFKAPIVVALEAATPVGMYFKYSDLFKNFILKCPPN
LSKKLSPLTAGMIDLNQLLSAQINELTDDPEKLKLLPHNMTIYHRLMDPEAHRDKQIPSAGSLYEEAQALMFGGTDTVGN
TLMVGAFHLLKHPEKMQKLKAELSGAWPLLNENEPNVRDLEKLPYLSAVIKEALRMSSGVTSGLLRIVPKTGATIAGHEV
PPQTIVSCGSTFVHFNADIFPKPDEFMPERWLDESAELDKWLVAFSRGPRMCLGINLAWAELRLGFGHVFRKFDLEPKGQ
LPEKLVWRDVFLPHYHEDHLQANMRPVSA*
>jgi|Amal3064|115157|AM2CTG_1106.jigsaw-mRNA.5
MAVMDTTDLVAKALNASIATLVILLTAILGRIFYMQKLHPLSKFPGPWYASSFSVFGAIVSVLHKEPQFFMYLVEKYGTD
SPIRISPTMLLFPKPSALKDIYRDPQCNTRGGMYDSGALGPPHLVSTIDSEKHRVLRKALSNAPWSIGPLKNAWEPRFDE
QVSLLVKKLKEHAEAKRTICLSDKVAEFAADILSIISFTQPFGSVENQRDEKYLLTNWRKGLTFFGFSGRCRFFRERILR
LPVVGSLLLPTTSNDYGMGWLMGEADRQVTRREQQNKEKPFEGRPDFLQHCLDARYSDGSPLTPTQKRAHVTLLYQAGAD
TTGTALGCILRLILTNPSTLARVRTELDAAESSGLLSTPIRYDETLQHLPFFVACIKEGLRLFPPAPNLFPRVIPKEGKV
IDGHYVPGGMDVTSHAYTVQRDKDFYGQDAEDFKPDMWLQSEKRNFELEAAQFTFGIGSRICLGKDVAKLEMYKLLPEVS
SPYKAIQRSSSLTCKIIRRFDIQVKNSGSYVVDGGVAYNVDFLVELTARNSV*
>jgi|Amal3064|115178|AM2CTG_1108.jigsaw-mRNA.2
MLANELLPLLVRYWPLVLATTTIAYLLNNKYWKGLNKYPGHWAAGYSNWWRLWDVSKKNHQWTNLALHRKHGDIVRLGPN
VLSFADPKAIKAIYGLNKGVYKSDFYPVQGAVSKGAPLLSLFSTTDEDFHAKYRRCVNNAFAMSSLVNYEPLVSSTLTYW
LDKTEDMFAKTGQSCNFSQWLQFFAFDVIGELTWSKRLGFVEGNKDVDNIIGFLGKFFDYVAPVGQIPILDRLLWKNPIS
LFAQRIGLDKRVHPVTLFALNRSSERATQVEKIKRFGLSDDEKANPHGIDLLSKFAQASHDHEFMDDNRILSTCTSMVFA
GSETTAISLSAVFYFLVKHPRVYLKLMQELDTAVADGTIESRSDKTVSWPEAQKLTYLDAVVQESFRLHPAPGLILERVV
PKQGMQICGEFIPGGTIVGCNPWVVQRRPEVFGVDVNTFRPERWIEASPDKLKEMKGTMLQFGAGARTCIGKNISLLEIY
KLVPSFLRRFEIELEQPGAEWKTHNAWFVTQKNFNTVFRPRRGSP*
>jgi|Amal3064|115196|AM2CTG_111.jigsaw-mRNA.12
MSNLIATVLLAVSALAALYLYTNNKSQNAFQKPLLKLPLISDLHSSPIEKPLINWSAWSKQHGPITVPKLFGIVPIVVLN
SYEAVTELFSRRSQWYSNRPTSVSMEMITGAAPGCSRFTLMHDYDDHLKLHHRILSPSLGAPAAAKFQPLMELEAKQLLF
DLATTLRKSTDGSTITTKTIYPLLERTQSSVILALHYGLRIPKFEEPLLHEVIAIQAKVTHLAANPQLPDLVPFLRYLPA
FISPWQKYADKLYASQVDLYMRLFRHGKGAPGWNATKQAITTASKHAPVDSPVSDLDLAFTLATSIQGGMETSPRQLLWL
FVAAMENPVVLTRAHEVLDQFVGRERLPRFSDRNNLVYVDAVAHELFRWRPISPGSIPRRADRTDEFDGVKIAKGVTIMA
NAWAIGRDEVVFDASLGDAQDFVPERWLRNGKLRGDLPLPVFGQGRRICQGKRVATDGTFMNIAHLLWAFDVEALEGEEV
DPWEMRVVGFMTEPKPFKFRLKPRGKWVLDVVSKEWDSTEKSLEEVMGISHDVEK*
>jgi|Amal3064|115268|AM2CTG_1120.jigsaw-mRNA.3
MLLVPFANGITELVRAWQATSVYDVARALLVVSRGLAYLDGTNRQQAFAYCRVDLLTKKQASSTCILAHCAYNIFLHPLK
SFPGPLLWRSFRAPYLVRALQGQLAFDLLELHRHYGPIVRIAPNELALAFEGVWDKVQGGTYDNEIPKLNNYYRVQADQT
EFIMTAPPEDHAQMRRALSYGFSDRGIRDMESRMIEMFDKMLGRLNDICSGRDGIPNDPAAQRDEAVIDIAKWCNFLTFD
MIGELAFGESYNCLETASYHPWVRPIVHLTHYSGVLAVLGFYPKFQTLLLNVFGSLICRRMESHQQHSRDALERRGMRPD
RTDLLSQSLKQAKASKDPAAWDKLVMNASVLGVAGSETTATTITADFYLLLTNSRVYQQLSTEVRNAFKDETEITVTAVN
KLEYMLACLNETMRMLPAVPGGPRLARR*
>jgi|Amal3064|115272|AM2CTG_1120.jigsaw-mRNA.7
MALLFLFFIGYCVAWIIYARRFHALAKYPGPFLASITRLWLVIDVARGKPGETQRRLHRIYEAIRTIYGAQSGFAKTDFY
LPFRAAWGRYLDAFINLDERRHAKRRRIVSSLYSMSNIVKLESKIDRCVQTLVKKLDECAKNNVSIDLSEWIQWYTSDVV
GELFFSRMFGFLDGAYDYGGYIGALDLLIPFIAVACVTPVYLRPLFFLGGAVIPQVSRALAVLKRFESAAELCVDQRRCL
LPSCLDTCFTDMLQHLFDIVRDENAEEDMEKDFGLIEVRREIYGAFIAGSDTTAAAINAILYHLMRTPSAYAKLQKEIDL
AGEENKLSENVQYSEAEPLPYLVACCKEGMRLHPSVGMTLPRAVPSEGCMIAGEMFPGGTRVGVNAAVVQRDRQIFGEDA
DSFVPERWFRADAKRMERYMFVFGGGARECIGKNVS*
>jgi|Amal3064|115394|AM2CTG_1140.jigsaw-mRNA.12
MSILDIVQASWRSSFVLKLGLVTTTPILLLLTVYFIVVPNAIKDSRRRHLPPGPKGHPFVGSLFELADTEAVRDKVVAWR
KQYGHVFHTKIGGTDYIWLSSPKAVKDLMDKKSNIYSSRAPAPMAQDVLSAGRRQLFMQYGPRWRSIRKHSHALLNLNAS
INYQPVQDFESKVLLKQLMQDPNDFMSINRRYSASVIMLVTYGYRIPSWDDPLIKRIYDVLERFTRNTAPGAWAIDSFPA
LASLPQWLFGNWRTHGQKLHEQDSKVYLDLWNKLKKDTDAGVAKDCFTKTFYLNGPEKSGIDELAAAYTCGGLIEAGSET
TGTTLNNFVLSMVLFPEAQKKAQEELDRVVGKDRLPTWEDEENLPYVRGVIKEVLRWRPVNKFGMPHATSEDDWYEGWFI
PKGSIVVLNWWAIHNDPDLWPNPSAFDPSRYLNHTASAAHYMNTADPSERDHFAYGAGRRSCPGVHVAERSLFINVSRVL
WGFNLTKKAGKEGKEVYVNTKMEPGFFSVPEPFHCDIRPRSEAHAKVMREESERAERDGLDY*
>jgi|Amal3064|115447|AM2CTG_1149.jigsaw-mRNA.7
MAEFKSTNFSTSYLLGAAVVLLLGYRLVQRFSINARIRKLGARAPVRKTYFPYGLDMAYEVITFALKDETYAMWVGMFQK
WCGPGRYTIEAGIGERVLLTADPENIKAILATQFKDYGKGEQFRKDWHTFLGNGIFTTDGQLWHNSRQLIRPQFVKDRLS
DIDIFEQHTQILISKIAESGEIDTLDMMFRYTLDAATHFLLGQSVGSLDEPKTVFADAFYNAQRVQSFVAKVGPLNWLIP
RKRMGFYDSIKIINDFVSTFIDTALALSPGELEKKTNHDEGYTFLHAIAGYTRDRDMLRDQLVSVLLAGRDTTACTLTWV
IYHLSIDPTITAKLRQEILQTVGPDRQPTYEDLKNMKYLQHILNETLRLYPVVPYNVRMALKDTTLPTGGGPDGTQPIGV
LAGTPIGYSTLVMQRRADLYPPTSRSFPPPDAFAPDRWDSWTPKSWTYVPFNGGPRICIGQQFALTEMGYTLVRLFQRFE
SVENRMGGTEPGMHADIVLQPAKEVRVAFK*
>jgi|Amal3064|116002|AM2CTG_123.jigsaw-mRNA.18
MSTAALSIPYAAALGACAFLYFVVYPVIEYFRDVNVIRVGPNFLSYGDLRAVKDIYGHNTPCTKDGSYVITAGSHYHLAD
VIDKHDHARKRKLMSSAYAIKNLEGWEHKVADKTQKLLKHFDECCTAPLAPGQLPQSEDVNLDYRKWTNFFTLDAIADIG
LSDKLGFLDRGHDRVTGRRTDGSTYECDFRPALYNTARKQSLLIWPYDWYPLINKLSNIIPFYKRMSEYANEWEGVPVQL
AHKRLERYRAGEKLDDFFQTLMEDKNGHPNNLEWGEIIAEVSIMMNAGSATTAIAMANVMYQLIKHPEIKKKLVQEIDSA
LEDDEEEGDGVIAYDRVKHLPYLRACLDESLRLFPPTPHGLPRQTPTEGANILGDYIPGGVSVAMSAYVAHRQESMFPQP
DKFIPERWLGEEGKALQPYFLAFSAGARGCIGRNISYLEQTVVLASVLRRYDFALSSPNWELQRLETMNWILGEMPVKIW
RRERKSAQQE*
>jgi|Amal3064|116078|AM2CTG_1240.jigsaw-mRNA.2
MISIILPLLSSQFLEHPARSLFLLIICIPILYVIGNEYVRYSRRIKGFPGPTNWPLVGNIPDIKVNAAEKYREWSKTFGA
VYQIQLGNEPVIVVNSAEAAKKIFGGNSQALSSRPVFWTFHKVLSNTAGTTIGTSPFNDSLKRRRKGAASALNKPSIATY
IDHLDLETKEFVKDGFESGHAGTVGVNPMPMIERLSLSLALTLNWGTRMSSRHDPMFHEICEVEAAISKFRSTTGNLQDY
IPILRLNPFSFGTKSAKEHRNRRDVYLTKLNRDLDERMEKGTHKTCIQANIIQDKEAALNKEELTSISLTMLSGGLDTIT
TLVQWSVALLAQRPDIQEKAIKEIRKYYSEDEPLADAYDDQKCEYVVALVRECLRYYTVLRLALPRATVKDIMYEGKLIP
AGSTVYLNAWACNMDAEVWRDPDEFRPERWLEQPDAPLHTYGLGYRMCAGSLLANRELYLVFLRTLNSFELVQKSEVDVH
PVRGSSDPTSLVTMCRPYEILFKPRNEQILREALRAADERLAEFEKA*
>jgi|Amal3064|116183|AM2CTG_127.jigsaw-mRNA.8
MSKPEPQLPLGSSSILRGFAESFSFHNSPESFITSRILAFQKEHPEAVENRAIVRAKVLNRNVAIVSSYAQIHQVLAQDA
AGYEACGAYSELMAPFFPSPNLLLTDGEKHASMRQTWEARMKDWKEMLRSVVGLHTDQHFSEPSISEIDMYESLKTLSWK
ILLGTFLDLGSNSSLFDTIESLQEDLLRGQFSLFPVTVNTGFWHSPRKKGKEANRKLKARISQHLKEEKRACPFATADDN
ELEDVAKHSVLFTSSLAVKALASLLTALLLNLFLYQTNDGQSLAESLASEGDPDKTSLRLRAILMETERLSPPIVGIMRR
STRDNIIPSPGDQADIKIPKGWDCWLYFVGSGRDPTAYGSSWDVFDANRYLDESVPPGVAFGAGPKTCLGRDAIREIALV
VAETFVRLGIGIHGNVASRGVRGWLGWEPNHSVRPEDWAQHMKQLPTQRPSEPIMIRVSRSST*
>jgi|Amal3064|116537|AM2CTG_1339.jigsaw-mRNA.2
MAFLTTTSLVLAFGTLVLYALSRFFSSKNLHDLPLPPGPKGLPLLGNINDLPKPGILECHHWLQHKDRYGPISSITVLGQ
TFIIVNDADVAVELLSNRAATFSGRPHMVFSGDMIGWTRTLAMHQPNQTFKHHRRNIASVASSSTSLKVFDRIQNEEAAH
FLLNVLDSPNELFEHIKKEAGAVILRITYGYTPNAKGRDPLVDMAGQTMAEFADSSVPGKWSVDVLPFLRFLPDWCPGTS
FKRTARQMAEQLTRTAEEPYAFVKTQMQDKEAKTSFLSQAIESLGSDASMEYIHKWSAASMYLGGADTTVSSLMTFFLAM
AVFPQVQKKAQEELDRVLGGERLPITSDKASLPYIEAVMKETHRWHPVAPMAIPHCCTQEDSIKGYRIPKGAMILPNNWW
FTHDPAIYPDPMTFRPERYLDGSTQPDPRTWTFGYGRRVCPGRYVADNALFTTIAQSLAVFNVEKPVVNGEIVEPKVEFE
AGVVSHPKPYRGNDWCNLPALKVNPPIEASLRAKRCANQRKPRIMRIGC*
>jgi|Amal3064|116849|AM2CTG_1380.jigsaw-mRNA.17
MLSITSLSLSVSIAYVGYITIYRIFFHPLRSVPGPFLARFSKLWLVWHVRKGKSHIQFPKLHAQFGPIVRIAPNQVLVCE
EDAVKTIYGAGTSYTKGDWYQMCAAPDKNWKPVDEVLDLLTETNMEKYRRQRRAIGPAYSIMGLEKHEGLLDAYIDKFIA
KLEDLRGTEVGLANWGHIFALDSMSQFTLGKSPGYTDRGSDDGNEDASHALWQCFTVIGLFPGFVKLMHSIPKVGMLLVL
PMSLLLGIRIPKIWPVFNFCSPNIMQRLKTLESMKDVKLPASRPGFPQECGKDVGVPEQRGESIEETDMLATLMRLHNDR
EARFPPSWVLSIALTNFGAGHDTLMFTLSSAIYHTYTSPSILARLRKDMESQGVTRNSKYSDIVARAPLLLAVLKESMRL
WPTIGWYLPRLVPATGVTLCDTYLPQSTTVGTSLWTSHFGSEVFAEPHKFDPDRWLPDGTEERRRKIGRMDSVWMGFGGG
SRSCPGQHLARFFVIKALARLVMSCDVEVNGEPEIGGWFQCTLTGVGISVKERKMK*
>jgi|Amal3064|116873|AM2CTG_1381.jigsaw-mRNA.14
MAILSPTVLFVVSLLATLYLWFRRRQDSNLPPGPPRLPILGNLHQAPKEAVWVTYQKWVEQYGPLVYLNFGGTNVILIGD
HEVAKDLLDKKAMIYSSRPRMVMAQELTCKSKHIMFKPFDGDFLLHQRLEAPVLSPRASACYTAVQDLESKQLLKNLLQS
NDFPKEFERFAASIVYSITFGMRIITGDEWQLQTSHECLKNFTIAGQVGAWIVDLFPSLNSLPAPLTPWKKTAEAWYQMW
ENLHMANMEDALKRKGWNWAKEFNKSKEAKDLAATEVAWDLGVLCDAGVETTQIQLQIFILACVAYPDWIAAAQKELDEV
VGTNRLPGFEDLSNLPYLQAVVEENFRWRHIVPAGIPHATTQDDFYKGYLIPKGSVVVPVFAAMRQNSSTFDSPEVFRPE
RWIEKSQPSNFGYGRRVCPGRFIARNSLAIAMARLLWAFNIRSKDGVRINVSEEMFTTGFVSGPKPFVAVFEPRSKERKS
LIEREFDMADKDVAHLLDEARGKQIAAGLSPQG*
>jgi|Amal3064|116885|AM2CTG_1381.jigsaw-mRNA.26
MALSDLLSSQELAKLNALFEWKFLIFAVISLAIAYYLRKTKAKTSDLAQYSHFPQPEPADPIRGHWAWVEKIAGEGDPRR
QFDEMLYEQAEKLGFPPVLFVDFRPIEKFPILFVLDNDVAEQVTKPNKAFRTSMPKHPAIQQLAPLVGARSLVTTDGDEW
NALYKRIRPGFQPSHLLGLVDVILDKSETFIELMEQKAASGDAFTLGPYTTNLVFDIIGIVTFDMDLNAQIDGKQSEVLL
TYRALSEAFNKRPFGGVGWRDYFSANEREIRSKDKKLDSILKAEIKRQHKALLSGTTDTKIKNKSVATLSLHGVDKLTSQ
ILQQTSDTLRGFLFAGHDTTSILLQWAFYELHIHPSAAKTLKEELDSVFGPNTHPSAVVKALRSSEAGALLYKLPYTDAV
IKETLRLHPPGTTARMAPSSSNTMLTLPDGNTLCVDGLCVTPRAYIIQRHPKIFGDTRDDFKPERWLGEEGKKIPESSFR
PYERGPRRCTGSELANLETKIIIVCVARHFDFVKQGLGELDLDEKGEVQIDEKGKAKTKGTMFSAHQVTAKPVDGMEVKV
RIKRSDEVMD*
>jgi|Amal3064|116897|AM2CTG_1381.jigsaw-mRNA.38
MDVYKRDTHVTYRKLHAKYGDVVRVGPNVLSFGKPSAIQDIYGLNKGFTKSGYYDVFAVLKKGSIVYNLFSTRSETHHAR
LRRSVNHAFALSTLLDFEPLVNSCSSYWLKRTEELYVKGQDICPLSTWIQYFAFDVIGEITWSKRLGFVQENKDVADIIA
TVDSFQDYGTVVGQNPWWDRVLVKNPIKLFLESINLWPVSPNAAIIKFALARQDEVSANQKQYTAKKPSSEMGVTFLQRF
LQSQDKNPEFLTDDRITAMCASLIIAGSDSTSISLAGVFYYLLKNPRVYRRLMEEIDDAHDSGALASLQDSTGADDVIPF
SAAKKLIYLDAVITESFRMHPAVGLLLERITPPQGATIDGHHVPGGVVVGCNAWVLHQDKETFGEDADIFRPERWLEGEG
ADPANIAKMKSSMFHFGAGSRTCIGRNISLLETYKIVPTFLRKFEIEIDESQEPMYLKNAFFVHRKNFNVRIKLRQKNTN
*
>jgi|Amal3064|116900|AM2CTG_1381.jigsaw-mRNA.41
MAFLPIPLLALLTVPVVYLLSWMRHWLQDRGKLPLPPKPPGVPLLGNAVDVIRSGKTGSLHLLFGQYARDHGEIVRLQVG
PFTQYFINSDEAVKAIFDKASATTSERPRWIVSNEQICNQENVLLLSASHPRWKHQRKVILQGMTSVTRADAGLDYLHFE
TAKFLKQVAGNDDLAGNSVQLFNEIGRYTYSAFASQTFGMDIPDEKDPVIEYIFRSGLEQILGTLSGSHLVDILPILDGL
PLVLKPWERKARALFQDNMKWSIERLQRVEKAIKAGRVNDSFLARVLQDEKNMGFEDRSEAAYLAFMLIIGAADTSKMSS
WSFLEAMMRFPAVQAEALSKIEAVVGVADRLPIYEDLESIPYVRYLMKELWRWRPPVALGHPHMTTKELNYNGIRLPAGS
RIHLNSWAIGHDPGRHVDPDRFWPERYEGDLTNSEQSKNSANVKDRDHFAFGSGRRICPGYHVAERSLAIAIMRLVWAFE
IVPAPNAKLPLDPRDFPGDMPGNPGEHMPVMLKVRSEAKRKIIDEEYAKAEAAHPAMEPLNHDGWSWKF*
>jgi|Amal3064|116903|AM2CTG_1381.jigsaw-mRNA.44
MAVEQIFEALPLHYLQHGISKFGVGNIALAVLATATLGVFADYAWMLYMRSKMPPGPFPYPIVGNTFQLPDNKPWIFFEE
LSKKYNTPLITYWIGRNPTVWINDAWTANELLDKRAGIYCSRPRMLVFAELGSGQNNLVNLITTTQAQRERFRMLRKVTH
QGVGIQQVKKYRDFQNDESKVVALDLLRTPENYVAHFERYATSVVSIIGFGRRVASHDDPIITDVIALMHRAADLNVPGK
TFPMLMETFPILARVPTEYAPWKHGMGSKKRSHRGHDFFYSLASEANAKPGHDDCYAKMLFREQEKYGLNPKEISALTGN
LFGAGSDTSSSTLITAVLAMRAFPEAMHAAWEELDRVVGPDRSPSFEDDANLPYMRAFVKEVFRWRSVAIIGGQPHAPFQ
DDYYNGYLIPQSTWVQGNVWAIHHNEREFPHPDRFNPNRFMKDHPNSRPFPGERGYMTFGWGRRVCSGQALAEQGTWLTV
ARLVWGFKIEPALDESGKPIPVDIFDYTNGLNMRPQVFKVSIKPRSERIRQAIIREGEQALSDLAQYEGETKYRMSTFYG
K*
>jgi|Amal3064|116928|AM2CTG_1383.jigsaw-mRNA.10
MLLEILFGIHTWTFAIILTSAYILRSRRRPVFPIVNSHLIDPFSRKANREYSTNAATLITEGLAKHQGPITLAIPNGRKI
VLPSSLTSWVKSNKDLDHRELVRQDFYSDFPGFEGLTLLHSGDMLMDVIKTKLGQNDSLMPIMNKSAVKALEVHWGNDKV
WHAIDWQKDTTGIIARVASSVFVGPEKTDDAQWLDVVQGYVVAYFSAVNELHGYPAWSRPMVQRFLPNATACRKYVVQAR
DIMNEVLVKRRQEVEKASLEGRSPPQYNDALAWTQTASGGKMEAGDVQLSLAMAALFTTSELFRQVLIDLAEHPELVEPL
REEISQQISTHGVSVAATSAMVLLDSILKESQRRSAPLVGLERVVLKDVILPSGQRIPAGSHVMVDSTNLWDHAVYPDPD
RFDGYRFLRKREAGNKTSQLVQSGSEFSVFGGGRHLCPGRFFASNELKLAVAHILLKYDIQLAEGYEVRSLQLGVYKVVD
PMVKLEVKRREAVGVDMPL*
>jgi|Amal3064|116956|AM2CTG_1383.jigsaw-mRNA.38
MAQKDDIRPRKSLGGNGEETERQCEEQRDGIDTFYFKFWPFFPLAMTFLASILPADSELLSFKGAIFWFAVFSALATIYA
VYSVIYNVFFHPLRHIPGPFFARACGIPCALHMFDGSSVKWVKECHDKYGDAVRVTPSEVSFISGETAWQSIYGFRVGKS
KNTGYYLKDRNWYLAPTNGVESIIIADEAGHSRMRRNLAHAFSDKALRGQESLIQSYVDLLVQRMGEHAAQGKDMDIMTW
YNYATFDIISDLTFGEPLYCLRDSVKHSWVSITFKSITATGLNAARNKHFIFRWSNSLRSIFQDNSVAARARLEFFERAR
DQVSKRLAKLDSEKGVEKPDFFTHIVNNQEKEATRMTRDEMDSNAVTFLVAGSETTATTLSGATHFILRNPSAYTKLAAE
IRSRFSSPDEITMEEVNKLEYLIAVFQETLRLYPPVATGFPRVVPAGGDNISGHYIPGGTSVYCSQHAMYHSERNFKDPE
LFVPERWLGEERYKDDKRSTLNPFSFGPRNCLGKNLAYAEMRLILAKIVFAFDLELVEKERDWMGEQKVFTLWDKSALMV
KVKPVER*
>jgi|Amal3064|117097|AM2CTG_141.jigsaw-mRNA.2
MSYPSYTVLALVPAVAWLVYLQISQWRFKRYAHIPGKLSSNLLFGHLGHIAAEYRRAGFSSTVHPDYVFENIWNAQGSPE
YMFFDTRPVQYPLVLVASHEMAEQVSRASKTQQYSVTKSPTVQQGFGELIGRYSLISENGESWRGLRKTFNPGFAPQHLL
TLLPVVVDKTCTFVKRLDALATSGVAVEMESYCTDVTFDIIGDVVTNIDCRAQDDSEQAHDIVRNFRTLKAVYTGDNGLM
ASWLNLPLRVKKYIYSQRLDSAVKKCILEKFADIKDAQHSDTKGKKDRSVLALALEGVDELTPYILQSTADSVKSFLFAG
HDTTAILLQRLFYALSIHPDCLAKIRAEHDAVFADSEPSDVFLERPDETMKALKYTSACIKEALRLWPPAGSARMSHNGF
KLRTSDGDDVCVDKCVIYLCHHIIQRDPKVYGDTANDFVPERWVGDSDTSSASTEDDGSTAGESKIPISAWRAFERGPRN
CIGQELANMEARVILACVMRRYDFVKVGLGEVDTDDMGQPVMDRKGKYKTKSDLINTMSITARPVDKTIMRVKFRGSTN*
>jgi|Amal3064|117115|AM2CTG_1412.jigsaw-mRNA.8
MALMGLLAKAIGLGAILLITRYVLAYLQSPLKTIPGPFLAKFSDIWRFLNHYGQTHIETQRRLHEQHGDIVRLGPNTVSV
ADASLIKTIYNTRGTYLKSDYYTINDALQDGHIIQNIFSTRSNEFHSKGVKPVQKLYSLQNALQIESIMDDDLRTLCTQL
DARFVEGANKDKTCDIADWISFFAWDFLGDMTWSKRIGFMEQGTDVGDMLGTAERVMRYFSVVGQIPSLDKWLGKNPSWP
RSLYKFDDFSVAAGFSVERFMERMQKPELGDGKKDFLNGFLEAKKEFPELVTDNEVIGYMIINILGGADTLAIVIKAIFY
HILKSPASKARLVEELVAANLSYPAPYTTIEHLPYLDACIKEGLRMHPVVGHILERVVPATGLALPNGETLPPGTIVGVN
PWVVHYKESIFGAKTHEFRPERWLQGEQEEIGAYEARIKKMKDADLSFGGGNRICIGRPLALVEVYKVVATVFGRYKIEL
EDPSKEWDLHKQWFVWPHDIKVKLNPLESISAP*
>jgi|Amal3064|117324|AM2CTG_1452.jigsaw-mRNA.2
MYDGCKVRVAPRLYDPDFLYDDPTLAALRLGEIVRYGANRYSFSSPSAQKIIYGHGAKFPKSSWYATWQNPHPDQWSLFA
DQSISRHSENRRQYQSAYTMSSLVSYESYVDECADLFSQRLQEVASAGAYADMGHWLQCYAFDVIGMITFSKRLGFLDKG
EDIRGILVALEDLLWYATLTGIYSWLHKYLAPVRNFLAGPKGTGRAYVMKFTQECIAEHQQEQTKAIPVDELRAEQGTTS
MDFLTKFFKKNADNPKSFSMYHLTMGCVSNMTAGSDTTAISLSAILYYMLKNPQTFEALRQEVDERQREGRIGHYITFKE
SQDMPYLQAVMKEALRMHPATGLPLERVVPAEGATICDRFFPEGTIVGINSWVAHRDTSVFGPDANMFRPERWLDADKEK
LSLMERSWMPLEMSKLIPMLVRDFDFSLAPHLQAADWQTTNYWFVKPRDFQVKVMIRQQDR*
>jgi|Amal3064|117364|AM2CTG_146.jigsaw-mRNA.9
MDGRFHRHLEECHKHYGDIVRVSPNELSFCSPGAWTAIYTPKIKGAARILKNEFYDMFGAGMDIQSIGTERDPIMAQRKR
ALFSTALSAKGLAQQEPVMQKNVDLFVEKLGVLGSADDGVDMAKWFIYLGFDILGEMAFGESFECVQREASHPWLDQMLG
LMHMVTVMDNLRRYPMLATLVACIPWVNGYQKRMIQFSREKTAARLQKQGEQRDFLDNVASRVREGLISQDEMVSHSWNL
AMAGGETSGSAMASIVYFVLKNPEVHHKLKEEVRTAFVSYTEIDVTSTTKLAYLIAVLKEGMRIFPTAPQGTPRASPGMI
VEGHHIPPGAEVYVSPWAVTHDPRFWREPYAFRPERWLDPTCTDDRSASQPFSLGPRVCPGKL*
>jgi|Amal3064|117416|AM2CTG_1472.jigsaw-mRNA.4
MAQSPLLFIVAGAAISYILYTRVALYLARQRFKKENGCQPCTAQFHKDPIFGIDNVKAMAYNSKHHILLQENRKRFQRLG
NTFHNRIITEPFIATCEPENVKAILSLKFKDFSLIHRSAAFTPLLGHGIFNADGERWANSRHLLRPNFARDQVADIEAFE
RHFKLMLKHIPKDGSTVDLQELFFRLTIDTATEFLFNHSTNSLRMVGQDDGNNEDLIFSKSFNFAQEDITVRARYGIFDR
FRKNDEGKKAIDICHAYIDKFVDDALRFRQELDTEKSAGTKDDKYYFIQEVAKQTTDQKRIREELINILLAGRDTTASLL
SNMFFEIAKRPDIYAKLRDEVATLEGRTPTYEELRNLKYLKWCLNESLRIHPVVPGNSRRAIRDTVLPRGGGPDGQAPLF
VPKGTTVGYSPYTMHRRHDLYGPDADEYKPERWETLRPGWEYLPFNGGPRICLGQQYALTEASYVTVRMVQEFKTMESRD
PEVWRESLTLTLCSMNGTQVGLTPA*
>jgi|Amal3064|117430|AM2CTG_1481.jigsaw-mRNA.6
MEHTFSQIPFAGWSILLVIIIPILGQAVYRRWLHSLSKYPGPWFNSVSSIPSAIAAFRGVQHLYNYKLHQRYGPVVRISP
DELSFTESYAWEQIYGNRHGDVMEKAPLFIGVVKPIDGCVGIGLAKGSEHTRQRRAMAVGFTKPALMAQREILEVQTAKL
IHAVKTQGKNGRALNMSDWLSFTTFDIIGDLCFGESFHCLDEGVATEWALATTNVLISSTLDMAVRRVTGVGTWLNQMAQ
KLMPKEAMKWRMITFMNTKKKTFDRLADETSSHKDVIYHIQRNKDARKTLAPTELLLNMTLLVTAGSETISTLLVTFMYN
LCVHREIHKRLATMIRTTFADPSDITLQKLEELVYLDACIKEALRIFPPVSSNLPRAVPAKGAQIGPHILPGGSLVSVAP
WAAVRSESNFHLPNEFHPERWLRNHPEQGWDSAFENDKLSASTPFGAGPKQCMGQSLSYYEIRLIMTHLLWAFDFELETE
GVKGAKNRLWSLDPSAKLLRSYQTLNRPELYVRFKERELV*
>jgi|Amal3064|117435|AM2CTG_1481.jigsaw-mRNA.11
MSMELPHDADTVDFGSIDDLSLWEWGTSGVDPDCTNGHHSGSVEQMWGLPSSQDMLNGTKFSAGSIAGEPTQEPSPPMSQ
ISRQNTYQGDQIPLTHVTGFAEDPISSDTTASDLLFDLSKDVDCQCSSQLSQLIYLISLRLAKPTTLDVVFAVEQQLDRT
KDTISTCAQCSFSSPQSIWYIAVVLVVIWVAQNYIRTWKRLRHIPSAHITAPFSYYWLGRTTYSGRQYWVLRDLHAKHGP
LVRIGPNEVLTDDPNVLRTVSSTRSNYARSDWYHAGRFNPYRDNLFTILDPGAHKKAKARSMAAYNGRDTGGLEGIIDEQ
VKKFIDVIRNRYVVASPGNGQPLLDLVAITSYFTMDVITRMGFGKAVGYLEDEKDHYDFLGTVDGLWPRMSTVADVPWIR
KFLFSPFVLKFVGPKTSDTKGFGALMGFAAEWVGRRFSAPDGGHKDFLASFRPNLSFHASLMAKGFTEEECQSEGLFLLL
AGSESTANAMRSILVHTISSPTVYNRLVAEIQNAVRAENVSYPITLEQARRLPYLQAIIYEGLRMRPPILGLFPKIVPPE
ESPIFHEKLLPPGTAVCMNMSSMLQSTALFGADADVFRPERFTEADEETRKQMELDVEMVFGYGSWVCAGKNIAMMDIAK
VVFEMVRLFDLQLVKPFEPCDNIGYGVFMDKGLKVRVSAKM*
>jgi|Amal3064|117434|AM2CTG_1481.jigsaw-mRNA.10
MSSSLSLLALCATLAASLVIFLVYKIEVHPRLFNAFRHLPTARGGLPFLGHGFLQFTNPRGQAYLDMANSIPNQGLIHFY
GFMNVSHILLVSNEALSEVLVRRAYAFTKPAVARRLLSQILGPSLLILEGDEHKYLRKRIQPAFGHRNVQDLCPLFWSKA
IDMVETMEQSAASPDSTDFIVDVLPWGNKGTLDAIGLAALGKDFNTLREPNELTDLYELVTGSKEGVRLLFIANALLPAW
LLRLLPRKFNRDIEDARIRLRQLCSTFVEERKKEVTEDSGQKALLLQLIQSGTLTDDELVGQLLTIIGAGYEPTSATLTW
TLWLLATHPAWQDSLCAELRSHIPYRFFANDAERFTDFATLDTLPILNAVVNETLRLMPTSPITSRVATEDTTVLGTAIP
AGTRLWIVPAAMNRFASFYGETADAFDPGRWIDEDSGRANNHGNAHTNYAFLTFLHGPRKCIGAGYAKVELRAFIAAFVG
SFEFEMADKSYVPQPAGITAVKPRDGLPLRLKRTKAW*
>jgi|Amal3064|117498|AM2CTG_1496.jigsaw-mRNA.4
MALDSLLYLPPYLWLSIALAVPLATLLHDVWVWLRMPPGPTPLPFLGNKLQLPKSKPWIQFQEWSKIYGPIFTIWIGRKP
TVIISDPNIAVELMEKRSTKYSSRPRMVAMGEILWDNASILVQPYGKEWSVRRKLLHQALTPRALRLYKPVQTAEASRLC
QQLLNSPANWEKLLERFTSSIVFCVAYGHRIDSLNANVIHQRFKFMHVAASLNVPGKYLVESFPILKHVPDALAPWKADI
KARGREEAAANMALVDVVRSDLARAKTQGGDIPDSLCKLLLELRETEHIPLSDRNFSYIPASLFGAGSDTTASTLCTAFL
ALVTHPETLHAAHRELDTIIGTGRSPTFEDETNLPYIRALVKEVLRWRPVAVLGGTPHASTEDDRYEGYYIPSGTTVLGN
SWAINLNEEYYPNPHHFDPTRFLDEALVERSKAPTPLTGKPHPAKSGHSSFGWGRRICPGASLAENSLYIALAKILWAFD
IQPKAGVKYDTFAYTEGFNIRPRKFECEIRVRSEAHKRVLMDDLKEAESVLEEFTPFQE*
>jgi|Amal3064|117608|AM2CTG_1515.jigsaw-mRNA.8
MDHLPDIVPHARYLPSGHVAVVSFVAIAIFVIYKLFTRTDVPYIHGLPEIPGALPITGHLTQLGDDHATVCEKWWRQYGN
SVFQIRLGNTRAVIVNSFEDCKKILVSNSQGLIDRPKLYTFHGLISSTQGFTIGSSPWDESCRNKRKAASTTLSKGMMKN
YYDMFDLESYCILRDLHRDSKSGEVEVSIRPYIQRYALNTTLTLCYGIRMDAVYDDLLREILEVGSAISLLRSASENYQD
YVPILRYLPNNEKNRRSKELRERRDKYLNELLDKVRGMIKNGTEKPCISAAILKDEETRLTGVEVSSICLSLVSGGFETI
PGTLVSCIGSLSTPAGQIFQDRAYAEIRKMYPTDAALKEAWATDFEKETVPYLNAIVKEAGRYYTVSNMSLPRKTMGEVR
WGDAVIPKGTMVLINAQAGNHDTDYWGPTAAIFDPERWLTPPSSPDALHTPTSHANPPHLSFGAGSRSCPGALIASKLIY
AALFRLLSLYRIEASVTNPPNTDYVDYNAIKSALVAIPRDFGVRLVPRGGSEGDLLGSVLDEGRVRTAELYKE*
>jgi|Amal3064|117780|AM2CTG_1552.jigsaw-mRNA.3
MNLLGGDIFITDRAENIKAIQADQFTDFAKGQTPHDVFSSILGDSVFTTDGPLWKTSREQLEPHVSRVRPDDIPVAEEHM
QKLLKLIKSSPERVDVYDVVDRFQLDLVSQVFLGESTNSLSANQQPFRRAMEDLLTYNTNRLLFGRLANLFPDWLFAPKA
YRELTRYINDLIEKTLALPINNQTDLKTEKEFNLVEDLVATHPNDRYFIRGQLIAVLMASKDPGAILSTWTIYHLARDPA
LWKRLQQEIEVHIGMDAIPTTAQLRKLYLLANTVKESMRMYHPLGLNIREARSDAILPVGGGPDGRDPISVSKGQIIVYS
VAGLQRNKAKVGADADVWDPSRWDTWSPKYGDYLPFSIGPRQCPGRVFGRFQIQYILVRLLQEFERIEWCGLGGNGDKGT
EEMKIKVELNLKPAEAVAVVYTLWTVVYNLYLNPLKQVPGPFLWSISSTPLFLASISDTPHKQILELHQKYGGVVRTSPN
SVSCLHATAWKEVYGHRKPGQPENLKHPGFVAEVASGIIGADTETHTYQRQLIASGFSAQGMQRQEHIIRHHVNNLFSCF
EEHCAKGQPLDLAKWFNYFSFDIIGDLSFGESFGNLERGDFHPWIATILEFFVAQHDMAHFRRAYPLLEAMVGPLVKVLA
AKIILKHNTFMRTQVAKRLALEPTRPDFIDGMKSDHAKGKEGLSFEAICHNASIFVVAGSETTALALTGATYLLCTHPEV
LTKLKEEIDSSFDSEQQITLLSAQRLKYLTAVIDETLRIYPAAVGSVPRLIQRHGEVVGGYFLPGGTCVDIWHWAMYHNP
ANFTEPEVFAPQRWLGDPRFEGDKKVAFQPFSTGKRSCIGQNLAHSEIKQIMARLLWKYDIELVDREWYNKPWHDQPVRA
SYVHPPLNVKFSLRTDKMK*
>jgi|Amal3064|117795|AM2CTG_1556.jigsaw-mRNA.4
MADKGGRDALGFQLSSSLPSRVHPVAACVLCISALAFAYAFYNAFLHPLRHYPGPLLWRSFRIPYVISTHRGEIHKRFTE
FHTKYGPVVRVAPNELSYADSRALKEIYVTRPGHLPFERNRTSFKKMSPTEPNSIVNWHEEDHTRYRRAFANSFSEKSLK
EQAPVIESYVDLFMEQVKKRKAVDLEKWLNYLTFDISGDFTYGESWDCVANGKAHPWVDIAQDFGKGLALIGSINHYPPI
DKLLRHIIPKRILQRSMDHRKLSMEQAQKRIALNVERPDWVTPTKKYSDQKDHFTDAEWGINLLVIAFAGSETTASALTA
IVRMLLQHRGVLHRLTAEIRDNFQNESDMTVASTSNLPYLNAVINEGMRLGPPNAIGVPRIAPKGGDTVCDQWVPEGTYV
TYNQYSAYRQPYNFRNPNSFIPERFLHPKPEQDNMAAFAPFMVGRHSCIGAKVAYNEMRLILARLLWSFNIRLKDDLDRW
DWGEQCTYLLWDKKPLEVTLEHASK*
>jgi|Amal3064|117820|AM2CTG_156.jigsaw-mRNA.1
MIISIPIAIGVAVTYFVCCAVYNLWFHPLAKQPGPFFARISGIPSFYHACIGDRHIWSWRQFQIYGDKFRATPNLLLFQT
PKAYNAMFGHKANVKKSPFYEVWRRNKHDLNTLGCTDVETHARRRKALSLAFTDQSVKATVPFVARHVDRWNELLPGEIF
GVEGWSGPQNLTEWTDFLLFDMFGDICFGSSNNTKEPGPNNLKRIPYNITRYLRFYNPLAKSPFRSLLLWLKPRGLDSLM
KLITPKEIKEYFAFTENLAMGRVESERKNETEKRPAEREDMFHFLCTAKDPETGDFALSTENLIADANLLTVAGSDTTSA
TVTALFFFLTRNPKVYTKLVHEIRNNFDSAEDIGSGPDLMAKCEYLRAAVYETLRLSPAGPSELERTVLSGGIRIAGEHI
PGGITIGVPKWSLGRNEALWGDYNTFRPERWIASDSNTQDEVNHLKRSFHPFSKGVGSCLGQKMAMIQLCMIVGRTLWRY
DVRQAPGQCVGEGRPDLGWGRRNRGHFQLRDAYISLREGPIVQFKKRVL*
>jgi|Amal3064|118077|AM2CTG_1616.jigsaw-mRNA.14
MLQVIAVLAFFVLTIDYVHMLWRRRYLPPGPFPLPIFGNQFQTPSYKPWITWEKWAQHYNSPMITLWIGRHPRIILSDAW
VASDLLEKRSDIFSSRLRLIAMGDAINATNTNQTTLVYGDRWRKHRKLMTRESAILVRDFLLEPQDFELSIERYSVSVTS
IVGWGRRVDRKNDYVAQQALKLMEAVDFIVPGIYLMKAVPFLMHLPAWLYALPSAEAKGHNFGKHVIASQQGSDMTDVEV
ASLMGNLIGGGVDTTSSTMMSCILAMACFPEVQKKVHAEFDAVIGTDRSPSWEDIDSNALPYMTAVPNKYGMNPFDWGCR
QCSGQPLAEQGLLYSLARMMWAFNILPGLDEHQNEVKLDIFAYTNSENMRPEPFRVHFIPRSNAIKKLLLDEAAEAREAL
RIYDGETRVSMEDAANNPAKL*
>jgi|Amal3064|118081|AM2CTG_1616.jigsaw-mRNA.18
MVGLELGLGPETGIYAAGLITSFVAYIVVYRLFFHPLAHIPGPKLAALTFLYQTCYSFKDGSRFYKQVGLLHEKYGPIVR
ITPNEVSLSNPENYEAIYYVGSKYSKDPRYYDAFGMEYASFTSCPNELHRLRRGPLNKFFSRAAVLELQNIVKEKADKLC
DLITRNSKAGEMLDIHHGCRALSVDVITQYMFNKSYALLDAPDLGTHFFELVRGIGPALWVFQQWPELSIMNRLPQWMLR
KMSPPLAHILDLQEQAKQQILVTKADIDSGRVSKDTSKTIFYEMLTPNPEEGWVPPTPDQIKYETYGILAAAADTTGNGL
TTGVYEVIRNPEIYAKLTAELETAFPDPDAKMELAVLERLPYLSGVVNESLRLSFGVISRLPRIVPEGGANFEGYMIPAG
FTVSMSSWVLHRNEDYFPHAHEFIPERWALTSDKQKMWKAFVPFGKGSRMCVGMPLALCEMYVTLGSIFRRFKHLKGNEL
SEYDLLYDDYFASHRPMDAVKLHIIEQDLKE*
>jgi|Amal3064|118083|AM2CTG_1616.jigsaw-mRNA.20
MGSRSTLHPRVVKAQLNHHLADVMPAVQQEIFESVKDNFPLCDDWTPISVVSTLTQIVARVSSAMFGGTTLSHNKPWVAA
SIAFAIDGFIGAQKLKKYPVFMKPLVASFIPEVRNIAKHYKAAEEAAIPLIESRRKRQDEGMDLLYWMDEQAKGEEKDLN
FLAGILLKVSFAAIHTSAAAPAQLLFDLCERPYIIHELRKEIASVMDKDGMIPKAGFLKMVKMDSWMKEAQRFNPLLLIT
FERVVHRPFTLSSGLIIPAHTTIGIPTQAITMDPALYPDPETYDPWRFSKLREESVENEGKAQYVASNPASMSFGYGRHA
CPGRFFATQEIKAIMAHIIMGYDVRFSEGQKRPDSLCVETQYLPSPEATVEFRKR*
>jgi|Amal3064|118085|AM2CTG_1616.jigsaw-mRNA.22
MRSYLRDVFSDQYLREQESLISDNIDHFITRIGEKGSSIDGVDIVMWFNLATFDIIGSLAFGESFGGISSGSEHFWVSII
VKSLRLGALADTFKRFPWLGYFAQKAFSGLLKQLIKDTRKHEQYAMDLIRRRIEQSSTRKDFLTKMLQGRDNDGISDVQL
AAHASDFVIAGSETTATALACITYHLLKFPEMGLRLQTEIREAFNFYQEINGTSTTSLLYLNAVILEGMRVYPPLPFPLP
RVVPQGGDVVDGHFIPEGVSELEVVDTAIFLSILANYKVPQTIVSTNPFAASMSSQNFLNPWKFDPERWLRKDGEDTLGA
SQPFSLGTRGCLGKSLAWLELRTILAKLYFKYDLKLLDPQLDWHAQSEMHTLWQKPEMRVAIKSRADKS*
>jgi|Amal3064|118301|AM2CTG_1687.jigsaw-mRNA.10
MPAFRFRHIKGLYPVFWGKSMEFCAVVKRDLGAQPDSVLDICYYATRVTLDIIGIAGMGRDLGSLYNKDDELAKNYQEIL
EPTPEKVLYYLTNVILPPWLVRKLPWRLHERVQVTTRNLRRICSEFLVERKIRIRCEKAEGQESRDILSIMIRSDDQSDK
NLVDQLLTFVAAGHETTSSALTWTSYLLAQHPAIQARLRSEILKYIPDPGVLSSPDFDIARLLESMPYLNCVCNEVLRLF
PPVPLTSRVAVRDTTVCGHVIPSGTMFWIVPWAINRSPKLWGPDAEDFVPERWMDTTTGRATMNGGAESNYSFLTFLHGP
RGCIGERFARAEMRSLVATFVGNFEMELADPNEEIVVGGTLTSKPRNGMKLRLKDVKWGP*
>jgi|Amal3064|118509|AM2CTG_1752.jigsaw-mRNA.5
MALLSDVFFGSKTSSVFLFYIAISFAAYYLIWTVYARTLHPLAKVPGPFWPSVSRTWLMWHHHKGDIEIVERVLHRKYGP
IIRIAPDEIVTTDTTAIPYIYPVQKPLEKTDWYKPWRPQGLNSQPDLFTQTNEKAHAAYRRIVGGVYSLSSILKNESRLD
ETLELFLERMDSFADSKEAFDFGFWLEMYSFDSVGVAFFGQAFGFLRDSIDYKGYIHSVHLAMPFLTLLTVTPYYMRPFL
LLIAVCIPRLLKAVLAVEDIKKTAIIETKIATERTLEVTEKRPDLLSQLLAIVQEKGEKVNYSHREITSDMWVAIMAGAD
STSISMRSVFYFLMKHPEKLEKARAEVDAAFENGTLSSPVQYGQLASLPYLVATVKEALRLFSAFAVSMPRYAPSQGITL
CGKHIPAGYTVGMNPAIVSHDPNVFGEDAHEFVPERWLQSEDRTRVMDKRILIWGAGTRTCVGRPLALTQIYKVTAEVLH
RFDFEMAHDRPWKTHNASFNVQTGVECKFKRRSSMVV*
>jgi|Amal3064|118698|AM2CTG_181.jigsaw-mRNA.10
MSLQRGIVIAVLVVLAYIAKVVWAGYTSPLAKLPGPWYSRYTNLILRYQVLSGRRIFYVDKLHQQYGGVVRIAPNEAAVS
DTGGVTQIHKIGGGFLKSDFYSVLVPTDTPGIFAMRDPHAHAARRRLFARAFSNSSLNSNWDVEVRQKVGLAVQKIRQDA
SGSSQGADIFKWWTLMTTDVIAHLCFGESFNMLELGKQTPYIDAIQAALLGSVLRSELPIVYNILRLIPLKRIQTMVTTD
DVVYGYGRRAIENMRNRNGNAMNLFGQMLAACENNEKVSLTDKDIREEAGNLIVAGSDTTAVTLTYLVWAVLKQPDLQTR
LEDEIAHLSDELTKEELENAPLLNSVIEETLRLYGAAPGALPRTVPKQGTTINGYHIPGGAVVSTQAYTNHRDPSAFADP
LRFDGLRFLNKPTLSAHQKASYMPFGGGSRVCIGIHLAYIELRLAAALFFRQCRGAKISECMKDEMMEMDNRFLISPVGH
HCYITLK*
>jgi|Amal3064|118793|AM2CTG_1827.jigsaw-mRNA.11
MLSQSLAFLLFGGALVTCSSTDKFDTQPNFDVALVDVVPTVPTFENLAIRKTGEVLVTSVASSLLYQISPNASYLPVPVA
GIPNFTGILGIAELQTDLFYVVSSNLTGTACSNAVWEIDLRNSTVTPSGDTSHQTKASLIKEFCTARQLNGLTTLSTNDT
SNLLISDSANGTVYKLNVKTGDYNIVLEEPEFDPLDTGISVGINGIHVYDEALYFTSLDQGLFARIPISLETGCATGAVE
VLATNITYGDDFTISPQGSHAWIATNGPNEIVEVDIANKTQRKVVRISPREVDIASVSGAKQIHSFKDPFLKSELYERLK
GGNGSHNVFSTRDVDFHSRNRRLLSAPLSESNLKDVEHVAKARADLAVEKIGLEMQKRGAADVLKWWTFFTTDVIGELTF
GDSFRMLEQSKENQYTQDLRANATFDSVRLAFPSIVKLASYVPLPFFSQAHKATQRMVSYAEESIHRYKTTMEAEPQNPK
PTLFTKLVKAVGESMPEAEMISNAQAYITAGSETTSVTMTYLTWSVCRDDSIKARLLGEIKSLPVDYNDQELKALPYLSQ
VIQETLRVFGSAPAPLPRDIPKGGAHVDGYWMPGGTVVQTQSYSMHRDASIYPNPETFDPSRWESPTKEMKDAWMPFGAG
ARVCIGLNLAQMELRAATVRFFKRFPNARVSTLHGFTDKEMEQVVYFIMYPRGKRCLITSS*
>jgi|Amal3064|118962|AM2CTG_1861.jigsaw-mRNA.2
MAVPKRFLLLASAAFTWFSQRYAPAVTISNGPIKNTTAIFAIALFSRLFWSVIVYPLFLSPLRGLPSPPDGHFLLGHYRR
IFKDPTGEPQRDWIDTVPNDGVLHYRWLFNEPRILVTNPKAIGEVLVHRNYEFVKPSRLRKGLGRLLGVGILLAEGDEHK
RQRKLLMPAFNFRHVKDLYSIFWSKSQELTDKISETIKSSPDGSSVVEIGHWASRATLDIIGVAGMGKDFDAISNPNNEL
NETYRKIFAGARGAQLIQVLLNLLPHWLAVNLPLERNDVIGNAVETVKKVARELIRDKREKMEAGEAKGTDILSVAMESG
GFSDEDLVNQLMTFLAAGHETTASAMSWAVYCLCQHPEVQTRLRQEIRTELPEALEPGGQISSTEIDRLPYLNAVLQETM
RIFPPVPLTLRETAQDTTIQNHFIPAGTTVVICPWAINTSTHMWGPDARSFNPDRWMQPGTANTGGAESNYAITTFLHGP
RSCIGRDFAKAEFACLVANLVGKFEIEFEEPGHVADIQGGITARPKGGLNVRLRDVSSEKA*
>jgi|Amal3064|119129|AM2CTG_1937.jigsaw-mRNA.5
MMLGLSFSALGILVPVLLIVQVLISYVRNPLRKVPAAHPLARFTSMWMHSVRWRGIENATLKAAHDRLGPIVCLGPNEIS
VNCVKGGIRDVYAGSFEKSSAKDGYNWYGFFSNYGGVDNMFSTGRNKPHSQRKRMLSNIYSKSNVAASEALLGQTSEILY
RRFLPYLESTFAKSEKGVLNIYALLSATTMDIVTCFIFGLKAGSNLIDDRKQLAWFLELYNSRRSYNFWPQEFPRFTSFV
EKWLGYRLTPKWVDEANGEIEKWTASMCDDAGAVSTVGDARTEDRPVVYQQLQNSMAKATKVVGDDTLQTQIASEVLDHL
AAGFDTSGITLVYVVHELSRHLEVQARLRAELLGLSPQPVPSSASKLPDAKTVDNLPFLHAVIWETLRLHSAIPGPQPRF
TPQQGCQLGPEEASYHIPGGVRVSASAGLLHLNEEVFERANEWRPERWLDLDKLDEEKRKDMESRWFWAFGSGGRMCVGS
HLAIYQMKYIIAVLYSNYSTTIVDDAGIEQIDSYTAPPKSDKLLVRLEKMV*
>jgi|Amal3064|119167|AM2CTG_1946.jigsaw-mRNA.1
MWVVYLVVATGFMCSIVTWLRRSRHDAIGVPEGPRGYPILGALLRRHPEQTLHKWAQEYESPYSFTIGNQRIVVISDPKT
AKTLFLKNGSICSDRMDTFVKSQTILKGRGITSTTYGHTWYVS*
>jgi|Amal3064|119218|AM2CTG_1979.jigsaw-mRNA.14
METIPSESAFDNVSRRLYAIAFVAVAFFAVGRIRQYLRLRHFAGPRYYGDVCEKYGPIARVAPNHLITSDPEFWARINAV
RSPYARSSWYYHCARFETGKDNVFTDCDNDSHDARRKKMTSGYSGKENPTLEPSIDLHVKELVDLVHKYAVPTASVEQSK
PMDLAEKIPFFTLDVISHVGLGQAFGDLKADKDLQNYLKSSEEGLKIGNTAFAMGIAWLRDTPIIGPAISPSEKDANGFG
NMMAQARKIVNSRMTKSTDDKSDMFASFVRHGLSGNDLFQEVFEQILAGSDTTAAAIRAILLYVMSHPRVYAKLQAEIDE
SVKAGTAPASPGIISDAEVRRLPYLGAVVREGMRMHPPVANLFSKVTPDEGDVVTINNKEHFIPGGTLIGYSAWTMHRNN
RSLYGEDCGTFRPERWLIDTSDAGEKARLARMTKTNDMIFGYGRWLCLGRNVALIEIHKCVFELLRHFDLSLANPLEPWK
IFNSLGLWEIKDMWVNVTMRK*
>jgi|Amal3064|119553|AM2CTG_2117.jigsaw-mRNA.1
MTATELNRIIWQIALSAAAAAMSVFMFKLVKMRTIFYKLKKQGLPMPPWDFAAGNLKVLPGLLEKFPKGSQQSDVFTLLS
NDFTDSDNCFYVDLWPFSSPLLVVTSPDLAIQACQEHDLPKPPVLIPFFAPFAGGPNLFDMNGAEWKRSRALFNPGFSDR
VMLGSIPHIIEEAEVYVKLLREHAKKGDTFSLDRLTCDYMMDVIGAITINTRLHSMTSHNALAAAMRSSIEWHCQDEELN
PFIRWNPMRPLVEWWNGKTMNRYIGIELDKQYEDWKTNEPSNRASSVMDIAIAAYMTERKAAAKLDADFKKWATIQIRLF
LFAGHDSTAATIVYSLYLLSKHPDALTKVRAELDEVFGYGIDTAATSLNMHPERINKIPYTTAVIKETLRLFPPAAGMRG
GLPGVFLRDKSGNKYPTKDINIWILHGAIQRNPKYWPEPHGFLPERWLVKPGHPLYPPKGGWRPFEAGPRNCVGQTLAML
DIKITLAMTVREFDVHDQYEEWDRLHPSSGVKTVFGERAYQVPLGAAHPVHGFPCKVTAREFSKS*
>jgi|Amal3064|119770|AM2CTG_220.jigsaw-mRNA.7
MENNIAKPSVVQLSISLILAYLVYSLFRAVYNITLHPLSRYPGPKLRGAFWISNSFDVLAGTVPHSCLKLHEQYGDVVRI
NPNTISFVKPEAWRDVYGYGTTTPLLKDPKFYYRPLTDISSANNSDHARIRRPLNHAFSEQALRSQESIITSYINLLIEK
LQQRADSQTPVDITRWLNFTTFDIISDLTFDESFGALDKEMYHSWMVNLFKALRFAGIVHIIKRYPIIGVPATRLLKWMP
ALAKAEFEHNNFTEEKTARRLASKTERKDILSYAVKNIKGEVTDLELKHTCGTIILGGSETSATLLSGVIYHLLKSPAWM
EKLRQELAATFKSESEISFASLSQLKVLNSVIQETFRIYPPAPSALPRVVPPVGAEVCSDALPPGTQVGISQYAMYHTSS
HFTDPKVYAPERFLGAERYAKDKRHVIQPFSVGPRNCIGQNLAWAEIRSILARLVWHFELELLEPEKRWDDQKVFVLWQK
PSLMVKLRARDPGS*
>jgi|Amal3064|120124|AM2CTG_244.jigsaw-mRNA.1
MQKELEAATSEETPECKDEWKEVDLMRLLNRITTRMSAHFIVGPDLCKNEAWLQASIKYTETAIPTGIILRLFPTFLHPF
VVHLLPVRWGAKHCVREARRLIVPLVERRRKEQSESPQGYVKPNDFVQWMMDLAKTENESDPTNIAHRALIMSQASIPPA
ALTATQVLYDLCAYPEYIQPILEEALAAIREDGELSQKTLFRMRKLDSFMKESQRVNPPQLLSFQRYAAKSLTLSDGTHI
PKGTQVCVAASSISADPQIVHDPERFDGWRYYYKRLVPGEENRHQFSSIDTEWLHFGYGPHACPGRFFTANEVKMIVVHF
LTKYELAFRPGEGRPKNQVHDELVFPDLAARILIREKRTADTL*
>jgi|Amal3064|120128|AM2CTG_244.jigsaw-mRNA.5
MKELSFSRSIVKNALAREPGLNPILAIDYHGVMQEVARLDLTRSLDSVTEVMNTEVEAALLEMLGDIADWKIMDLKPLIH
RLVARISSRVFLGPELSNNEEWLNIALSYVTQASMVTRKLRGLHPLLRPLARWWFPELGVCREQVDKARKIITPLVQDRL
QRKANGQITEKTADMLSWLDDKAKAKGVKIDFAEFQLLLVVAAVHTTTETIAMFMADLIENKEAISQLREEIVSTFSTSG
WKKTSLASMTLLDSAMKESQRLNPITDLSMQRIALTDVTLSDGTIIPKGYRLAVEHRLRDPTLWSNVDKFQPDRFLKLRD
TDRSKWNFVTGSPEHLGFGYGKHSCPGRFFASNEIKVIVIHMLLKYDWEFTDQGRLPNGLSGTDRYMDPRQKVMLKSRKE
EIKLGLP*
>jgi|Amal3064|120290|AM2CTG_2539.jigsaw-mRNA.1
MGYRPERWHIKLHEQYGDFVRIGPRTILCSSNRAAKKIYALNSGFVKSDFYIVQQTLAKGVPLKTLFTSTDEAFHSRLHR
SVSNAYSMTYLVQFEPLVDSTTTVFLEQLTQRYADKACDLGVVDFGAWLQYYAFDVICELTYSKRMGFVDRGQDVENVIS
TLEWLLSYAAVVPYLDQLLLKNPIRCWLSARGFIPSTSVAVFATKRIQESGAREVEKEMPDQRQARRDFLSRFQEAHRKD
PDFMSQERILALTVANMFAGSDTTAISLRAIFYNLIRNPDKLAKLRAEFDELDLRGRTVPGNALVAWGDVRELPYLSAVI
NESLRTHPAAGLPLERIVPAEGVQLGDVFIPGGTTIGCSAWTLHLDRDLWGQDSGKWRPERWLEASEQKKTEMKNSMFAF
GAGSRTCIGKNVSYPEMYKLIELAYPDREWTLRNVWFVKQTKFYVRIRSRSKI*
>jgi|Amal3064|120400|AM2CTG_256.jigsaw-mRNA.28
MAFHDTEGDGSSYPGLLLLSSLLISTYVIVTGIYRLYFHPLAAFPGPFWARVTVFPSWWHTRTGDRHIWLYQLQEKYGPE
FRYRPDGVVLNTPAAFKKIFGPKGNVKKAVYYEVWPRNEHTINTWSSTTVSVHARKRRVLNYAFSEAALRDAEVFLHQNI
DRWLELLGQQAPKDGEWTTSVNMCDWMNWLVFDILGDLCFGKNFNMKEPGSDLRHIPEVMVSFLELLHPVAFGPLANAWV
WLKPRGLNKLIELASPPVVVNWQNFVGQCLENRVRDEQELEKNPKPDGEIRRDFFHWLFKAVDPETGERGYDQNELFAEC
ELLTIAGSDTTSVVLSAAFFYLSRRPDVQAKIAQEVKSIFSSYDEITSGSKIMSCKYLTAFLQEAMRMTPPVAAEPSREV
LPGGTTVGDHYFPAGLHLSTGLYCLSYNSNVYPEPFKFRPERWIVDETGEEGSSAESVRLAEDGFCAFSYGTRGCVGKNL
AWLEMRLVIAKTLWMYDIQADPKSRLGGGDRHGKPGRQTEDQYQIYDIFVSGRKGPMLQMRRRQ*
>jgi|Amal3064|120509|AM2CTG_2613.jigsaw-mRNA.12
MDIPITLVSVFVVSILYFCYVTVYRLFLSPISHFPGPKLAAWTYWYEFWYDVVAEPEYTFKIGRLHKEYGPIVRINPDEI
HIADPDFYDTVYAGSGRKRDKWDWITRSFGVDESLIGTLKHDEHRVRRASLSPYFSKQSVRALQPLVDRNMSILLERLRQ
FADSGLPLKLDDAYAALTNDIVEDYAFGRSEHRLEAPDFDPSFRDAMLQGGKAGHVLKHFTWLMDLLRKLPDSLLLKLSP
AMGAYSQLQTSVKRQVAEIQHAHQTHSYDKTRRTIFHEILNSKLSDYDKSTDRLWQEGEVVVAAGTITTAWALGVSTYFV
LATPEILRKLKAELEAAIPDPSQPLNLIALESLPFLTGAVQEGVRLSHAISHRLHRICPDETLVYQDAANQREWHIPPGT
PLSMTSNLVHHDERVFPNSHDFQPERWLDNPRLDRYLVSFGKGGRACLGINLAYAELYLTLAALFRVYGTEEVKGKDDVG
KLQLFETSAADLVITSDTVVPVMPEDSKGLRVKVY*
>jgi|Amal3064|120512|AM2CTG_2613.jigsaw-mRNA.15
MAGISYVQQLENVPQAVAIVAIAIFVLTSVIIYGCYLHPLAHVPGPFLAKFSPIWGMRALYRMKFNSDLQALHNRYGPVV
RIAPNEVSFATFEAETTIYAKQEDGRFSKAGTFLTLFSDLVLNAPTLITIPDPALHKRLHKVIQQAFTPQALASQEPIQK
LHIERAMPDFDDIAVNGTEIDLADKLETMFWEIIGDLAFGEPLMAGKRPTYESLKRLGKGSMPVVEALSFMLVMPGVAPA
LETARSLISAMPIPSQLSKLVPSKRLRDCIDRQDGRKDFISAIMGSEKQGLTLDADAFFSNAMGLTLAGYQTTATTLAST
FYHVLRYTNTYITLCAEIRSTFTSEADITGERLARLPFLNACIRETLRLLPPANGKTAQRTAPSCSIAGTYIPAGTIVSA
DLYTIQRSSQYFNDPASFRPERWLEGAEKNGFDGDNRSASRPFLIGSRACIGRHMAQQSIRLIMARLLWRYDFELLDRDG
FIWERDAGSSLIYTDYTLLVKVLRR*
>jgi|Amal3064|120678|AM2CTG_278.jigsaw-mRNA.11
MATLAALVIASVVVSLYYLLKIGRREAGLPPGPPTLPLLGNLLSIPTKNAHFQFTTWGKQYGGIYSLKLFHTTAIVLSDR
RLVRELIDKRGATYNSRPPFFFAEHYIARDPANIPLVVFMPSGDKWRLCRKLYAQCFNEAKVEKEHVGIVEAESRQMVHD
FWHEPGGFMMHTLRFSNSIIKSLVYGTRTRHADELQEYTVMFEKYVELLEVGAIPPVDLLPWLVYVPQWMWRGRWKNWKN
KGDESGQAVNSVFTKMAEPVLERRRRGVRAGSVYDFLLDEGEKGINLTRRDLDTLAGSLIDAGSDTTASAIRVFIQAMIK
YPGVQERAHRHVDEVVGSKRSPIWSDVAKLPYVVQIIKEVMRWRPVASIMPHHSTADDTIDGYSIPKNTTVLINVWDLNH
SPADVNTCESPMSDFDPDRYATRIHASSHYAASPDIASRDHYTYGAGRRICPGMHLAERSLFIAIAKLLWAFEFKEKPGR
PVDVDPETGFMDGIVRTPKNFECEIRVRQERQEILENEFAEGRNVLGKYEV*
>jgi|Amal3064|120709|AM2CTG_28.jigsaw-mRNA.16
MGFLANVAGPLGNFTSNSSTPVIVAAGFASFILIAVVLNVLKQLLLKNPNEPPLVFHWLPVIGNTVTYGMDPYAFFFANQ
KKYGNVFTFILLGRKMTVCLDTTGNNFILNGKIKDVNAEEIYSPLCTPVFGKDVVYDCPNSKLMEQKKFVKYGLTQEALR
SYVTLITQECEDFMKRHETFKGQKGTFNVPKVMAELTIYTASRSLQGEEIRKSFDSKFAELYHDLDMGFSPINFMLSWAP
LPHNRARDNARETMIKLYSEVVRKRRSGAAKKDSHDMIWHLMDCKYKDGTPVPEHEIAGIMIALLMAGQHSSSSTISWIL
LRLAQNSHLVEELLAEQKSILGEDLPPLTYEDLQKLPLHAQVVKETLRIHAPIHSIMRKVKQPLVVDGTNYVVPTTHTLM
SSPGFSAQLDTHFVNPAVWDPHRWDPEHQQYDEERDDADQEKIDYGWGVVSKGTNSPYLPFGAGRHRCIGEQFAYLQLQT
ILVAFVREFKLRNVGGSKDIVGTDYSSLFSRPLAPGIVEWERRQ*
>jgi|Amal3064|120729|AM2CTG_280.jigsaw-mRNA.19
MDDHSGLSQDSKSVFPFAIATWLVVLWIGYRIAIAAYNISPFHPLSHFPGPKIAAVSYLYEAYYDWWLGGRYGKVIARMH
EQYGPIVRINPDELHCSDPAFTDEIYAGPGRSRDKWQHQLNTGGVGPVAVTGFSTVDHDLHRARKAPLSKFFSRQQMLKL
EGEVHEFAMMTANKMLTFAGKSAFDVKEAFNCYTADVISQYAFGEPMGFVAQEGWEPNFATWVKSFFKSAYMMRHNVLGR
KMAQVLPFMADYLGEDIKAVMRVMNVTIPQYIGQALKNPENGRVFAEVMGKDKTMSEEEKFRYNGEGFNFLLAGTETTAA
ILTVFTYWTLAKPEVYQRLLADLSSAGINLQTLKWVELEKVPYFWAVLQECLRMMPGVSHRSARIARLEDLHYVSADGKS
DWVIPRGTPIGMTSMINHWNRELFPDPDEFLPERWLLEDGSQNYALQKKLIAFGKGSRSCIGEQLAYCELYIMGAYMVLN
VLPRAKLVDTVKEDITYDHDLIVAQTTKGSISVRIAIE*
>jgi|Amal3064|120851|AM2CTG_292.jigsaw-mRNA.2
MSLTTLLLTPYSILLLPVIFYILPYLRNWQIRDIPAPFPAAWTNLWLLYQCRRGKRYLAVHEAHKKYGKLVRLQPHHVSI
ADADAIPQIYGHGNGFLKSEYYDAFVSIRRGLFNTRDRAEHTRKRKTVSHTFSAKSVLQFEQYIHHNLEELQKQWDRRAE
SAEKKGEWYHMDALHWFNYLAFDVIGDLAFGEPFGMLAKGKDEAEVSKAGQITYAPAIEVLNRRGEVSGTIGCFPAIKPY
AKHLPDPFFSQGMKAIEDLAGIAIARVNARLEKPSDRVDLLARLMEGRDESGQKLGREELTAEALTQLIAGSDTTSNTSC
ALLYHCLQHPDVVRKLQKELDDALPDADAVPSYAQVKDLPYLDAVIKETMRIHSTSSLGLPRLIPPGPGITLLGHHFPQG
TVLSVPAYTIHHSTEIWGEDADVFRPERWENVTEKQKAAFIPFSYGPRACVGRNVAEMELALIVGTVFRRYEFEIRQGEL
ETREGFLRKPLGLEVGMKRRRFD*
>jgi|Amal3064|120854|AM2CTG_293.jigsaw-mRNA.3
MSLPVWLLAVLVGLIVYLTTYVVYQRFLHPLAKFPGPFFASLTDLWQVSEFLSLKQPYNLTALHEKYGQFVRYGPDKIST
TAEDAIPIIYQKGGRMFPKTEFYDAYGSHIPNIFGMRDESKHSVRRRHMSYSFSASSVKKMEDLLDENVRILKQKLCRYA
ESGEAVDLKRLFKLYTIDVLGELAFGRSFAVQETDDDSRVPPVVEHSLLAAVTGAWPAMTFRLKRWLPKVPSRTLRRLFE
GRAAVAKLAATCVQERLTALRNAKDLDDDAAAPERKDLLTSLILAKDPDTAERLSQIDLEAEAFGFIIAGTHTTSASTSL
LFYHLLEAPQIMAKCVTEIDSQLPALCEDKPAYTLAEVEASLPFLRKCVKENFRDTPVFTMPLARRVLTPEGVTIGGEYI
PFGTSIAVCNHAFHHNPAVWGDDHAIFDPDRWDQPETAARGRYLMHFGLGGRQCIGKTLAQTNIYKLTSTLLREFAFETY
AQLAKRVKDLEAQLLWTSAFSDKPLQRAPEPLDSHDESAVDLLATNAFDESPQQDIGYFALTQRLPMLCRSAGQNTALSS
ASFLDQQHSDSAKRPLEPLPQYKPTNPQLRNHVVASTDRDLHSLINLFFEAQGSVLPYVDKYAISFNGARSLLESFHNSS
NAKKALLNIMFAHAALAKSFPDAEAFYRRTLALLDGLSLRGSSLELGM*
>jgi|Amal3064|120882|AM2CTG_297.jigsaw-mRNA.12
MSGEPGIIDVLDDEKHREQRQLFNQGFSTRALKEQETLLRKHVDRLVAAVQSRADQGLETNMVDMFNFLAFDVMGDLAFG
ASLGLLERSEYNSWVRVIVATIKVVTIRIVVFYHIPFASQILPLLVPKSMKAKRDAHMKFAEDRVRERLERKTDRPDLWG
LITGGLDGKKAHLSLDQMVGNAALFMVVGSETTATVLSGTLYLLLKNQQCMERLKKEIFDNFNSKEDMTIEALPKLTYMT
AVLDEAMRVYPGAPETLARLVPAGGMQICGDYVHPGATVFILHYPTFHSSRNFVRPDDFAPERWLPEGAVEFEKDDKKAF
NPFSVGPRACLGRNLAHYELRLALSHLLWDFDFELDEKCDDWLTQETYSFWLKPPLMVRARAAHQKP*
>jgi|Amal3064|121079|AM2CTG_310.jigsaw-mRNA.13
MVSSLSLVFIAAFAIVFGVFSFFVYLFTPPRNFPKNIPTIPFYYGLLPLFKDVDQAELYRQYLKEPLARYGAVKLFFGGQ
WNILVTKPAYIAEMFKHEETYAKSGNQVKIPHSVLAEYTGENIISAHGEKWRLYQRVIKPALQADQDSEQIWKNSRMLRN
MFLGESKTAGGNGIPIYSLLHRYALANLSEVLYSSSFETLQHVDAPLHMIQMKIKPIIFQPIFMNFPFLDYLPLEVRKLG
RVLSKQFRGTLRTAISKGHSQHVCNENDNRNVACRLLGSHREGILSDKDLDDNLVSTFLAGHENPQLALMSLMYLLGTHT
SVQEAVRKEISTLFPADAHVDYEPSYTDLHDLPLLTSVLYESLRMFPPISQLINRRTTTPVVLGNKIPVPSGVYMGYNAY
STNRDTEFWGDDADDFKPQRWGTTNEEISHLYRRANSKGSFISFHGGRRACLGQKFAMQQLRITLAELVRGCRWRVDETW
DGRMTPAGPLYPRGLKLKFEKLSEK*
>jgi|Amal3064|121103|AM2CTG_312.jigsaw-mRNA.10
MNAVRSPYTRSTWFNAATRTEVGRDHVFSQIDEAQHTKRRQQMASGYSGKENLSLESDIDEHVQQLLDLIRSKYLSTTTR
YTPMDLGSKIQYFTLDVISKIGFGKAFGDLKADADVDNYISSGRDGLSIIIVVAGLGLTPYLHWPPIARILGPSEKDATG
FGRMIAVARGLIDSRLEKPTNGRSDMLASFIRHGLNRDDLLTESMLQILAGSDTTATAIRATMLYLMTHHRVYKILQAEI
DATVASSQASTTFDIVSDETLKGLPYLQAVVREGLRMHPPITDVVPKKVPVGGDKFVIEGKEYFFPGGTNISYNAWGLHH
DKKIFGEDADCFRPERWLLNDHDETHRRILNAMIRTSEMIFGYGKYQCLGKPIAWLGIRKAIFELLRHFDWSLADSEKPW
RSLNYGGIFLQDQMNVLVTERKSSLT*
>jgi|Amal3064|121163|AM2CTG_317.jigsaw-mRNA.3
MASKLENVNSSVTPSTSEPTTMDLLNLTQLTHTLQTAAIAALIFAICAYVPKLKRKAQLGSIPTLGGLQGGEKQRQAYLA
SAKKMYEDGYTKFKDSIYRINGESGEDNVVVPLSLLPELRKLPDDVLSFPEASMEVKYTRLAVEGSTAVHSVRSDLTPAL
TRLNPVICSEVDAAIRECMPPCDDYTEVYINQKLVDVVAKVSGRVFVGPELCQHPEYLDLAVNYTLDLMAAVNACKKLRP
ITKAFFAPRTPEVQQLRKREKQLSDFLHPIVEERMTAKSKDPNWQAPDDMLQWMITRSDGKDSVDQIAHFQLGLIFAAIH
TTTMTVTNILYTLAVTPEYIEPMREEIRNAMADNGGIITSRALQQMEKLDSYMKEVTRFYPPGVTSFGRRVLKGITLSNG
QYIPAGVLIEVPAAAIYLDSEHYPSSSEFDGFRSYKLRSSGKAADIARNQFVTTNETNLGFGYGRHACPGRFFAANEIKM
ILARLVLEYDIGMPNGETERHPNIEIGRQSIPHPGKTLTFKKV*
>jgi|Amal3064|121204|AM2CTG_32.jigsaw-mRNA.11
MEAEPLDPWAIGFMRRNLAMLRQTPMSVVLAALILLASIYVPRFKFKSQMARFPLILEHLSSEQRRAKFLAGAKALYKDG
SQKFRGIAYRMQTLDEQQIVLPLSALTELRKAPEEVLSFYDMFSKGLEETYTYVDIKFLPEVVDTIKRDLTPKLTKITSK
ICVEVDAALDTYLPSHDKWTEINVSKTALDIIAKVSAHLFIGGDVAKDPGYLECTKNFTVHLGEATKAIKVTRVWLRPFL
APRLPEVKRLLETRKKLRGYVKRVMEEREAKIKDPDWVPPDDMMQWLLNRADRKKDTLEDCTAAQVLLILGTINASMQTL
IAILHTLAVTPEYVEPLREEIRNTLNSDGSIPVSAMKEFGKIDSYFKEVGMHFPVIIEPYFRRVRKGFTLSNGQYLPPGV
AIVIANPLVTDYKYDTFDGFRHYKLREASAQKDKPNHRWLIANETEFRWGYDNHVCPGRFYAHNLLKIIFARIVENYDIK
MPGDVEGIEARYPMVEHGNVVMEPRDKPLLLRRVKNHQGRVG*
>jgi|Amal3064|121336|AM2CTG_331.jigsaw-mRNA.3
MSYLPYTQQTAGESSRGRYYVYGLVVLLVLIIFKYIYQTLASPLRSVPGPILARFTRLWEIHAVCRHDNPTHNIALHEKY
GPIVRLAPNRYSINDSEAAKMILGHHNAMDKSKYYYPFGPPDEYNLFSEPSISVHAKVRRPLAQLYSLTSLLSYEPFVDT
CNKILLQRLEEYALDGKALNVRELMQYYAFDVIGEITVGSRFGLMEDGGDKSGIIEAIDESMIYGAVIGLVPEWHWWISM
TMDTLRVKLSFRKLLDFVNFHLDDRISGRTKSPEDRKDFLDKMLPMEQEGKATRFHTRQATSQNIAAGSDTTAISLSAVF
AYLTKHPNTLAALRHELDDATAAGTLSDPATFQEAQKLPYLQAVIMEALRVHPAVGAPMTRVVGPQGLVIAGQFFPPGTE
VGVNAWAIHNNKSIFGPDAHVFRPERWITKNKEDRALLDRNFLAFGAGPRTCIGKNISLLEMSKVIPQIVRKYDFEILPD
VNGEKYTWRTRWFAKPSFNAVVRRRAEKAA*
>jgi|Amal3064|121372|AM2CTG_335.jigsaw-mRNA.1
MIRALYRDGENEKHLNPQVSIGRCSLNCMAAITFGSPRICVPDAQVLSLSREFMNTTGPMANLVDFVPVWLQQSLPWGMK
RRGKRLHAALVNTYGRQVKRIERDMKNNVHVKDCLVKTMVTRREEEQLDDLDMAMLASAFMVGGVETTASIIQWFSALIP
SHEHIQRKAHEELDRVVGRSRLPTLEDKPDLHYCRAIIKEVERCHNPFWLGTPHAASKDLVCNNKLIPAGSVLVLNTWTM
HHDPIQFPDPLSFNPDRYLDNSHSSTEPPRLKDSRLRDNWTFGVGRRICPGILVAQREIWLAVTKILWAFVLAEVPGHPI
DLNEYDGASGRSPVPFKIMLKPRFNEVVEVMAEAEKAWTE*
>jgi|Amal3064|121578|AM2CTG_361.jigsaw-mRNA.33
MSLPVLCVLAYFGFLVARVFYRLYFHPLSRFPGPRIAAVSSWYEAYYEIVLKGQYSRQISKLHDEYGPIVRVTPDELHIR
DPSFYEQVYAKNLHLDKEGWDKRFGCAGGLLPTVNAEQHKRRRAAVAHMFSRRSILDFIHIIYRHVDTLSVRMQEFEGSA
EPLNLSHAFPALTGDIIMDYFFGFNYNQLKHPNFESFHDAFIKIGGVGHVATQFPMILPVMNSIPDRITAWLQPAAKSIL
KFKQDNWHLIARTLEGEEIKSNDAKKTIFQEILSSKLPDSDKTHKRLADEAQIIIGGGVETTAFSLSTAAFHIINTPRIY
ERLHRELVEAFPNRDVLELGPLEKMPYFKAIIMETARMSYGLSARNPRTHKTPLKYGQWVIPANTCISMTIPDVSHDETI
FPSSHEFIPERWLDDPKTPEGIPLERFMVSFGRGTRSCLGINLAYIELYLTLGMMFRRYKFELHESDVEDVTLAHDFFIP
VAKLDSKGLRVLVKRTGD*
>jgi|Amal3064|121589|AM2CTG_362.jigsaw-mRNA.9
MAVNASFVSPTADAKVAHVIQQFDTSGLLSSVFTGFNVWKLLLTLIITAVAYDQFKYIWNKGSIVGPSWKIPFIGPFLES
VNPDFKKYHEKWSSGPLSCVSVFHKFVVIASTRDMARKIFNSPTFVKPCVVDVAYKLLRPENWVFLDGRAHVDYRKGLNS
LFTRQALEQYLPGQEEIYNTYFKRFVELSQVENKGKHIPWMQEFRLMITALSCRTFVGHYCSDEAVKKIADDYYLITAAL
ELVNFPIIIPFTKTWYGKKCADMVLDEFSKCAAKSKVRMAAGGKKECILDFWVDNMIQSEKYRKRIEAGEKVDDAEKPAT
VIRWFSDIEISMTIFTFLFASQDATSSAATWLFQIMADRPEYLDKIREENIKARNGDVHATLSLDAIEKLQWTRAVVKET
LRYRPPVIMVPYLAKKDFPVTPEYTVPKGSMVIPTTYMALHDAEAYPNPDSFEPERWITGNADQQTKNWLVFGTGPHYCL
GQTYAQANLMLMIGKASMLLDWDHQVTDQSEVIKVFATIFPMDDCLLTFKDRTTA*
>jgi|Amal3064|121624|AM2CTG_365.jigsaw-mRNA.3
MELPHPRTIVASLLAIVFTLSYYRSVTKKTGLENFPGPWYAPYTAMHLRWLFARGTIHEYVEKMHKQYGDVIRLGPRQIW
VSDKGAMKQILFTIDLPKVTMYAEISRDRSSPGLFGEIRPVPHRNLKKFLSPAFTVASVDKLDTYFKACVSTLLENYYDE
VNKAVTKDLSFKPNGNIETDLMRDLHCLALDIMGESSFGKGFGQIDKIFDPRKMLSSRDKRWSKIPNAIFDGQARRYGLV
FIKRFLRRTGYEWEVDWPKEMTTAICELVDERAAAQGSAKNAARIDVLQHMLDEGARPDTGERMSNQDIIDQMSELLLAG
SETTSGTMACLFVELARTPAALNKLLASLPPLSPSSPILDSKTVRTDPQYRYLEACLKENLRMNPIASELGRRTLDQGHN
VNGFDIPPYTIVSASYRALHRDERYWPEPNRFWPERWLEGGEREGAPEPDMDAYFPFSNGRHNCIGQNFAYAEMRTVSAN
LLSRFSLEEAGYQEIQLRQFITMQFHDGKWKVVLKPRWREGTEA*
>jgi|Amal3064|121626|AM2CTG_365.jigsaw-mRNA.5
MVLQETVTGGIRDNLSHYSIPIGVVLFCSYLIGNAVYQLYISPLSKFPGPKLAAVTLCYECYFDVFQWGRYWAEIKKMHE
KYGPIVRISPHELHISDPAFIETLYTRSAPRDKYNFMTAEFGNPLTAFSTDDHYHHRIRRAAMNPFFSKQRIMGLQDMIW
TYVEKLCTRFEEYDLAKRAIPTCEAFSCLAADVIIKYSMGVEQNSLDDPDFAPYFTQANKRFASLSLITRYAPWLHSVIN
ALPQDWVEKRSPEYAAMMELRKMNNRRVQEVFAKKEKVRQRSGVAESNTTSEHTIFHDLLDSDLPPNEKNLERLSQESQV
IVGAGIDTVGNTLNAILFHLLDNPTTYTKLKAEIVSAMPDPYERKALVELEKLPYLTAVVSEGLRMSNGLAIRNARLARS
PMVYKDYIIPAFTPVGMTAPLIHINESIFPEPDSFIPERWLIDNGAVGARTSDGQPLDRFLMAFGRGTRSCVGMNLAYAE
MRICIAAVIRRFDMELFNSSRKDVDFVHDVFLPGVDQSSKGVHVLVK*
>jgi|Amal3064|121630|AM2CTG_365.jigsaw-mRNA.9
MILAAAIAVNDENSAIVQQLKYREPFDGELPLQFDEKFNSVVFPHLPNPAHIKGMERLSHHIGEQVLSAFPNTMHYYCLL
KDKLTGYYQAGHETSATTITWTLKFLAQNQDAQDKLRSNLRQYHAEAYQAGRQPTKEEIADADIPYLHAIIEAILRMRPP
FPALLGSTLVDTEITGYKIPNGTTILMPSSGPGLDEPVIPVPEDLRTKSNITKRRPDWSPEDVHLYDPDRWLKWDEESGK
IEFDPSPGPMQSFGFGPRQYLGKRLAYIQLRTLVTLLFWSFKFVELDGEIASLQGHESTTLIPNSCYVKLEEVTA*
>jgi|Amal3064|121679|AM2CTG_37.jigsaw-mRNA.6
MGDIGFNRSFGMVESGEEAHVIKLLHDSQAPLSVLAHISWAMRLIARTPIGSQPLFEHMDWSAKVLEERKKNTPKEKDVF
SCLLNPNEDQITPEMNADSRLLIIAGSDTVSATLSYLLYELCKNLTVQAKLRAAIDTVKPEKAHLDVEDVAECAYLDGVI
NETLRLHPATPSGPQRETPPEGLTLPDSTYIPGKVNVWIPIYSLQRDPRYWMDPLSFMPERWTDERPDNCIGQKLAMMEL
RSVTANLVRSFEITFADGENGSTIENKSRDCFTMTVGKLDVRLKPRYEY*
>jgi|Amal3064|121813|AM2CTG_385.jigsaw-mRNA.12
MEFLEMQSIHLPGLSPLAVNAASSIFGLISIFFFYKALVAKKLASSPAKILKTIFRPVTKRYKAWAYLFWGPEIIQKAFD
EAKGKPFELFAPDNRYVFVSDPQQIKELDNAPDTVLSLQAASKQMLQPMYTMHGFNWFDRRGTEGVGFIRALRTLLTNNL
PKILPDLTCIIRTRFQELHATHPVINGKKQSDVYHMTVKLVVLSNAVSFFGKDLAKDEQFMVSALAYIEETLICAEIVRL
LPGFMAPIVGGIIARTLKSHATIFNRLLPIAQERCIERDAAKLGQKVPQHADCIQWIMETSPKNAPWTPQRVVHELMAIW
FGSVHAVSTTVTFAIHDLCLHPEYAEPLRKECESQYAAFEQSGVGLPLLDSFIKESARLTPVESQSTRRSALQPFSLKDG
THVNVGDWFCTPVRAIMTNPVDYPEATTFSGFRFADPQLVKSLENANGAFNIMQKKPTKLTDFDMTFHVWGTGRMACPGR
YYASAVMKVILGQVILNYDCELVDPTAKRLFTWRSTILPKPSAKVVFTPIGDAN*
>jgi|Amal3064|121812|AM2CTG_385.jigsaw-mRNA.11
MELIITPTQALVPLSVLFLVYHAIRALFFGKAESKHWEELPVVGLQKGWFEWVWATLKSIRKTQDWAFEGYRKFAAVNSP
FILPSIDRGAMIILPPRLIKKVYSLPESTLDIHATQSETIQTKWTVWDKEVADNDFQINVVRHQITRNLEHLTPLMADEL
DRGFERWWGGKDDTEWKEVAVWDACLKLIAGASNGAFCGAPLCRDEQFLNDLRDHAMSIFAGAMLINATPKPLKPVTGAL
VGSTCWYLRRKAMKGCLPFVTERLNATAQFKADAKCGWTPPKDGLQWLIDECYAAAAKGDVGQLDPKRVAHRLLLVNDIS
LHSTSFTVQNVILDLFSSDPAMGYVDALREEAASVLAKAGGVWTRDAVRDLKLIDSMIRESMRLNPFAIVGLPRTVVHPE
GIRLPVSNVHVPQGTMIAVPMEPIHYDESIYPQARSFNAFRFADPNNVTSIVDNFATKDDLEATKADASDRKGKSTATLD
DAFLGFGFGRHACPGRFFALNEMKVFIAHMLLNYDVEHMAVRPKPLDTVWLKLPLHGGKIRVRRRPTVA*
>jgi|Amal3064|121995|AM2CTG_406.jigsaw-mRNA.4
MISTVFSLITVQNAEYAVVSLGVYVIISANIYVYAVLMYLQITFLCIYRVYFHPLSSFPGPLPYKISGWPLLWQAYIGNR
HICHLLDHEKYGPVVRISPNALSFNTASALHTIYAPRNANVKKGEWYKTFDIAAGTYSSFTETSREKHAAKRRWMSPIFS
PESLNSNEQTVRGIIERFCQTLRSFRQDCKEESNGDWGEKWNASEMGTYLGFDIMGALVFGSRFETVQKEMFRPLASSVL
PASMLMYWISYLPLAFIVRPILRTRLFEILGGKSVTDNNRLIDYGATQVQLQQSEVEAEKDTNAQKVDFLSHLVTARDKK
TDWHPSTADLCTESLNLMNAGADPFSGVLAGAIFYLVRNLDALRRVTQEIRSSFTSPSEIVNGSVLNHCTYLYAVIEETL
RRTAPVPSHLPRIVLDGGMEIDGVHIPAGTTVGVPMYALHNDPTHFPAPFAFLPERWMESPSNPASSIAFARRAFFPFSI
GSRMCSGRNLAYLQLKLTLAHLLWHFDLRLAPDELESGGGKPGLGIGRERSDEFQMWDALGFGRDGPMVQVRVAQVKS*
>jgi|Amal3064|122139|AM2CTG_413.jigsaw-mRNA.16
MYTIVLVILFFVVFILYTRYKNKAPSGTKVAPGPAGLPVLGNAHQLGQQPHQQITAWAREYGEVYKIRLGWNDWYMICSP
DACKEILDKQSAHTSSRAPLPVSGDALGGGMRFLFMEYGPEWRKLRGISHKLLTPAVSATFKPSQEFEAKMLLEEILKGA
DPGKGNEVSYKAIRRYTVSVIMTSTYGRRIPEWDCDEVHGIYDIMNDFSTMAKPGTYLADTLPFLGNLPPRLQWWRKGVK
PYFDKQANLWMSFWSTLKTQMETKQAPECFVKQFIESDYEKQGISELQAAFLAGSMIEAGSETTSAALNTAVLYLSANPL
ARQRAVEEIRGITSSSRSPTFEDESRLPYIRAIVKETLRLRPVTNIGTPHYTTAPITYKGIHIPAKSVVCLQQYPIHYNP
DHFEDPQRFNPERYINYPHGSGHYAAGPAASRDHWAFGAGRRICSGVHLAENSMFIVLAKLLWAFDILPPLDQQGNELQV
DTSDEAFDAVGSTTMAKPYRVRWKVRSKDIEDTIIREAAEAKRDGYVLRGVRVGEEGVEY*
>jgi|Amal3064|122153|AM2CTG_413.jigsaw-mRNA.30
MALRDLPWVTILFSGVVAALAYGTMRLIQVRRFYKDLPKPPHSFFFGHLKLLGETFKSLPSDVHYQAAAVTIARKYNMPG
LFYLDLWPIAWGQIVVTDPDVALEMTAVRNHPKHEAEGQMIDPLIGRGNIVTANGPQWKHLHRMLSPAFAISHITNMRPM
VADEVMKFRSIIHEKARSGEVFKLEDPTQHLTFDVISTATFGRSLDAQTKGSPALQHFENMCRAYMASRESVNYIRNFFV
NRKVSAERDKLDAIVVDLIKERFEIVKRDKLDLSEKRGLGIMDLILRDYIAERQNDVKELDHQFVQDALSQVKTLLIAGS
GTTSDTVCFGAMMLSVHPEVVQKMREEHDRVFTPGIEATYEMLKTDPYRVNELTYTNHVVKEILRFFPIGNTARKGIDTL
KYQGREWPAKDIMICPVQLAMHMDPAIFPDPLKFDPDRYAREDFPRHAWRPFERGPRACLGQPLAMDELLITFLLTIRDF
DFTCADLKPNKTPRVDWFDLDLTFGDRAFQEFVFEAKPRDGMPMTVKRSNWPS*
>jgi|Amal3064|122450|AM2CTG_440.jigsaw-mRNA.7
MSQASVQSASQAVLSLFVPSIAFSIIGAILVFAVRLLRNDPKKGNYKPLPGPKGLPWIGPIHKFPSQHVYKKFAEWHEQY
GPIYQFTLFGVTHIRINSEKMAQDILAKRGAHYSNRAPTPNIPGAKVDAEYLPLLDNNEALTRHRKFAHQCLAETYNFDM
FGFTHLEITRMMYMLMKDNRNYPDLAEEFTHRVSARLAWEDPTLSRGLNQSSAGLLSAISPAGQLPNRFPVVQKLPNAIN
PWYWREKARHDKQREFWVGAMQAVKAKMNAGMDGHSWSRTFLKEQTRLKFPSGVPDDKEGAFAVGMLAITASLPMSSPIQ
TYFLAMCHYPQWQKRLQQEIDEVCGPDRLPTWADAPKLPVLRAIGKELIRWRPPVPTGVPHEAERDDVYDGYFIPKGALI
HPTEWARRSDESMYPNPEEFNPDRYLNPKYPTYKEPLTKYPNVINHHVFGYGRRNCLGMEIVDYQLVTIMGSLAWAFDVT
KKKNKIGIDIPVHTFEWTDLLITRPEVFVFDIKPRNEVKEKKLVSMFEEALAAHPDLAI*
>jgi|Amal3064|122481|AM2CTG_442.jigsaw-mRNA.9
MLDIRFVITFAAGILLHTTVFSRHFEWDRHAPNILTFACATFTTTLVIIAISGDVSIKLSVAFTSAVAACFLGGFLCSMI
IYRLFLHPVKSFPGPTAARVTSLWVIKQNVPDLKLYIKLRSLHDQYGDFVRIRPRELSICHPDAIKDVHGPRNNIKKGEF
YDQTYPSHTLQFIRNPDLHKQQRRYWDKAFHSTALQGYTPRLTRHYRLMVDMLSRHAAFGTPIDASGAFLDLFFDVISDL
TFGKSFETQTRNQRGPIVTGFLRKQKAVGFALLSMPLLHIARNLRISLKKQKSWEGWYDEALQARSKMHIHEPDIYTYLS
QSDGFKNNTLSEAKLAIVAGADTNAITMSNVCYLLCQHPGYQAELYKELSNLRSLDGVIDDRDLLNKPYLTGIINESLRL
HPPVPSGLQRVTPAEGAIIAGRYIPGHMNVTTPTYALHRGIGISRMAQLPLIL*
>jgi|Amal3064|122584|AM2CTG_458.jigsaw-mRNA.3
MHNTILLAAWAGVSYVLYKIISSIIISRRHAAAARQLGCLPAHPKKQSPLDPLGVQNIAEILVADKQARLPQYLKERVDD
ASDREGRVISTFHQNMMGAESFFTVEPKNIQALLATQFKDFGLGERRNGNFFPLLGHGIFSSDGEKWAHSRSLLRPQFAR
DQVSDLDLEEEHVQNMMRVIRTNSDGWTDVTDLKPLFFRLTIDSATEFLFGESVDSQLAALPDYKSSKPPMAVNEQDFAN
SFDKAQGTIATAGRLQEAYWLVYNKEFKEHCRRCHAFIDHFVQLALSKDKSTTQEKSHGKQKYVFLDALAESTRDPIELR
EQSISILLAGRDTTASLLSYVFMVLSQHEDVFKNLRNIVLESFGTYSNPQEITFEGLKSCNYLQWVLNETLRLYPVVPVD
GRRALKDTTLPVGGGPDGTGRVYVKKGTQVDYSVYIMHRRKDLWGADADEFKPERWNGRKSGWEYLPFNGGPRICIGQQF
ALTEAGYAIVRLVQRFEAIEGVGNTWEPTEKGGMGYVRNGLSLTTAPADGVKLRMKEARE*
>jgi|Amal3064|122604|AM2CTG_461.jigsaw-mRNA.9
MIITSILCLVFTHFFVVTPFYQLSRNYLSARKTGLRIIISPITPYTLQWRLLTSLCGSYLQQYRWFRAIDWTCCWQDNVS
LHQELGLCFIIVAPGHNVLCTSDPKTIEHVLKKWREFVKPDNVNEILGTFGQNVDTSNGDDWIRHRKLTAPCFNERASAT
VWSESMRQSKIMIEQWLSSSDGKWKSMIKDTSTLALNVISSVAFENTEVNKPTPGHALSLRDTLVTVMSTSISPTMEGIL
PFLQFPILQSLLPSDVKDLLQAMHEFRQYMNEIIVTEREAMTSGQTRVSALISTLIEASGQVKTESRASKARLSDTELRG
NIFIFLVGGLESTSITLSYAIALLAVHPDIQDWVVEELDEVLSDNVNSEMEYVRVFPRLKRVMAVMYETLRLYGPSPPLP
RSPFPANSQPAVPMTHTSTEEGTESTNLPANTQIMLNSWACQTSFTNFPDPITWNPKRWIQPHLSETTKKALPATLAAEE
LKHATGGSGFVAWGTGSRICPGMKFSQVEFCSVLSTVLKGTRVETVCGEDEEVNTARQKVMDILKDSCADPLLLHVRQPE
KLELRIFKR*
>jgi|Amal3064|122689|AM2CTG_472.jigsaw-mRNA.6
MSSDDRGILLPDVPTPARVFLALCVLALGYGVGLAIYRVYWHPLRHFPGPQWYTVSGLPAFYLTWTGRRVAFLERVHREY
GDAVRIAPDELSVIGADAWKDTHGYRAKAGVGRTPIPKHWDKYVHSPNEAYNLFDAPDVEHARMRKLFQPAFSYSALPAH
ESLVEHHVDCLIRRLHESVGGSVDLVRLFNFTTFDIMSTLVFGDSLRMLEQDEYCPWVRAIFDFIKIDARMNALGQLLPP
VRALAGCLFGRLIQKKKAEHFRFCEERVSHRLRAEPPQPDIWKFLLENKKQGQRLTKEEIDSNAFVLMVAGTETVATSLS
GLFYLLLKHPKAMARLTKEVRSAFHGTTPKMTSKELRHLHFLLACIKETLRLYPPTPTGSARLVPSQGATVCGLPIPGGS
TIYVSHRAMYTSDKHFKDPYCFVPERWLGEESYEADKKTVHQPFSYGPRDCIRPPLPHTCKS*
>jgi|Amal3064|122713|AM2CTG_475.jigsaw-mRNA.9
MLMFAELMGGQNNLLHKYTYTREQRERFRDLRKLTHQGVGIQRVQNYRSLQDDENKVVVKDLLTTPDKFVSHFERYATSV
VSIIGFGRRIADCQDPLITEVIAQMQNSAQMAVVAKDFPRLMETFPWLAKFPDCIAPWKRGTRRSAKPKFGRHDFFFALA
EEANQSSGENYAKYLFREAPQYNLHPLEISNLAANLLGAGADTSSSTLVTAVLAMRAFPETLDHAWDELDRVVGRARSPT
LDDDLPYLRAFTKEVFRWRSVAIIGGTAHAPVQDDYWNGYYIPKGTWMQGNVWAIHHNERDFPDPDRFNPRRFLDTDDKR
PFPGEKGYMTFGWGRRSCAGQALAEQGTNLSVARLVWAYKVEPEVDEHTGEEVPVDIFNYSSGSNWKPQPFRVKFTPRHE
EIKQTILREGKQALNDLAKYERETKYTFSTFYQ*
>jgi|Amal3064|122792|AM2CTG_482.jigsaw-mRNA.6
MAVVAGALAMFVARLMANRQHVKSLRNSGAPMPKHHPLFGHLIVLKAAIQSLPQNTVMHVVVRRIAQSFPGGVFYLNLWP
FNAPIMVVANPYVASQVEAAFLDKPANISATLEVINGGSSLLTMYGSTWKKWRALFNPGFAAGYITGLSPAIAEEVTVFC
QLLQERAQRGEVFPLEEHTLRLTFDIIARITLSIIALVMDKYLDDVEGKDEVSKSAFRQLAKPQLRMFLYAGHDTTSSTL
LYSYLLLSRHPDVLSKVRAEHDKVFGSDFSLQSITRIITDDPALLNQLFYTLAVVKEVLRIFPPAGSMRDGRPGVFVVDE
QGQRYPTEGCNIWTLTLAMHHNPEVFVKPEDFIPDRWLVSPEDPLHPKKASWRAFEWGPRACIGQTLAQLELKIALVMTV
RMFDIDIAYEEWDKLHPKKGIRTVDENRAYQAEMGGGGAHPADGLPVKVTLRA*
>jgi|Amal3064|122928|AM2CTG_493.jigsaw-mRNA.16
MDWLLITSLASVSLLTLLTWRRYFSAISDIPGPFAASFTRLWHMHRILKGDQNLELIRLHQQHGHFVRISYDEVSVSHPD
VIAKILLAPLHKANWYKIHALPDYRFQSPMSTTDPKKKIEKSKHIAAAYTVSNLLRSEEHIDRTFESFLEWMNKYATDKK
PMDLNTFISYATFDVIGEVVFSKSFGFLDQGKDIGNSIGNSLALNAYVAVAGYFRWINIALLANPIMTWLSILPMGHLFD
TVKTVLAEREKNENARYDAVQYWFKQHERHPDKFTIREINTQALAAVGAGSDTVAAGIQSFIYHMIRHGDAWERAHDEVA
EAVKKGLCRDRVVSYADAQQLGFVQACVKEALRVFGPVPMGLPRIAPKGGLTIGHRTIPEGTIISINSWVIHYSKEIWGA
DAHVFRPERWLEEDSGTREKSWMPFGAGYGGCPGQNIAKIELAKIAATLVRDYNIKQVDSTQDWQWKAYFTVVPHSWPVY
VEKRK*
>jgi|Amal3064|123189|AM2CTG_523.jigsaw-mRNA.1
MSIPGPSRIPHVPPEPSLDALVQSLPAMVTISLGVMVVLSVVVMTSGKSKPPLANPPRWYQTALFKRLEFQQNGRAIMSE
ARRRYGKQLYRLITDTGECLILPPEYAATIRNSMDLSFAEAVVRMFSGHVHGFEMFAVLLHEKRLVQTVVMKQLTKYLNT
LTKPLSEEATYACDVIFGKDAEWKETVIADSILQLTARLSTRIFLGDTMCRNEAWLSASKAYTATCFIMTLKMAALPPYL
KFLVPYLSSEAKTVRENGNRCREILTPLFTQRQALKEEARRNGQPEPVFNDMIDWYEQEARGTKYDPALFQTALSFVAIH
TTSELLTHALTLLASEPEYVEALREEIVRVLSSEGLTKGALANLKFMDSCLKESQRYRPAAYLTMRRKAKRTVVLPDGTV
IPKGQQIAVDGYHMSDPTIYPNPDKYDIYRYYRMRADPNPTKASQAHLVSTGPDNLSFGHGVQGCPGRFFAANEMKIALC
HLLLKYDWELGERCDLSSKILFGETEALDKGNRLRFRRRKEVEVDLEGLVYA*
>jgi|Amal3064|123295|AM2CTG_545.jigsaw-mRNA.2
MTGSSEATESHTLFTIPHVAAAIVTYWIVATTYNLITSPTPPSSIPWMGYGKGWIADFRNFTALTKSKEWLLAGYDKYSR
NDKVFVLPPTLGMAAEIVMPRSQMGWMFDQPDTVLSTSEAHYDFLQGDYSFVKPIILKDPYHEHVIHKNLVRNLNAILPE
LEEEVPHAISEVYGTDTDSWKKLDVMDSFMKMIPVLTNRMLLGGSLCRERKFLDAVLGFTVDCIRTQSLMQLFPKALHPV
IGTLLSLTTKYHYWLSSRFTLPMIQQRISDIEKKDAGDPEYKNWKEPNDFINWSYRTAQAEGRRDEMQPDRIAQRIMPIN
FASIHTTSLTAYETMVNIMSAGPEVVKQLREEAHRILQEEGGWTKQGLSRMHRIDSAIRESQRVAPIALTFVHRKVVAKE
GVTTPEGVHVKYGTLLSCPWTPLAGDTDIHEKPEEFDAFRYSRPREEYEAMDAEERKKIDALKLKQTGLVTTGVHHLPFG
HGRHACPGRFFVSHELKMIFADLLLNYDIKPLAEKPKKIWVIRFQVPMPATIEVRRRKSVWKPETAS*
>jgi|Amal3064|123316|AM2CTG_549.jigsaw-mRNA.1
MSLHQSLAATLLLLEIAVVYALGLAIYRVYFHPLRKIPGPKHYAISGLPLAIENSFRGLFTKKVLRFHEKYGDIVRTGPN
HVSMNGTIGWPEVFGHSRGGRPEFSHWHDFYQIGDKSNQSLFPADRESHRRQRRLLAHAFSDAAIKEQEALIKQYVDKLF
VQLRKEAAKTEPVDMLKWYNFTTFDIIGDLVFGEPFHCLDNSDYHPWIAMIFAGIRAGSGMIALLKMPLLRWALPLLVSK
EDIQRRNEHKAMSKVKTERRIALGPTPNGRKDIMTYILRHNDEKGMSHEEILGNSDALIIAGSETTATALSGLTYWITTN
PQALKNVQEEVRAAFSTEEEITMVSTGQLKYLNACLEEAMRMYPPVVETPPRISPGEYVNGHYIAQGTFITIHQWAVHHN
PSNFAQPDTFKPERWLSPDHPLYDQQFSADKKGAFEPFSFGPRNCIGKNLAYAELRLIASRFFWNFDIALHPESNNWPDK
QRVFTLWEKIPLMVQLKQVERS*
>jgi|Amal3064|123437|AM2CTG_563.jigsaw-mRNA.8
MASFAYAFLLAIGLLVAKFLYVGLTCPTKHLPGPWYTRFTHYRLKRAVVTGQRIFYIDSLHEQYGPIVRLSPTEVAVADL
DAFKEIHKIGTKYMKSEWYLRLANFPKAGVFTMLDPREHGPRRKLLSRSFSRTYLVEHWESVVRDKALMAVTKIKADAMQ
STADVYNWWMLLASDVSAHLAFGDSFGMLESGHQNQFMRVLKKLTMGAGIMVEMPFLRLLRFVPVPAVQEMFNANEFILA
GAGKAVETARSRTGENNIFAKVIEDCEKEGEGHIDDMDVRIEAMNVIIAGTDTTGVTLTYLTWAVLQRPELQAALEAETA
ALEEGFTENDLIKLPLLNAVIEETLRLYGAAPSSLPRVVPQGGTKFAGHYIPQGVTVDTQAYTFHRDPKIWSDPLTFNPQ
RWIADKEGMVAEAQSPAAKLAFHPFGAGARSCIGIHLARMELRYAVAFFFRDCRGIRLAESTTPESMEFENFFLIAPKAH
RCEITFKQGL*
>jgi|Amal3064|123462|AM2CTG_563.jigsaw-mRNA.33
MTIKSFYLVGQDKNVFRQDIHIDQYHDFEALQVAVAEQYNIIQSTGIALQDSKGDDLPDLDAVLDCDEEIGITVDGQAIR
DPAGPEGLPFVGSYYEVFPDHLGNHARLFQKYGSLIKYETMGKQNYLTNDPAIATVAFQESAFFSKHITPEHPLAGIKDN
RALFICDTDTDAWRQAHKFIPPSMAPKAIRHYTPLMEASVKDSFKVFDKLDEEGEAWNVYQYMLKLASQTVFKFALGYDA
HHFDNPDSPLSELVILIAQSLSLNKKVASRGAWYAKLSAIPFTAAYDLDKIRYRLWTILNQAIDQAPKGSSEEDLPLHSA
ALGASCVVDYLKRATDDNGNKLPRELVIPNMLPISGAGFTTTSSLLSWLLYSLCVYEGNQDRLLQELVDAGVNENTKWTP
ELSDGLTFLDKFVKETQRLHNPSFQPGRTAKVDCIVPGGYKLPAGSVVICALHAIHNNPQIWSNPDRFDPDRWGTEEVSN
RPKNSYMPFATGPRSCIGFNFALGEVKVLLPELVYRYEFFKEGEEAVSYDPEFQLIRPMNFYVRAKRRTSYPKPTPGAKK
IAVEYAEGEEKPPI*
>jgi|Amal3064|123512|AM2CTG_563.jigsaw-mRNA.83
MDVRNTTTVNGQLSAPFAALQHSLIAQCIVAIAVVCVCTRILSGHTFRSIKYGKGRNVLPPTLPYWIPGLKHALSFAYDS
HGFLARCLNQYGDGSPFYLDAAGQKLLVVLDPEHVRGVLNSSSECDPTPFIHDKIMGALMGSPQEAIDHYKSENGNTDYI
QTTHIRQHITGSNLGLLAKRLFDIMKRTVTESLSSTPEGEWKDIPDLYDFIEYHASYGIAETLLGTSIMYSGIISDLWIH
IEATDQFFMGLPRFLIPKAYAARDRLLNAIRAWTKESEVLRKQNAVNTTWDPIAGSGLLQEREELYSKMAGHGVDGRSAQ
TLGLLYGGTSLTVPVTFWYFFETLRDPSLHRRVLDEIGNGVKEEMQGYNFMQLSARPLLQSLHAETTRMYSSNLIVREVT
APTYALDEKYTIPKGTEVYLSDKYNGQFTPGWKAARPRATAKPLDTFWAERYLVSDSRNDDKREKFSDAGLSGNWTSFGG
GEHKCPGRHFARNIGIVTLAIFMSEFEIEVVDMEGARALDPGNKEKAFGTMRPKQKIAARIRKRI*
>jgi|Amal3064|123537|AM2CTG_565.jigsaw-mRNA.8
MTAIDIAFYSSCTVTFIIVVYRLYFHPLAKYPGPFLARCTSWYGAYQSYTGNIHLDVQRCHEKYGDVVRYKPNGLIVNTV
EGLQDIYMHPSKTQKARGYLGFRNGKPEVSIINALDREEHAPRRKMLSRAFSTVALKKYEPVIYRTAKVFGDTLLASPES
SEKARSWGPGLNIGHISSYFTFDIMSNIVFYSPQNMMTETHARPILETIDNCMLMAGMEVIQPRLVDYRNLRTYLAPRLT
KKILNLGERIWPLVMGRIELEKKQHVDDIFGDLIGQQGKEGSGLTNEELMADALVMVIAGTDTSSVAISGFFFYIARHPE
VYKRLAAEIRSTFSSLEEIAPGPRLTSCSYLLACIDEALRLAPPVAAPLWREMRMQESIAGNVLPKGVDVATCCYAIQRN
PAYFPDPDEFIPERWLPDNQSEEALKLAKRAFIPFSLGSRGCLGKNIAYMELTTALAQIMFRADWKRAEGPMGTIGETRS
GAKGAVNFEIKGHFTSEKHGPYIQFIPRDLDEQVSA*
>jgi|Amal3064|123601|AM2CTG_568.jigsaw-mRNA.8
MGRYTWGLSLLGTSNLITADPRNVQALLATQFDDFVMGTARRTNLKTALGRSIFAVDGKAWHRARETMRPIFSRENVSRL
ELLEEHVQTMLQIIETRHEGLTTDAEDRAWSAPVSLAVLLPRLTMDSATELFLGQSTHSLNTALLKQQRKSSNDENDEYS
FDHAFERMLAILGTRMRLRSLYWLYGNKELEKCINTLHTFVDSAIDAADQARKSGSSQLRYDFLESLRTRCSDRAEVREQ
VLGLLAAGRDTTASLTAWVFYCLVRSPRVYRKLRETVLVEFGPYSTNVGQTITFEKLKGCTYLQHVLNETLRLHSVVPFN
SRCAARDTTLPVGGGPDGSMPVFVPKGTEVNFSTHVLHRRKDLWGEDADEFLPERWEKRRPGMTWQYVPFNGGPRICIGQ
QFALTEAGYVLLRMVQRYDIIEGLDIDMKRDWHNFTVVCSPGSPVARDAAVMCRLRVAFE*
>jgi|Amal3064|123600|AM2CTG_568.jigsaw-mRNA.7
MAAFSVPGGLSHQLDQLPSLTVRNIATGAVVFLWAISRLPWNRANMKGRISWKIRELHDKYGPIVRIAPDEISYTTSGAW
KKIYGQRNPEFVKALDGRGIAPASIGGQRSLMTEHQDRHLRLRRAIDPAFSQRALREQESYFQDHSDNLVQKLKQRCKDG
PLDMTTWYNLVAFDIVSDLAFGEPSGCVNNPDQPWIQAILARAKAIVWFQLAVQYGFMGLLNWMTPKYVTESRKKHIAMT
EAKLKARVEARNPGKDFMSYILENDEKLNHLELVMLSSNFIVAGSGTSAGGMSGLTYLLLRNPDKLNKLKQEIRSLFKSR
ADMTLQAVTSCKYLRACLNEGMRLYPPTPGSLPRFVPGKGEIIEGKWVPGGYAVGINQLAAGHSERNFKKAREFHPERWL
DEPDSEFKDDDRSAVQPFSYGQRACIGRSMAYAEMSLTMAKLVRYFDWELHDPENDWWSQQGTYLVWEKLPLQVKLTPVS
DLVE*
>jgi|Amal3064|123602|AM2CTG_568.jigsaw-mRNA.9
MLFVTACSICISIQESNRAQPIVYFLVHSIYYLFFHPLSAFPGPKLWAISRVPWNYVNLQGNLAWRIRDMHLYYNSSVIR
IAPDELSYTSSTALKKIDGTPPPREFLKCLDGRGIAPAVVNGRRSIVTETPERHTILRRALQPAFSERALRDQEDFFRDH
TDRLIAQLRKPQYGITEQNILRWFALLSFDIMSDLAFGQPAGCLDRVDEPWLEVIGSRVKSIVWYQFAVYYHMEWILRWI
MPKAAMEARKRHQTLTLQKVQRRIEEERSGKRKGKRRDFMSYILGNDRENLSNMDLFGMASALIVAGSNTTTYTMTAFVF
FVCRHPEVYARVVAEVRGKFASEADVTMVATGELPYLKACIEETMRMSPPTPSALPRWVPEGGEEIDGKWVPGGACIIWR
PAMFHGTGIDLSNSSLRDGCRRKKESSLTMTAAPPALSPTVDMIVLGKRKHSHSPSLVTNVSLTHCLFRMAMNEMRLALA
KLFWNFDISLYRSSEDWWITQKSYLVWEKKPLMVSIKPRH*
>jgi|Amal3064|123718|AM2CTG_580.jigsaw-mRNA.14
MALLTILLTLLALPVALTIWSAQSLAQNRAKARAIGLPYLERWISPMNPFWLLGGSRFVRLCERLGIATENMSCIYSYGW
EANTRAQVHEHVGSDVFIVVHPGGLQLCVADAAVTYDILQRRRDFRRNMEEMAVLNVYGKNLSTTDDEEWQRHRKMTGVT
FTEKNNELVWRQSLSQTEGMLEFWTKRCKQPIRSTHQDTKVFTLNVLAAAMFDKVYPFEGKSEETKSKHEGDTSYMYRAS
LSTILGSIIQIFILGEEGLKAWWTPKSWKGAAEAMAIFRSYILRLMDEERTHVKQGRTDRQHLVARLVRALDTNQSSGDA
PLYEVADENKAIKTVNMTEEEIISNLFVYAFAGNDTTAIALTSILYHLAANPQSQEWVSEELHHYLTSSDTSTWSFENFK
KLKRCGAVIMETLRICHPLSQLVKTTGSNSQPLKYNGETYIIPAGTSVHCSIPALHALPKYWGPDPLGWNPGQHISVSDP
QTQGTIPFESEVLAPDTSEHYLAWAWGQRVCPGKRFSQVELVAVLAALLRDWKVEVVPESGETEEGARKRAWECSLKVDH
EGHMLHEMVNPESVGLRWVRRV*
>jgi|Amal3064|123755|AM2CTG_583.jigsaw-mRNA.7
MITITPQSMKEVDKLTVVGGFIVLVITYWLIKTIYNLFFHPLASFPGSRWAAGSYLPQFYYDIIHGGQYYKKVIQMHEEY
GPLIRVNPDELSLNDPFFYDKVYSGGGQKRNKCPDLTTIVRTSVISTNDHELHRQRRGYIANLFSKRSISDLESIIQSKV
DKLVTLLKEANHTEETLIGPLVFGSLAIDVISHYAYGESFGNLDKPGFPCELERDVKAILMIQHVRRFLPGIDRLITHLP
AWLVARISPSMVSFLDFETRIAGYSKAALKKSMEGEEPTKPRTVFDALVSSKIPAQERTLQRLTDESSTILIAGVDTTAR
TLTATMCYLILYPEILAKLRAELQPYKNATWTQLESLPYLTAVINESLRYESPFTSRFPRLLVEPLAYKDMLIPSGTTIG
AMPYLLNSHPDVFPDPHVYRPERWIEAKARGEYLDKYLVTFTKGSRACLGINLAYAELYLTVAAMVQNFDLELVDSSIEN
ITPYRDFGLGFDKKYNYGVNFRVTKVLQE*
>jgi|Amal3064|123766|AM2CTG_59.jigsaw-mRNA.5
MDCQRMVAEYQHISKVALPVAFFTRWVLQGIYRLYFHPLSHFPGPRFSAFTRIPQLYATFTGNLPFYVADCHNKYGHVVR
ISPYEISFTNSEAWRDIYGYGSKTGLGSAPPKHWPRYGTSPNGVPSLLQDSDDTNHARVRKIFSPAFSERAIKEQEPLFM
KYIDDLVQILKDGTVSSTTGTATYDVVDLYSFTTFDVMSDLTFGESLHMLKTGTYDPWVGTVLGFMKASLRINLINTHYP
LAAKVLKPIMEFLFSKTRSRLFDTNSKRVTKRLEKGRESKVGVDLWDLVLNQEEKGKQGLNRGEMDSNATTFMVAGTETT
ATLLTGLTYLLLTHPECQAKLVKEIRTTFQEEASINMEAIAKLPYLKACIQEAFRLYPPVAVGLLHLTPSDGSTVCGHFV
PPNTTVSATHYAMYTSARNFTDPLCFIPERWTDDARFANDDRAAVQPFSVGPRDCLGKNMAYHEMRLIITKVLWNFDLEL
PEGNGNWFDQTVFTLWQKGPLNVKVRMAQQA*
>jgi|Amal3064|123811|AM2CTG_592.jigsaw-mRNA.1
MAVQARLDLFLSFLVAIFIGVVVRRRYFHPLSKVPGPFWGSVTSLYHAYYYIAGDHHQLHRQLHEKYGPIVRYGPSRIIV
SDPTLLPKVYHMKSNKSNFYDSTLNEASDSCFSEKHHVPHIGARRSLAHAYSMANVKALEPQIQCVIDMWVTRLCTRENE
PFVLSDRVLWLAFDVLGVMIFGEPFGFIEEWTDIRTMLERASKSNTSGRYLEYFNLIPALSALAGLGVMKAERDAAWVKY
FEHKSEASPHCLLSQILAKRTDAKPDPLLSDDRIKTELLIAILAGTTTTARVLNTALLNIAAREECSMQLYQEILALSQH
GREVNYELSASLSYLGACVKEAFRLSAAPTQFPRVVDHSQNVELNGIRLGPGTIVSSSSYIISRNEALFGCQLDEFIPER
WVDATEEITKARRKYDFRFGYGARTCLGKNLVEVEIHNTVFEVFRRADIRVHDQQKGIVSMKLRETRCS*
>jgi|Amal3064|123856|AM2CTG_599.jigsaw-mRNA.16
MGFVDEDRLRLIAIWTPVAFVTYVVVTAVYNLTLHPLAKYPGPLLWRISPIPSIVSLLRGRIAFEYKIHHDKYGPVVRVM
PNELSFNTAKAWDDIYGHRVGLANMDKDPIHVGAVEAIPGATNLTMAPDIHHARQRRALAHAFSKQALLEQQSILKGYVD
LFVDRLREKAHRGESANMVSWFNFCTFDIIGDLSFGEPFGCLREGSESANWVVLIYEAIKSGAIEQATRRFARPGSVAQK
FLMWCIPTVVRERRFRHLRNSTEKTVKRLNQKDNDHRDFIWYILKQREKKNEVSDDEVIMNAALFIVAGSETTATELCGL
TNYLLRNPETFKKLKDELRGACKTEADINMDVLGNLPYMNACIEEGLRIFPPVPIGLLRTVPKGGSLIDGHAVPENTSVC
VSSWGASHSASNFAEPDSFIPERFLDTPESKGKFAGDSKKAAQPFSTGPRGCIGRNLTYVELRLILGALLWNFDIELADG
APLWHPKNEFEGLKAYNTWEKSPLMVKLTDIRGPPR*
>jgi|Amal3064|124104|AM2CTG_626.jigsaw-mRNA.6
MKSSWYSFFTGETKEPNLFTVTDPHIHANFRRLVAYNFSEKWIKNLEPYIAKTVRLAIERIAGDIKEHGHSDIYKWFTFM
ATDVVGQSSFGESFRMLETGIKTQYVKDLEEVPVRGMLRAEFPLLMNILYYLPFGSKEVQRSRERIADYSKESIMRYWNL
LKTGEENVKPTLLTKAYDAVEDGSMTTSQLEREAIVYLNLACHPEIEAAVIQEVAALPDGFTDDNLRKCKLLNNVLTETL
RIRPPIGQSLPRVVPEGGAELCGHHVPAGAIVGVQAWSMHRNPTVFKDPERFIPARWDNPSTDMLQSFYTFGGGSRACIG
AHFAQLELRHALANFYRTFTKGVTASSARSFSKAEMEVDTYFMTLPKGKRCVIEPKE*
>jgi|Amal3064|124185|AM2CTG_636.jigsaw-mRNA.13
MASTSAKGPTGLSKLLNITSASQIVGALLGFLVVRFVARAIYRVYFHPLRHFPGPKLNAATRIPFHIAIWKGTRDKLFQD
LHRKYGHIVRVNHDELSVTDPNAWKDIYGHGTKGTAGSVPHKDWFKYGSSPNGAVSIILARDQDHSRQRKIFTPAFSDRA
LKQQEPLFVKYVDKLVTRLRQTVENNPNEKLDMVRLYNFCTFDVMGDLTFGEPLHMLDKGDYDPWVSTIFASLKVGSYLS
VMMAYPWLWRAFKKYVPESVNKRRMDHFNHSVTRVTKRLDKGRDTEGVDLWDLVLGQKEGRGLTRGEMDANSSIFMIAGT
ETTATLVSGLTYLLLRNPECMEKLNDEIRGAFASDADMTMEQLAALPYLASCLKEAFRLYPPVPLGLPRLTPQDGSTVVG
QFIPPGVVLSIPQHAMYTHEKNFKRPFEFLPQRWLGDPEFDADERQCLQPFSIGSRDCLGKNMAYHEMRLIIAKTLYNFD
IELCPESNNWEEQATYILWEKKPLVCKLRPVN*
>jgi|Amal3064|124356|AM2CTG_654.jigsaw-mRNA.3
MAGALQAVVAKLGSFNFLSPRGIAIILGTALLFHIVRSLALIIYNLYFHPLAKYPGPKLWIAFGFTRTLRHMRGDLDLQM
AEEHRKHGEVVRHGVNELSFIHPSAWKDIYGHGHAELRKYFPPNSVNPNQVIAADASNHFRMRRAMLPAFSEKALAQQER
LVRVYIDLLMQRLSECAAASSAAGGKTADMARWYNLTTFDLIADLCFGKSLDGLETGRSNAWIEKIDRMLRIMPVLVLAT
SFPLLMSLFNLVLGNKMQQSRKEHQEYAASLAMSRIKGKEQADRGDFMDFILRSRGEEHELTDEELVHNADLLMVAGSET
TATVLLGVTYYLLKNPTTYKKVTEEVRSAFDTAEDINFKEVNARCPYMLACLSEAMRIFPSIPLALLRITNDGPPTPVAG
HLIPPETRVGVHQLAAYHSPLNFHDPLSFHPERWLPEEYNDPSSPFHDDRRDVHKPFSYGRRDCIGRNLAFLEMRLIIAL
LVWNFDLELGEGMDGWEKQKIFGLWEKPPLKVQIRKRERK*
>jgi|Amal3064|124395|AM2CTG_658.jigsaw-mRNA.4
MDSEGVHSQSASWFPPVGYMLGLAGIWLAYKILEAIYNISPFHPLSGIPGPKLAAATYLPEFYHDVIRFGCYTKEIARMH
KVYGPIIRINPNEVHCNDISFADEIYAVGGRKRDKPVHQINGLGESGFGTVDHNIHRLRRIPLAKFFSRTMITRLEPDLH
VDVQKLCDKLLRQSGDNKPFDVTMAYSCFTADAISKYSFGESFGFLDQPGWFPNFREPTASILRPVFVFRFFPWTKSTTK
LAATFVDYLPKDIALMVKTLQIDLPARVRKTKEDMDAGITYDRPTIFASLLQSDLEILDKEPQRLSEEAQAVLGAGTETT
SWALAVMTYHLLTKPEILAKLTAELKTVVDDPRHLSWPVLETLPYLGAVIQEGLRLSYGVSSRTARVPTEENLLYRGEWN
KKSIQYVLPKGYAIGMSAYVTHHNERAFPDSYAFAPERWLNENNNRRKEAERSMLTFSKGSRSCLGMNLALCELNLCLAA
LVLRVLPQMRLSDTTEEDVTYDHDMFVPMTKANRGVRVTIV*
>jgi|Amal3064|124397|AM2CTG_658.jigsaw-mRNA.6
MSNDTFSGGLLADYPAAAQGAIASDYVLRWKLVGALSVMLVVSQVTKMIYRAHIDPLRAIPGPWISSATSAWIRWQRWHG
RLSFEADKLMTKYGPIVRIAPNLVILNDSEAVERIFVRKDLDTSPTSIRALRVGGHDWTVTYPQHPIARQRRHPVMIATT
TKNMKLWHDVFVTNIEAMVRDLAKSDGEKSEDIVYHLRIATLKNSQVVMGGSGVDLDCSDFPHVVGEYNFLVVWRLCLPE
WLFAWLQYGPFAHPRFRVRSSDKLFDLGAALCKQAAEVSEEPTDNVYKLFTAPDAKYPVEQSWTDPEIGAEMAGQVLAAT
ETTSSALAFIYYELAKNPSLQEELYKEVAAHEGYEELDSLKLLDACIKEGLRFRPPVALTGSRLVPAGGINVLDYHLPAG
TVVTTQSLSMSRQRPDLFPDFDTYNPRRWLVEDEHSAERRKMLVPFGVGARRCPGGNMATYQMRLILAATFRAFRIELAP
ETTPEKMAPFEANGYRSRHDRCDLMFKPRTA*
>jgi|Amal3064|124429|AM2CTG_661.jigsaw-mRNA.13
MFRATIIPRLQESLASSALGDCSFLELTIFIISLAITLGSSRAVYLVYFHPLASFPGPYKAIFSSWWQYPLSKHGKIEEV
LEHLHRTYNTRVLRIGPNELHITDPTLYHTIYSQRYTFPKQKSFYDAFNTPHSVFVEHDGELHRARRKLLSNFFSKSSVR
AMNKILLTKVTIMCDRIAEMKGNGAINLYHAFRCLTVDFITEVAFGESFNLTTESEDNTFNTPFIECFDLASESLWDLLF
FPFIRIIVNKCPPAVAAKLSEPAAKFQGLIRAVAATVANFRRLKSSGKCLNREIVFDAMQHLDDELVQAEASDILIAGSD
TTATTLAVAVQAIIENPTIFTNLRNEMKDAGITAEHDFDLLRLEQLPYLEALRCAMAVPGRLPRVVPNGTKPLVVDEKVI
PVGTIVGMSAYSMHYNESIWGEDARVFNPSRWLVADAKDLERYLVTFSKGARQCLGINIAYAEITLTLAMLVARFRFTID
ETVTESDVRQLDYFVSAFEGTGIRTYVHEDKL*
>jgi|Amal3064|124463|AM2CTG_666.jigsaw-mRNA.1
MIATLIFSVIASFAIYQITWRYRSLQRNVALAKSSGLPVIVAPWHMFSIFWLSTFKLWTPLLQRFVPEPLRGMWMDILHP
EWGYMSGHEPFKKMGMDVFIVASPTRNTVYVADAEAVNQITSRRNDFPKPLEMYGSLDIYGKNLVSTEGSDWRAHRKLVA
PSFGDKNNQLVFNETIHHATSMLDLWAGPDGKGNLTVADPSVAAMNFALYVISGAGFDVRVVWPHEEGKKPKTKKGGEDS
IFVGSEAPPGHTMNYREALSELLHNIMWTQIMPIKWLSRSPVKVHRTVGEAVGEWGKYMNEIYEKKKTQVESGDDTKEGM
DLFDALIRGSGITKKEGSTITKSDLLGNAFVVMLAGHETTANTLHFSMIFLAMNWASQKRLQEDIDKIFAGKPMDEWKFE
EHFQPLFGGMAAAVMNETLRILQPIVNIPKSTAPGQPRPLNVGGQQYMIPGDTHIFLSAAIHRNPKYWPAPSDGSNKDGI
PDVDCFRPERWLVDTKPDNDFVDINYDDEDLRGPSGEDTSAQLFKPVKGSYIPFSDGFRSCIGRRFAQVEILAVLAAIFS
QYSVELAVDDFASDEEVEKMPKGGKERRELYRKAEDRAKDFLKNKVASIVTLQLRGVSIPIRLMKRGEERFAFD*
>jgi|Amal3064|124532|AM2CTG_678.jigsaw-mRNA.3
MSLAFYALLAALVAVAAYSLRKVGRRPAGYPPGPPTLPIIGNLHLMPKGKPHLQFQKWAEEYGPVYSFILGTKVMIVLSS
DQAVKDLLDKRSSIYSSRPDLYLSNIVSGASEVSGGLRMLLMPYGDTWRMIRKIVHNNLNIKAARTYVPYQELENKAMLM
GFLDSPDLFTDHIRRYTNSLTTQMIFGFRTISIDDPKLKQLYSGFEKFSEISGKTTAALLDLFPVLRALPDWALPLRKYA
RNLHEKECELYIGHWLNVKKAIKNGTSKPCFCLDLVRAQDEEKFSDALAAYVSGSLLEAGSDTTAATLIGFIQAMILFPE
VAKAAREELDRVCGDRFPTLDDAPNLPYVRGCVKESMRWMPTAILGVPHAVIRDDEYMGYTIPKNAGVMWNVWAIHNDPT
RHAEPRKFDPQRYANDSQTAAEAANNSDASKRDHFLFGAGRRLCQGMHIAERSLFLAISRLLWAFEFEPGKGEHGEVELP
DADDLTEGMLVQPKPFKANIVPRDEEKARVLREEWDKMGSLLGEDEQWKVLPEGLIWKEYDNAAKTA*
>jgi|Amal3064|124672|AM2CTG_692.jigsaw-mRNA.1
MGFLTLLELIKWLLGMLLIGASCQCVYNIYLHPLRHYPGPKLAAATGLYHWYWTLAGRIHRQLHKLHRQHGEVVRIGPDR
LSFIAPEAWKDIYGPGTTSHKENKKDGRFYAPTPNGRRAMISLLDNQHHASVRRVFQPAFSDRSLRALEPVINKHVKRLM
HTNLRQLARADEPFDLVHLLNCAIFDIMGDLMLSESFGMLEQSAYVEWIETLLVALRYESVGQFLLEYATLGKLLSFLMP
PSARRKREQHVQYTAQRVDKRQQKSEATKRDIWGFLAAHENAEMLDIEDKHANASLFMVAGTETTITALSGLVFLLLQHP
PCMRRLVAEIRDSFTCEDAINMDTLQGLSYLNACLSEALRLYPPVPLGNPRVTPADGNVICGHAVPGHTRVYVSTWAACR
SASNFGDADSFMPERWLPDSGYDSDRKEASKPFSYGPRNCIGKSMAYHNIRIIIARILWNYDLLAAAESDGWMKQECFPL
WDKKPLMVRVMLR*
>jgi|Amal3064|125164|AM2CTG_748.jigsaw-mRNA.13
MIAVDSHPTNGDGDSTNQDLYNQDDKHESFNVALLSITISMALQSFFISAIAAYPTVTLFFAPFLLLFIRSIYRVYFHPL
SHIPGPLLPKLTSIFLHYHAYIGDEASTIHKLHERYGPYVRVAPNEIDISDADAIPAIYVSKGGFPKAACYANFDIDGHK
TIFSTVDADYRSPRAKAVVPLFSTKALRENEKAIWGCVDRMIERLEEESKTRRPVNVLNLTRSLAVDAVSTHLFRENYDG
VSERGPVLSVSAFVDAFVAVGRFFYLPNIAFVWLEWAVGKWMPDPETEDSMMLVDKFVSALVINTSEKSTTYPGRLLAAG
LSDSEVKAQCKDLVFAGTDSTGMNLATIMLNLACCTEKYERLKEEIRSNAALDSDAQEVQALPYLNAVVKEGLRISMANP
TRLPHVVPTGGWTFKSTYFPAGSVVGCSAYELHFNPTVFPEPRSFKPERWLDPTEAMSKYWFAFGAGSRACIARNLATLE
LQFATERLGKSGVLDGARVMQQEVEIYEWFNSKVKGERIDLVWG*
>jgi|Amal3064|125219|AM2CTG_751.jigsaw-mRNA.13
MGLPSILLAVAVLGAYVLYKCWDSSRRQRIPTGLKPLPGPKGYPILGSVPEVPEKNGFIKFADWGKQYGPIYQCNLAGHN
HVWISSDQIAKDLLSKKAAIYSDRPHIPSLIDDNRSSAQYLPLLSRNEGHTRQRKFANIIMRESEKAAFHRYPEIESTRM
LTELLDAPDQYNHILESFISRVTCRLAWGHSEGSDELKQRARELLIGVSPTGSLSNKLPFLMSLPDWLSPPKAWERRRAT
TERTWFQTMQEQVVDDMRSGQAAPSWMKTFLDGRSKWGFNSDTEGAYAVGMHGIAGALTIAAPMQTFCLAMTHYPQFLPM
LHEELDRVCGDRMPRSEDRPNLPFLRAIIRECIRWRPPVPTGIPHYLIQDDEYNGYHIPKGSTIHPLEWAISRDPDLYPD
PEAFNPLRWIKPEYPTYQEPLSQYPTIINSTQFGYGRRTCTGQAVADEDLLIGIGAIAWLFDIKKSPAESAIPPVMKSTR
TEYKIGMNEKASISNEELNAGLDTTDPTMEEKILAKFSYPGSDSANDVQEKSKAAEPAYKPLEWGDITKKPEDPTLDYSI
LLIAKPIPFKFDLKPRDTVRMNTVRGLFNQGVENGDYPETRNYWGPNQGRDLPVGWGKV*
>jgi|Amal3064|125883|AM2CTG_846.jigsaw-mRNA.5
MSIQDYSSRLLSYVTLVNIALALVAYIIVQILYQITYYRFFHPLRHFPGPFWASVTRLWIAYHNIKADECELELALHRKY
GPVLRITPTLLLVSDATKLPEVYNRQSNKSNHYITGSFGKTESLFNMREHKHHAHFRKIAAGPYSFSNVKKMEGLVDDRI
QQWIDRLEELFSNGKKFDFAPWAVYMAYDIISEIGFGAPIGFIESGSDIDGLIKGFHDGLLPFGLMARLWPFTQWAKGTW
LGERYLVAKPEDDSGIGTLMRFRDKLIAQRLEDIEAGKIERVDLLQTFLDARTEDGAPLDLDYIKAEILLVLLAGADTTG
TAFQAMIAYITSDAQVYTKLMREVDRVTREGNLSSTPQYDEVLEHCPYYVACVKESMRLCPSAPNIFPRLVGPSGMHLHG
RYAPPGTEITCNPWLVHRDEKIYGADACEFRPERWLESDEKAKDYNKYNMAFGYGARVCLGKDIALMELYKAPLQFLRTF
KIDMDKGRKGRFVVKGGVGFWEDMLISIQRRAT*
>jgi|Amal3064|125941|AM2CTG_852.jigsaw-mRNA.9
MHPFTAYALGVAVVGLVVYAVVDAVGKYDKRYNVQNMPGPWQLPWIGRIHDLPIEFMWLKFKEWADIHGPIYRTKMLGAN
FIIISDEKIAEDMLVKKAKLYSDRPEIKSLFDAKSTYGSMEYLPLMGKNQYWARQRKFTHSYLTGATNVRYNGIMEFEAK
RWMARLLENPDDFGFSLEDMCSKVMCQLTWDDPSLSIPLTPSAWGLLTQMSPAGPITNVLTPLWDWVPEPINPWKLRERK
RHDEQQAFFMQCLQKTKKSMEMGKQRSCFTKNYLETAEKSNISGDYEASCVIGMMALVGIFTVTGPIYYFLISMVHHPEW
QVKCQDEIDRVCGNNPPAVADLPNLPILRACIKETMRWKPTVPTGVAHEAEADDWFQGYFIPKGTRILPLDWAFLRNPVK
YPQPEEFRPERWLEAGWPTFQEPLTKYPDIVGMTSFGWGQRQCLGMSITRDETVTGCGALMWAFNLRRKVDPVSGKEIEV
PLNKSNSLLIIKPDPWEMAFQPRSESRKQEVIQLWKEAEAKDIQERAAFAKASEMNILVEP*
>jgi|Amal3064|126086|AM2CTG_872.jigsaw-mRNA.2
MSSVIIFLVAAALMIGLSARYQSYRRRRIIDQAINDQYGCLPAPRLQNQRPFGIDRLEQIFRADSESRLMELFLFHFRQT
GSTLEQKFLGTKAYGTIEPANLEAIFATNFKDFGMGPRRAITFPMFGDGIFTQEGPDWKHSRDMLRPQLQHKQYENLEVF
RVATDDLIGLVRESKGIVDLQPLFFRLTLDTTTAFLFGESMRSLITPEAVGERTFATAFNTAQQWVTKRFRLLDLYWMIN
GREFRQACRDVHDFADQIIDRNLSSDRSDTKDSGKYVFLDTVAQNTLDRTALRGQIINLLAAGRDTTACLLSWTFFLLVR
HPRVMDTLRAEVSSGCGTNSDLSRDDLRRLPYLQKVLKETLRLYPSVPVNTRTTMRTTVLPTGGGPDRKSPVLIPEGSAV
AFSVYSMHRRPDLYGMDAELFRPERWDEDMPLHHNPTNAKWGYLPFHGGPRICLGMDFALTEAAYVVVRLIQSFENIRLP
AGEPVELIGVEKQVTTLVVSIKEGCRVEVT*
>jgi|Amal3064|126267|AM2CTG_898.jigsaw-mRNA.13
MDVIRDAVHNAAQRSVSQGAIAATLFGIVFHVLIRPFEFELIMFHFMAASTLTFFGMFYTFGFVKALAFASSFSIGLLGS
IALYRLAFHRCRNFPGPTAAKVSKFYAARLSAKNVQYYKELEKMHGQYGDFVRTGPREISVLRKSAVPILYGPNSECSKS
TWYGQTGNDPEKCSIHMTRDFNDHRLRRRAWDRGFSIKALSTYEPRIKAKADLFKSQLTEKGGSSMDVSAWSMFFSFDVM
GEVGFGKDFNNLKSGVEHVAIKGVHAHMTMLGIMSTVPWLLNVLSSIPGAAAGYSDFFSFCADQIREKHKTWNSEKYPQD
VVSWLLKAVKEKDASASPSAAALEDDSRVMIIAGSETTATTLAGALFYLAKCPTKQKRLQQFLDQAMPGGYSQWSYEKVK
SVSYLDNFLSETLRLRPALLTGGARETPAKGIQVDETYIPGNTNVVIPVSLIQRDPRWWQEAEDFVPERFGERKIQMETD
KAPYLPFSLGAYSCPGKNLAQMSLRISLSMIAQNFDVSFASGETGEEFEKEILDTFTVTLPSLQLRFTPRTSA*
>jgi|Amal3064|126312|AM2CTG_91.jigsaw-mRNA.11
MATTILSLLGDILVIYIVAHLVRRAKLPPGPRGLPLLGNLHQAPKGAPWLTFTKWIKQYGNIVSVNLGGTIIIVGDYETA
KELLDKRRNIYSSRPRLVMGHELVCNSNPIVFKPFGTDFLLHQKLQAPVLSPRATACYTPIQDLESQQLLKSLLESPGSI
AHCVEVFATSLAYSMAFGMRIHTGKEWQVERTRECMKNFHVAGQPGVWIVDALPWLNYLPAAIAPWKRQAAKWFHELDDL
HVKSYNEALGREGWNWAKDFERAVEAQSMTEQQVAWDVGILADAGVETMSATLMIFVLACVAHPEWLAKAQKEIDEVVGE
RLPGFGDLKDLPYIQAVIEEVFRWRHPQQAGIPHATTHEDYYQGYLIPKGSVVIPVFSAMRHNEDMFDKPAEFRPERWMG
KSQSQFNNFGYGRRICPGRHIARNSASIVVARLLWAFNVRTPSGKKLVVEESMFTTGFVSAPRPFACIFEPRSETHVRVI
QESFDKVDKNLTTLLNEAYEKHNARGIKARA*
>jgi|Amal3064|126342|AM2CTG_913.jigsaw-mRNA.6
MAILSLLASIFGVLLLYIFGVIVYRLTFHPLASYPGPFLAKITDIYLAYYAYKGSRHLAFHRAHEQYGPYVRLGPNLLSV
NTATGLKTIYGFRSNVKKASFYHAFPSTPKAVSVHSAVDKMQHARKRRVMSHAFSDSAIKSLEKYILANVRVGCELLGRK
SNNWSAEKGLADEKDGGWNDAWNAAHWCEWLVFDIMGDLVFGKAFGMLESPVNRFATQLVGNAAHRHLICGTHLTIHNWH
LDKLFFRKIAGQRAQYMQYSKGQAMERTKLGVDVDRKDFFYYLLNAKDPETGKGFSMDELWGESNLLIIAGSDTTSTAMS
GAFFYLAHNPSAMQKVCKEIREAFADVEEIVTGPKLSGCSFLRACIDETMRMTPPVAGALPREVLSGGMDIDGHHIPAGV
DVGVPIYTIHHNADYFPQPFDFIPERWLSDPSANPLHSSLQAAQSAYNPFSIGPRGCIGKGLAYVELTVTIARVLFLYDL
RLAPGTTLGAGSKDLEVGRTRASEYQIMDVFASKKDGPILQFRARA*
>jgi|Amal3064|126344|AM2CTG_913.jigsaw-mRNA.8
MALMSFPSLLVTLVMFSILYAFRLYSRTRDARPLPPGPKGLPFIGNINDMPKPGVLECHHWSQLKKTYGPISSITVLGQT
FIIINDAEIAVELLRDRSAIYSSRPMQTFSCEMVGWRHATAMAPNDAEWKLQRKNITKIVSTNTSVSVVDRVQEMEAARF
LLNLLDSPDKLFDHIKKEAGSVILKITYGYTTIPKGNDPFVDLAGKTMEQFADATVPGRWSVDMFPFLRYLPEWLPGMEF
KRTAREMATQLRQCTNQPYEFVKKQMSEKRHSPSFLSQAIEGTSLDAEMEFIHKWTALTLYTGGADTTVSAIMTFFLAMS
IFPGVQKKAQEELDRVIGEERLPGSKDRESLPYIYALMKETHRWHLVLPMCLPHCSTEEDTCRGYRIPKGSILLANNWLF
THDPEVYPDPMVFRPERFLETPTHKSEPDPRNFIFGYGRRICPGRYVADNALFITIAQTLAVFNVTKSVDENGRIVEPEI
KFEPGAISHPVPFCCSIKPRSDAHEQLIKASEQLYPWEESDSKELESIKW*
>jgi|Amal3064|126442|AM2CTG_922.jigsaw-mRNA.25
MDRSYIDVGGRTASKGIALLLVVLSLVGYKIWKRQVRRREEDQYAAQMGCKAPRRWAAKWPEGLDLLLRVGQHARAQTIL
QFFLDVVESSGPTHEQQLLGARGINTVEPRNIEEVLSAQFEDFSLGLRPKHFAPLMGSGIFTQDGAAWRHSRALLRPQFT
SNRYQNFEEMKKSVESLTDQISPNSIVDLQPLFFRLTFDTTTFLLFGKTLSSLQSSDIAGKESEFAAAFNLGQDYLSHRG
RLGDLYWLANTPEFWRACKTSHRFVDDAIQDALDNADKSEPEKTEDEDKKSYVFIDALIQETRNKKELRDQCLNVLLAGR
DTTACCLSWTLRLLARHPQVLERLRNEIDEVVGLGENASQPTRVDLKKMRYLDLVLKEVLRLYPSVPVNSRAALKTTTLP
VGGGPDGQSPILVRKGEAVGYCVYAMHRRTDIYGEDALDFRPERWEDGKLLRDVGYGYLPFNGGPRVCLGQEFALLEAGY
TVARLVQKFPFLIVPQDDPVVAVGKEKQILTLVVASGDGCRVHMRS*
>jgi|Amal3064|126593|AM2CTG_934.jigsaw-mRNA.44
MERSVVDGASGPSSARSGYASLLTIGLPTVLLLTYIARVALQWYRLSHIPGPFFASISSLWVVKESLSGRLAYSTKELTD
KYGPLVRVSPTELVTSDTDIVRRTTAVRSEYTRGPWYNAMKFEPGRNNLFSMRDEVGHTKLRAKMAAGYSGKENESMEGT
VDKQVAAFIELIDTKYISSGTEYRPMDFSLKAQYFTLDVISALAFGKPFGYLTQDEDLHDYIKITTAYIPFMVTLGSLPW
LADLLHSRLMRGLLPKDSDKLGFGAFINVAKNVVAERFAPGAKSQSDMLGSFIRHGLTPEEASSESLLQIVAGSDTSAST
IRAVILYLLANASAYKKLQAEIDNGIANGTISSPITDAEARRLPYLQACIKEGLRILPPATGGNFKSVPPGGDVLAGKFI
PAGTQIGSSHLSIQHSTATFGPDAELFRPERWIEASEDPARLANMASTVELVFHNGRYKCLGQNVALMEFNKVFVELLRK
FDFSTVKPHMAARMSCAGIWIMEDFFVRVTRRTE*
>jgi|Amal3064|126771|AM2CTG_957.jigsaw-mRNA.15
MALFNILDQFVDTKTILLCLVVVLVLTTCATILLPYSHRIPADAPPQVSDDLPVVGALGFWTQRWNWWSERRDQSKTGTF
SFHVGPNMVVALSGDKGRQVFFESKDLGFGEGYSVLFGQTPKSTKEITDEDKNLGFDAWFHRRLTSLLKQEHFRRNLPVL
ISDTKEALEAIKNDASGRTNPFESLYRIVFRLTIRMVGPTEIAEDPDKLEAALKMFEMIDKSATATSVIFPKLPSPAIIQ
RTYAGTRLYMMIDSIIKKRAASDEKHEDALQQMLDQGDRAVRIVEFIVGALFAGLINSGINAGWVICYLATSPEWLAKAK
DEICSTAAKYAKDPKAPLRDQLDDVPIEAWEAEFPIIDMCLRDSLRLNLLGTAFRRNISSKGIPTGNGNEVIPPSAFVTY
ATGDIHLDPDVYTDPHKWDPARYSPERAEDKKKAAHGFVGWGSGRHPCLGMRFAKLEQNIITAYFIATFDFTLEDESGKT
LSVAPLVDHNRHSAHKPAKLQFLRVKTREE*
>jgi|Amal3064|126846|AM2CTG_961.jigsaw-mRNA.27
MESVPTTVFVFAPLSAVILHEFVLRRVEVDHLTLQILGLAITVYWVLFYYIGFVAATLVTSFFWVPLWLYIGAYRAFFHA
LNVYPGPWAAKLSRWWTVKQTYDSGLHYHRVLQRLQSRYGDYVRTGPRELTIFDAAAIQPILGAQSSTSKGPFFDVMEKS
LHLNRDKAFHRQRRKVWDNAMKISLSDYAPQVENFTDQLLTRLRSEEGRSIPLFEYATYYSYDVMAALAFGKPMGFIKGE
QSDVAASVLATFTNSVQALGYMYHMPWLMNAIGVLTSFAGPMKEWRDWSVSQMKARMQVRDAKPDLISHLINSTPKTPEG
RELLYGESRLIISAGSETTSSALTFLFMHLATHPHYIAAVRAEFLANIDNYDCQRPMPMLEAVIQESMRMWPSVFFGSQR
VTPPQGMEVNGRFIPGNMIVHIPLFPLFHDARNFVAPDQFIPERWTTKPELVLNRQAFIPFSTGSYSCAGKALSLMELRS
VIGRVVAEFDIVLDEGTDANAYWEGILDHFTAGAPPMTVRFLRAR*
>jgi|Amal3064|118031|AM2CTG_1610.jigsaw-mRNA.12
MTDDQNRTVVRESPIEVAINDPAGVRTIQKTSGGFDKGPWYQNTGPGLLGMRDRGIHSQRRRLLAHSLSNSSLVVYETLI
RKKIDLAMASIGHEAKIKGAADIYKWFSLMETDIIGDLTFGSSFRMLETGKKTQYVLDLQAVMSDVHKRAELSPFLDILS
CLPLGPAKQAQARLARIVEYGQQSIARLLMDIETGILETPILFDKVLNSAATKDGITRQELEEEAAEL*
>jgi|Amal3064|117031|AM2CTG_1405.jigsaw-mRNA.2
MPSQIQTLIGKIRRKPTQASDGRTAEAASGLKNHQKTGIVSDIRGLGVKDAKFALDAITTLASGEPLDDKDLLLEKGVQM
LQGLPLNSGLSAKVSDGFISMLWNDLPHPTPTHAGPSARYRKHDGSGNNPHNPEMGKAGSPYARNVPPTKPKGPNLPDVE
DVYEALLKRDRPFREHPSGLNRLFFSFATIVIHECFQTSRTDPWINETSSYVDLSTLYGNTEKEQPRVRTYKNGLIYPDS
IASERIMMMPPGVVAVLLMFSRNHNHVAESLLSVNEDGKYKPWDSLDEAGRKWQDEDIFQITRNINVGFFASVVLKDYVA
AILNTPRANSEWSLDLGKEIKQGGTRVERGTGSHVSVEFAVLYHWHAALSAADENWMEEIIRSVFPDLRHIDDVTIEMFH
KVMKVYGHDLMNKKPWEWTFGGLQRGADGRFNDAQLSELIKDCIEEPAHAFGAHGTPASLKVVDLMGQLQAREMFNVCTL
NEFRRYLNLKPYETFEDWCSDKETARAAELLYGHMENMELYPGLMAECTKPAMPGSGVCPGQTTGRGILDDAVALVRGDR
FLSYDFNSNTLTQWGAALLSESTPGAYGGVFPKLLFQGLPGGFKGTSSYALLPFYTPKAAKEILTGNKVVEQYDLRRPPS
DYDIISVQTQEGCKKVFNDRESFVVMYQAAIRNCTAGHDFMIGWDEQKKHDERSKILHKVFFEEGFEKNIDEFFTTNVRK
LIKQNSLKGAKGRMSIDIVRDVTNITPILWLAERFALPLKTQEQPRGLLSIHEAFLAYLVLFMYQSFNIMPHNEWKLRAG
AMQAAAPLRSIFETHLKTQTGRLEGLVDWMAKGSAFEVGPHADRIYHALADTKLPIGDLVGDCIGMGAPVAGNLTQQASL
LIDLFLSPGYEKYKARIVELSHMDHAESDRELQGFVYEGMRHVGVVPGLPRVATRDITVNDGARGPVSIKKGHTILIATS
KSAMDPVAFPNPEIMNPHRPFEEYILLGHGLHFCFGARLVGPSLAATLREVFKLPNVRRAPGKQGRFTVTEHKLAGITMR
HYLDSNSKESPIPTSLRLHYDSEDVVANGLNGHATTGGLTNGHTNGLANGHVNYASNGHANAGGDNEHGNAYTIAP*
>jgi|Amal3064|120468|AM2CTG_2601.jigsaw-mRNA.3
MSGLAAEAKAAWDSHVDTRTGAEPPKPADPSELSTMRNAIGGSFKAAAALIGAAAAPLPDQTGDGSKIAAEEKASLYKKI
EGGLRDMSHLGIENIQSLMEIQKEKMLGGYTDDKTYLMEGLIRTAAALPDGSKTREAVTGQFLTQLWGDLQHPPQSYLGS
TYQYRAADGSNNSLVNPQVGAAGTPYARTVKPDTMQTPARPDPGVVFDSIMTRKHAELHPNRISSMLFYLASIIIHDCFR
TSHEDYSISMTSSYLDLSPLYGSNQVEQDMMRTGRDGKIKPDCFSEARLLFFPPGVGAMLIMFNRFHNYTVENLAAINEQ
GRFTKPSNEVPKSTGDVEVDKKTKEKYDAAWKKYDNDLFQTGRLITCGLYVNIILIDYVRTILDLNRTDSNWQLNPRAEV
KDLPMGIGNQVSAEFNLVYRWHSTVSDRDEKWTQEMWDGLFGEGRDPKTVGKYEFLGRLNEVYKKTDPDPSKRKFAGLER
GDNGTLPDQGLVDILTSSIEDCANSFGPNRVPAVFRAIEVLGIEQARTWNLGSLNEFRKYFKLEPHNTFEDITSDKYVQE
QLKHLYDHPDKVEIYPGIVVEDAKKPMAPGSGLCPSYTVSRAVLSDAVALVRGDRFYTHDYNPRTLTNWGYRQAESDLGV
DNGCVFYKLFLRAFPQHFKYNSIYAHYPLTIPSAMQTALKDLKKDNLYDFSKPVATPHPQFVKEYKLATDIMKDQTTFKV
VWGKAMEYIMGPASADFMLAGDGPKNTASRQMVSKALYISEWDKEVRNYYTLKTRELLKEKSAKIADFNQVDIIRSVGNL
AHVHFCSELFMLPLKTAAQPHGIFTEAELYLIMSSVFALIFFDADPASSFPLHVKARKATQLLGNIVEKNVKAIASSGFL
SSIMATIWPQESVLKSYGKHMIKRLLESGMSPETLTWGHILGTAGGMVSNQGQLFAQTIEYYLLGAGKKHWAEISRLAQD
DSEESFEKLMHYTMEGGRLNGETGVIRAVAKPTSITEAGKTTDLKPGDAVFVNLRTASHDSTIFPNPDEVDITRPLDSYI
HLGYGPHQCLGLPMTRITLTTMLREVARLKNLRPALGPQGKIHKVQKKMGPGEEKYSYHAYLTENQDMYFPFPCAMKVCW
DD*
>jgi|Amal3064|119715|AM2CTG_2161.jigsaw-mRNA.11
MSASDHSTHALPLPSGIPNITEQRPCETIDGVPLDWSGHGTSHVDYNKSDVLPLVQGEFLGHGMHGGVYETSCSGVKLAW
KRKYCRRKIGERERKEIEVIKKLSHRHIIRLMGTYTHGQFLGLLLWPVATCDLASLLEDVDWLQMRVQSEEGLLLELPED
WTDQSGDRKARLQALEIPIEAISALTRDSAVSFLKMTIGCIASAVAYLHQSDIKHKDLKPSNILLSSNGLWLTDFGTATD
FSVLSSSVTDNGERGTPKYFAPETARYEPSGRSADIFSMGCIFFEIMTLCIGYTLEPSTMLRQLNDRSFQSNLDNVDAWI
VGEDWSDADEPANVDEYLRGLIRSMMHAEADKRPTASTVEQEIAMISGLYSPGRSMHALSQGPGVYRDCCYQEVFCSQSS
EVRPIPGTEVTVEITIYRRQYYGHKYSSYITSKDVNFIEAVHMFDLAAFTFWYEFYYEIYPHRFQYLWKIKQLHEEYDYF
DTIYASGVNHKRDRCSWSHHTGSKAWAGAILETMDHDKHKMRRNAVSPFFSKRSVQALEGLVVNNIKKLLRRFEREMEKQ
GTNAGILNLNDAYAAFAMDVISEYCFGESMKSLDNDDYGKDWLTIFHDGMQLEPFARQFPTIFNFIFDLPPHVAAKLDAG
AGKLNGYLDQMRTRIERIMNQEDGANGTKDLSRTIFHDIRDDVGGKLPEEEKHPVRLMADAGIILGAGTETTSRTMAVTT
YYLIKNPEIGGKLRRELETVMPTVNHEVLLRQLETLPYLTAVINEGLRCAHGVSSRQPRIATGEDLTYAQYTIPRGTPVT
QSPYLLHMDPTIYPDPFAFRPERWIENPKLTRYLFAFGRGSRNCLGMNLATSELYLGLAMIWRKFQFEIYDTVESRDVLT
TYDCFLGMTDLKSEGVKVKVVAEADA*
>jgi|Amal3064|118148|AM2CTG_1647.jigsaw-mRNA.3
MSTESSETPHVLIPGPPGRRFLGNLWDIDLQTPIDSLCGLTDVYGPIWKFRLGNEERVVIGSQALLDEVCDEARFAKVIA
ANLKQARNGVQDGLGTAFAPEEKNWGIAHRILAPHFGPLAIQNTFGQMQDIATQLVLKWARHGADHDIHVTSDFTRLTLD
VIALCTMDYRFNSYYKEAMHPFVDALESFLETNAVRAKRSAVMQPLCVFENHTYWGDIERLRDTAHKVIEERKKHPNEKK
DLLNAMLHGVDPLTSEQMTADSIVNNMITFLFAGHETTSGLLSFTFYYLLSNPATYARAQREVDSAIGRERITPSHLARL
PYLRAVLRESLRLSPTVPAIALAAKEDTILGGKYRVKAKAPIIALFASVHRDPLVYGSDADEFRPDRMLDSEFEERNRQF
PNCWKPFGNGMRGCIGRFFAWQQALLVTATLLQSFDLSMSDPLYRLRSKQTITMKPEGFRMRARMRPDMALLTLQQPLSS
TTVADTTPSSLELRADASSTIAVDVYYGSNSTCEQLARQLASHAVDHGFAIGKIGPLNAAKENLSRTNPVVIIAASYNGQ
PASNAAEFVAWVKTLRCNELTGVAFAVFGCGHGDWVKTFLKIPKDLNDVLEERGGMRLAPMGTTDIAYSKAATDFSAWEE
GIFWPAVQKKYCHTDMSTAQDSESVVQVKVCVPEATALRRHLYNARVVASETVSSNEAPFKKHLEIALPKNTSYRTGDCL
AILPQNPRHVVRRALKLLGLSGDSVLTISSGTSTALPLGTPMRAAEVLRAYVELQQTASKKNIRDMLKATDDKESIAELN
RLAGEAHYYREVVVKRLSLLDLLERFPAVNISPGAFLSMQPPMNIRQYCVSSSPLWNASCVTVTYCTADGSTTHAQSQAS
GLASAYLSSLAVGDEVSVRVNECTDKFRLPEAVDDVPLILIAAGTGIAPFRSFIQERAAQLATGRTLPAALLFYGCRSRA
DHLYFDSFQRWQQLGAVAIHHAYSRMPDQSQGCRYVQERISQDRTTVIKLLMTGARIAVCVPECAVAGVRETLNDVMRET
RDADIQLETVWHTWKSASRIEA*
>jgi|Amal3064|121302|AM2CTG_329.jigsaw-mRNA.4
MASESSESLPIPQPPPHLFVGNFAEIDPNDAPGSFQRLADIYGEIYQLELPGRDGKLIVVSSYDTINDCCDSERFEKPIN
ATLEEVRALTGDGLFTAYPGEKAWGVAHRLLMPVFGPMGIRKMFDGMMDISTQMLLRWDRFGPEHEIECSDDFTRFNNFY
TDRAHPFVEEMVEVLIESGRRATRTSVENKLRVFAEAHRQENVKKMHELCDQIIADRIAHPQPDAKDLLNPMLEGVDKET
GEKMTKESVRYNMVTFLVAGHETTSGTLGFLFYHLLRNPEKYLKAQQEVDEVLGDGPLELKHIPKLTYIKFAIYEALRFL
GPIAINGKHSLKPTKIAVSLFSQQYDWCANGNKGKYQVQPKDQILMNLKGLHHDPKVYGDDADVFRPERFLNGGWENLPP
NAWKAFGDGIRACIGRTFAEQEMIMVVALILQKFQVELADPGYQLHVAVTITQKPKDLKIKVRRRPGRTMASLGGAGTST
TAAKKDDGDGFGKTEEPNAPTKDAKPITVLYGSNAGTCKSYAEDLETNAGRYGFKANIGSLDSATEHIPKDQPIVIIEPS
YEGKPADNAKKFTAWLESNANSKLLEGVQYAVFGVGNSDWTHSYHRVPKLTDELFEKMGAKHFTETGFVNVKEDIMGPWE
KWSEQMWSDLRKSSGTTTEILGGQLQADITPPKFATYLGGKEIGYGEVKVNKDLGGGEVGLTKKHMEIELPPGTSYRSGD
YMVILPLNSISNVRRVMKRFDLSPDDNIHITGTNKTFITTEAPISIFDLLMTRVELGTPISQKQLQTLAEATPENKRARL
LDLANDETYKKEVIPKRYSILDILEDHPDCQLPFAVYLDSLKPLSPRQYSISSSPLANVEFVQTAEGNASQRLTASLTYD
VHDEAAWSGDDRRFHGVASTYLARQEPGEKIRCFPRPTNINFHLPSDPTVPVIMICAGSGLAPMRGFIQERATIKKARNA
KVGPAILYFGCRHYEKDFIYSDELKQWETDGVVSVRGCFSKVAPSGEKAQRVPDRMWDERKELAELFGDGGAKIFICGSA
SKLAKSTAEVCMKIFRDTFPGKTEQDALEWLEKIKEDRYVSDVFE*
>jgi|Amal3064|121859|AM2CTG_389.jigsaw-mRNA.6
MRERKAPRGKPRADALPMKPQLSLAHAPQMSEPSTSSSPDSSAINNTSFDCTSDVVTGVVRASPHIDYFRSVDWAKTPLG
PMTSWPCDLRCIANTVLSNNVPAVMFWGDELIMLYNEPYVQLLGSLHPCMGESVCIKAPDHWTSFQPMVDHIKATGESVA
EPDMLLFIERDSLLEETHWSFQFVPILNSHGQVTAYYQTFYEVSNHRILERRVSSLVAMGTQSANARDFPSFWDTTLRSL
SLNDKDVPFALLYAAERHVSAQIPSMSSPGSIPPLEGCILKGTIGVPVGHPIAPATVNINQDSYILHAFLSRAAKSGKAT
VVHLNDLPAPTTALEGIDWRGYGDPCRTLVICPIIPTTGNQVEGFLIIGVNPRRPFDDEYQQYLQVMVRLLATSLASIVL
FEDEVRQRENAIIQAAQIQEHLMAEIQLKESKFQRFAERSDVGIFIIDPIGTYTYRNQRWYDMFEVASSDTNATEAWYRI
AFAEDVAYCQSIFSKLVTNHESVCFELRTRMPWAPPSESNELQSEDTQHFKWILCSAYPELSPNGELVEIVGNVTDISKQ
KWAEGIQKIRTDSALQGKQHLEHFLDTTSHEMRNPLSAIMQCADSITSSYPQDDRNGEQNITPTEWSAFIASTLDAAQTI
GVCATHMKHIVDDILTISKLDSGLLDMTPVIAQPESVAKHAVKMFSAEARAAGIDLVLVVDKSYRDMDIDWASLDPTRVL
QILINLLTNAIKFTRLESTKRVTVTLTASATEPASSPAGIQFNDERLVGQDSHLEDDWKNVQELFYLQFSVTDTGRGLSD
EEKRSLFTRFSQASPRTHIHYGGSGLGLFISRRLTELQGGSIGVASESGRGSTFSFYIKSRRARPVMARKGSLPHVFPED
IKHRQPIPLVSLARPSPPVCKPTSETGPRSDSASPKARRRSIQSRSSQTEHSHVRPEALGLPEGPDLQELKRTKSIPDTL
HVLVVEDNLINQRVLAKQLRNLGCIVSVANHGQEALDFLPKTTLWNNDHPMSDSIAPKEIYHIPSTEPIPSGHNDALPVE
LNLILMDWEMPIMNGLTAVAEIRKLEEQGLLRERVPIIGVTANVRQQQIEQAMATGMDDVVEYGSIVRTAPDEVHVSDPK
AIPIIYPTQQPLKKTDWYLTYRPVTLGPGPDLFTDDDEKHHAAHRRIVGPVYTLSSMLKNERALDDLVKLFGDKLGGFAD
CQDAFDFGLWLEMFSFDVVGAVFFGSPFGFLETSSGYGNYIAAVHTALPLNSVVAMAPLWIRRYLLQVGVMIPKVLKAII
ATDGVRQTAVRETGVAQERTSNANANRTDVLSQLLSIMREKNDCLTIKKIHVEMWAAVIAGSDSTSGALRAIFYFLMKHP
DKLAKLVQQIDTAYLDGTITHPVQYNQATKMPYLRAVIQESLRLCPPFAVPMARYVPVGGLQLLGHHIPATFKVGMNAMV
TQFDKTVFGKDAREFRPERWLEGEERFRLMGKAMLVFSAGTRTCIGRHVSVANHISMQYRID*
>jgi|Amal3064|123879|AM2CTG_601.jigsaw-mRNA.7
MANLEPIPGPPGLPIVGNIGDIDATNPTQSMCNLTLKYGPIWKFYLGGDRVVIANQAHLNEICDEERFSKIIAASLEQVR
NGVHDGLFTSYGPQEENWGIAHRVLLPQLGPLAIRNMFNEMHDIASQLVMKWARHGPEHVIHVTDDFTRLTLDTIALCAM
DYRFNSYYQQKMHPFVESMADFLKTSGDRARRDPISQMFYGAESQKYWRDIELLRKTSMDVIKTRRDNPTDKKDLLNGML
NGADSKTGKKMTDESVIDNMITFLIAGHETTSGLLSFTFYYLLKNPQAYEKAQQEVDDVIGKGPITVDHLTKLPYLNAVL
RESLRLQPTAPAVGMTAKEDTTIGGKYAVKAGTPLVALFPMVHRDPVAYGEDAEEFRPERMLDAEFEKRNTEFPNCWKPF
GNGMRACIGRPFAWQEALLVLAILLQNFNFTMEDASYQLQIKQTLTIKPKDFYMRAHLRSGISATSLERKLASATLNEPP
PVNGAPRVQKEKVAKGKPMAIYYGSNTGTCEALANRLASDAANHGFNAAVVDTLDAVRENLPTDKPIVIVTASYEGAPAD
NAAHFVNRIGTLKGKELENVNYAVFGCGHRDWAKTFHKVPKYLDATLEERGATKMVQWGSTDAASGDIFTDFETWEDQVL
WPAMREKYGSTEADGEGSLETTLDVEVTAPRSSTLRQDVREARVEEVEVLSNEDASEKRHIEISLPSGMTYSAGDYLAIL
PLNPKENVQRAMRYFGLTWDSMLTISSAGPTTLPTDTPLSAVDVLGAYVELAQPASKRNVVALVEATPDEREKKHLERLA
DETFSAEITAKRVSVLDLLERFPSTKLPLGVFLKMQPPMRVRQYSISSSPLWNPNNVTLTYSVVSAPALSGQGRYVGVAT
NYLANLAAGDRLHVSVRPSHQAFHLPKDSKNVPVIMMAAGTGLAPFRGFIQERAAQIAAGRKLAPAILFYGCRTPSSDLM
YADLLKRWEDMGAVSVRYAFSRKSEESHGCKYVQDRVYHDRADVIEQFEAGAKLFVCGSRGVGDGVQETLIKIAKERLKE
KEGRDADDAKAREWFEGLRNERFATDVFE*

## Sheet: A. citriarbusti
>jgi|Altci1|113493|ACTCTG_1005.jigsaw-mRNA.3
MEPEPLDPRAIGFMRRNLAILRQTPMSVVLAGLILLASMYLPRFMFKSQMARFPLILEHLSSEQRRARFLAGAKALYKDG
SQKIVLPLSALTELRKAPEEVLSFYDMFSKGLEETYTYVDIKFLPEVVDTIKRDLTPKLTKITSKICDEVDAALDTYLPS
HGKWTEINVSKTALDIIAKVSAHLFIGGDVANDPGYLECTKNFTVHLGEATKAIKVTRVWLRPFLAPRLPEVKRLLETRT
KLRSYVKRVIEEREAKIKDPDWVPPDDMMQWLLDRADRQKDTLEDCTAAQVLLILGTINASMQTLIAILHTLAVTPEYVE
PLREEIRNTLNSDGSIPVSAMKEFGKMDSYFKEVGMHFPVIIEPYFRRVRKGFTLSNGQYLPPGVAIVIANPLVTDSKYD
TFDGFRHYKLREASAQKDKPNHRWLIANEIEFRWGYDNHVCPGRFYAHNLLKIIFARIVENYDIKMPGNVEGIEARYPMV
EHGNVVMEPRDKPLLLRRIKSHQGHVD*
>jgi|Altci1|113565|ACTCTG_101.jigsaw-mRNA.12
MFRATIIPRLQESLASSALGDCSFLELTIFIISLAITLGSSRAVYLVYFHPLASFPGPYKAIFSSWWQYPLSKHGKIEEV
LEHLHRTYNTRVLRIGPNELHITDPTLYHTIYSQRYTFPKQKSFYDAFNTPHSVFVEHDGELHRARRKLLSNFFSKSSVR
AMNKILLTKVTIMCDRIAEMKGNGAINLYHAFRCLTVDFITEVAFGESFNLTTESEDNTFNTPFIECFDLASESLWDLLF
FPFIRIIVNKCPPAVAAKLSEPAAKFQGLIRAVAATVANFRRLKSSGKCLNREIVFDAMQHLDDELVQAEASDILIAGSD
TTATTLAVAVQAIIENPTIFTNLRNEMKDAGITAEHDFDLLRLEQLPYLEALRCAMAVPGRLPRVVPNGTKPLVVDEKVI
PVGTIVGMSAYSMHYNESIWGEDARVFNPSRWLVADAKDLERYLVTFSKGARQCLGINIAYAEITLTLAMLVARFRFTID
ETVTESDVRQLDYFVSAFEGTGIRTYVHEDKL*
>jgi|Altci1|113612|ACTCTG_101.jigsaw-mRNA.59
MASTSAKGPTGLSKLLNITSASQIVGALLGFLVVRFVARAIYRVYFHPLRHFPGPKLNAATRIPFHIAIWKGTRDKLFQD
LHRKYGHIVRVNHDELSVTDPNAWKDIYGHGTKGTAGSVPHKDWFKYGSSPNGAVSIILARDQDHSRQRKIFTPAFSDRA
LKQQEPLFVKYVDKLVTRLRQTVENNPNEKLDMVRLYNFCTFDVMGDLTFGEPLHMLDKGDYDPWVSTIFASLKVGSYLS
VMMAYPWLWRAFKKYVPESVNKRRMDHFNHSVTRVTKRLDKGRDTEGVDLWDLVLGQKEGRGLTRGEMDANSSIFMIAGT
ETTATLVSGLTYLLLRNPECMEKLNDEIRGAFASDADMTMEQLAALPYLASCLKEAFRLYPPVPLGLPRLTPQDGSTVVG
QFIPPGVVLSIPQHAMYTHEKNFKRPFEFLPQRWLGDPEFDADERQCLQPFSIGSRDCLGKNMAYHEMRLIIAKTLYNFD
IELCPESNNWEEQATYILWEKKPLVCKLRPVN*
>jgi|Altci1|113859|ACTCTG_1029.jigsaw-mRNA.17
MSMPIITTVSLGVVALISLVIIASNKSKIPLANPPDRFKTAFSRQLEFITHGLEVVENARKRYGKQPYRLITNVGEMLVL
PPSYAQMIRNEKALHFGTTFAQDFHGYLTGFEPFGTLGDKRDLVQKVIKKQLTKQLNFTSKPLSDETSFALDVVFGNSSE
WKETNITNDILNVVSRLSSKIFLGDKLCRNETWIRLSKEYVVTAVESTKSFLAWPRYLHFMIPWVSKDAKLVLRQLDGIR
AILRPILEERELMKAEPRKMGTPVPVFEDTLEWLQEESQGAAYDPAAYQMLLTIAAIHTTSDLLSQVIMRLGNEPHLIDD
LRAEIVSVLGAEGFSKASIANLKLMDSALKETQRMKPLQMLAMKRIAEKKVVLSNGLTINKGDRLAVDAHAMLDPEVHPN
PDKFDIYRYLRMREDTSNSTKALLVTTSPENLTFGHGIHACPGRFFAALEVKIALCHILTKYDWELLPGSNLEPFVQTGD
QTCLDPRNMVRFRRRKEEIDFDSLSYK*
>jgi|Altci1|114024|ACTCTG_1054.jigsaw-mRNA.1
MTATELNRIIWQIALSAAAAAMSVFMFKLVKMRTIFYKLKKQGLPMPPWDFAAGNLKVLPGLLEKFPKGSQQSDVFTLLS
NDFKDSDNCFYVDLWPFSSPLLVVTSPDLAIQACQEHDLPKPPVLIPFFAPFAGGPNLFDMNGAEWKRSRALFNPGFSDR
VMLGSIPHIIEEAEVYVKLLREHAKKGDTFSLDRLTCDYMMDVIGAITINTRLHSMTSHNALAAAMRSSIEWHCQDEELN
PFIRWNPMRPLIEWWNGKTMNRYIGIELDKRYEDWKTHEPSNRASSVMDIAIAAYMTERKAAAKLDADFKKWATIQIRLF
LFAGHDSTAATIVYSLYLLSKHPDALAKVRAELDEVFGYGIDTAATSLNMHPERINKIPYTTAVIKETLRLFPPAAGMRG
GLPGVFLRDKSGNKYPTEDINIWILHGAIQRNPKYWPEPHEFLPERWLVEPGHPLYPPKGGWRPFEAGPRNCVGQTLAML
DIKITLAMTVREFDVHDQYEEWDRLHPSSGVQTVFGERAYQVPLGAAHPVHGFPCKVTAREFLKS*
>jgi|Altci1|114050|ACTCTG_1062.jigsaw-mRNA.9
MNAVRSPYTRSTWFNAATRTEVGRDHVFSQIDEAQHTKRRQQMASGYSGKENLSLESDIDEHVQQLLDLIRSKYLSTTTR
YTPMDLGSKIQYFTLDVISKIGFGKAFGDLKADADVDNYISSGRDGLSIIIVVAGLGLTPYLHWPPIARIFGPSEKDATG
FGKMMAVARGLIDSRLEKPTSGRSDMLASFIRHGLNRDDLLTESMLQILAGSDTTATAIRATMLYLMTHHRVYKILQAEI
DATVASSQASTTFDIVSDETLKGLPYLQAVVREGLRMHPPITDVVPKKVPVGGDKFVIDGKEYFFPGGTNISYNAWGLHH
DKKIFGEDADCFRPERWLLDDHDDTHRGSLNAMIRTSEMVFGYGKYQCLGKPIAWLEIRKAIFEFLRHFDWSLADSEKPW
RSLNYGGIFLQDQMNVLVTERKSSLR*
>jgi|Altci1|114314|ACTCTG_1103.jigsaw-mRNA.9
MSTQDYSSRLLSYVTLVNIALALVAYITVQILYQITYYRFFHPLRHFPGPFWASVTRLWIAYHNIKADECELELALHRKY
GPVLRITPTLLLVSDATKLPEVYNRQSNKSNHYITGSFGKTESLFNMREHKHHAHFRKIAAGPYSFSNVKKMEGLVDDRI
QQWIDRLEELFSNGKKFDFAPWAVYMAYDIISEIGFGAPIGFIESGSDIDGLIKGFHDGLLPFGLMARLWPFTQWAKGTW
LGERYLVAKPEDDSGIGTLMRFRDKLIAQRLEDIEAGKIERVDLLQTFLDARTEDGAPLELDYIKAEILLVLLAGADTTG
TAFQAMIAYITSDAQVYTKLMREVDRVTREGNLSSTPQYDEVLEHCPYYVACVKESMRLCPSAPNIFPRLVGPSGMHLHG
RYAPPGTEITCNPWLVHRDEKIYGADACEFRPERWLESDEKAKDYNKYNMAFGYGARVCLGKDIALMELYKAPLQFLRTF
KIDMDKGRKGRFVVKGGVGFWEDMLISIQRRATTIDEMMYD*
>jgi|Altci1|114321|ACTCTG_1106.jigsaw-mRNA.3
MHNTILLAAWAGVSYVLYKIISSIIISRRHAAAARQLGCLPAHPKKQSPLDPLGVQNIAEILVADKQARLPQYLKERVDD
ASDREGRVISTFHQNMMGAESFFTVEPKNIQALLATQFKDFGLGERRNGNFFPLLGHGIFSSDGEKWAHSRSLLRPQFAR
DQVSDLDLEEEHVQNMMRVIRTNSDGWTDVTDLKPLFFRLTIDSATEFLFGESVDSQLAALPDYKSSKPPMAVNEQDFAN
SFDKAQGTIATAGRLQEAYWLVYNKEFKEHCRRCHAFIDHFVQLALSKDKSTTQEKSHGKQKYVFLDALAESTRDPIELR
EQSISILLAGRDTTASLLSYVFMVLSQHEDVFKNLRNIVLESFGTYSNPQEITFEGLKSCNYLQWVLNETLRLYPVVPID
GRRALKDTTLPVGGGPDGTGRVYVKKDTPVDYSVYIMHRRKDLWGADADEFKPERWNGRKSGWEYLPFNGGPRICIGQQF
ALTEAGYTIVRLVQRFEAIEGVGNTWEPTEKGGMGYVRNGLSLTTAPADGVKLRMKEARE*
>jgi|Altci1|114471|ACTCTG_1142.jigsaw-mRNA.3
MELPHPRTIVASLLAIVFTLSYYRSVTKKTGLENFPGPWYAPYTAMHLRWLFARGTIHEYVEKMHKQYGDVIRLGPRQIW
VSDKGAMKQILLTIDLPKVTMYAEISRDRSSPGLFGEIRPVPHRNLKKFLSPAFTVASVDKLDTYFKACVSTLLDNYYDE
VNKAVSKDLSFRPNGNIQTDLMRDLHCLALDIMGESSFGKGFGQIDKIFDPRKMLSSRDKRWSKIPNAIFDGQARRYGLV
FIKRFLRRMGYEWEVDWPKEMTTAICELVDERAAAQGSAKNAARIDVLQHMLDEGARPDTGERMSNQDIIDQMSELLLAG
SETTSGTMACLFVELARTPAALNKLLASLPPLSPSSPILDSKTVRTDPQYRYLEACLKENLRMNPIASELGRRTLDQGHN
VNGFDIPPYTIVSASYRALHRDERYWPEPNRFWPERWLEGEEREGAPEPDMDAYFPFSNGRHNCIGQNFAYAEMRTVSAN
LLSRFSLEEAGYQEIQLRQFITMQFHDGKWKVVLKPRWREGAEA*
>jgi|Altci1|114473|ACTCTG_1142.jigsaw-mRNA.5
MVLQETITGGIRDNLSHYSILIGVVLFCSYLIGNAVYQLYISPLSKFPGPKLAAVTLCYECYFDVFQWGRYWAEIKKMHE
KYGPIVRISPYELHVSDPTFIETLYTRSAPRDKYNFMTAEFGNPLTAFSTDDHYHHRIRRAAMNPFFSKQRIMGLQDMIW
TYVERLCTRFEEYDLAKRAIPTCEAFSCLAADVIIKYSMGVEQKSLDDPDFAPYFTQANKRFASLSLITRYAPWLHSVIN
ALPQDWVEKRSPEYAAMMDLRKMNNRRVQEVFTKKEKVRQGSGVADSNTTSEHTIFHDLLDSDLPPNEKNLERLSQESQV
IVGAGIDTVGNTLNAILFHLLDNPSTYTKLKAEIVSAMPDPYERKALVDLEKLPYLTAVISEGLRMSNGLAIRNARLARS
PMVYRDYIIPAFTPVGMTAPLIHTNKSIFPEPDSFIPERWLNDNGAVGARTSDGQPLDRFLMAFGRGTRSCVGMNLAYAE
MRICIAAVIRRFDMELFNSSRKDVDFVHDVFLPGVDQSSKGVHVLVK*
>jgi|Altci1|114478|ACTCTG_1142.jigsaw-mRNA.10
MVQRERKAADSKGIEPDYFRNGIFDELTGYYQAGHETSATTITWTLKFLAQNQDAQDKLRSNLRQYHAEAYQAGRQPTKE
EIAGADIPYLHAIVEETLRMRPPFPALIRSTLVDTEMMGYRIPKGTTILMPSSGPGLDEPAIPVPEDLRTKSNITKRRPD
WSPEDVHLYNPDRWLKLDEEFGRLKFDPSAGPMQSFGFGPRQCFGKRLAYIQLRTLVTLLFWNFKFVELDGEIASLQGHE
STTLIPNYCYVKLEEVTA*
>jgi|Altci1|114593|ACTCTG_1164.jigsaw-mRNA.1
MFVKSRTILKGRGITSTRYGDMWRRHRRIATASLDPKDAGQQTGVLDLETTKMIRALLRDCADGKRLNPQVYIGRCSLNC
MVAITFGSPRIRVADSRVLALSREFMNTTGPMSNLVDFVPGWLQRSLPWEMQRRGKQLHAALVDTYGRQVKRIERRMETG
VQVEDCFVKTMVATRDREQLDDLDMAMLASAFMVGGVETTASIIQWFSALIPSHKHVQRKVHEELDRVVGRNRLPTLEDE
ANLPYCRAIIKEVERCHNPFWLGTPHAASKDLVCDNKFIPAGSVLVLDTWTMHHDPVRYPDPLKFNPDRYLDDSLSSAKS
ARLADPRLRDHWTFGVGRRICPGILVAQREIWLAVTKMLWAFDLAEVPGHPVDLNEYDGASGRSPVPFEIVLRPRSERIR
KVICKGIE*
>jgi|Altci1|114659|ACTCTG_118.jigsaw-mRNA.13
MEFLEMQSIHLPGLSPLAVNAASSIFGLISIFFFYKALVAKKLASSPAKILKTIFRPVTKRYKAWAYLFWGPEIIQKAFD
EAKGKPFELFAPDNRYVFVSDPQQIKELDNAPDTVLSLQAASKQMLQPMYTMHGFNWFDRRGTEGVGFIRALRTLLTNNL
PKILPDLTCIIRTRFQELHATHPVINGKKQSDVYHMTVKLVVLSNAVSFFGKDLAKDEQFMVSALAYIEETLICAEIVRL
LPGFMAPIVGGIIARTLKSHATIFNRLLPIAQERCIERDAAKLGQKVPQHADCIQWIMETSPKNAPWTPQRVVHELMAIW
FGSVHAVSTTVTFAIHDLCLHPEYAEPLRKECESQYAAFEQSGVGLPLLDSFIKESARLTPVESQSTRRSALQPFSLKDG
THVNVGDWFCTPVRAIMTNPVDYPEATTFSGFRFADPQLVKSLENANGAFNIMQKKPTKLTDFDMTFHVWGTGRMACPGR
YYASAVMKVILGQVILNYDCELVDPTAKRLFTWRSTILPKPSAKVVFTPIGDAN*
>jgi|Altci1|114658|ACTCTG_118.jigsaw-mRNA.12
MELIITPTQALVPLSVLFLVYHAIRALFFGKAESKHWEELPVVGLQKGWFEWVWATLKSIRKTQDWAFEGYRKFAAVNSP
FILPSIDRGAMIILPPRLIKKVYSLPESTLDIHATQSETIQTKWTVWDKEVADNDFQINVVRHQITRNLEHLTPLMADEL
DRGFERWWGGKDDTEWKEVAVWDACLKLIAGASNGAFCGAPLCRDEQFLNDLRDHAMSIFAGAMLINATPKPLKPVTGAL
VGSTCWYLRRKAMKGCLPFVTERLNATAQFKADAKCGWTPPKDGLQWLIDECYAAAAKGDVGQLDPKRVAHRLLLVNDIS
LHSTSFTVQNVILDLFSSDPAMGYVDALREEAASVLAKAGGVWTRDAVRDLKLIDSMIRESMRLNPFAIVGLPRTVVHPE
GIRLPVSNVHVPQGTMIAVPMEPIHYDESIYPQARSFNAFRFADPNNVTSIVDNFATKDDLEATKADASDRKGKSTATLD
DAFLGFGFGRHACPGRFFALNEMKVFIAHMLLNYDVEHMAVRPKPLDTVWLKLPLHGGKIRVRRRPTVA*
>jgi|Altci1|114667|ACTCTG_1182.jigsaw-mRNA.1
MFRSDTAMFGKVRDRRQMTHSICSNGRLDVYGFQRNVSKYDTTYSPFRLAPDFTSTWNTSNVDVHKSRRKLLNKLFSEQH
LDDYGTLITVQVDEFLRQMLEASPKDENGMAGPINFAYKSDVVAREIITSLVSGQTYGFQSGDTKSASLLADISKFERKL
YLLGFAPWLKMLPSFKPTPALAQWIVQSSKQGLASESKNTLVAKMLAARDEDKDAEFSRNDVIADARFFLLGGSVTSSSA
LSATLFFLLHHPVEMQELYDELRETFPLYEDIKADAQLMRCKRLRAVFEESMRLAPPVPTLLPRLVGPGGIIACGRYIPE
GVVVGAPCWAISRDKRYFEKAHVFKPDRWLADSSDPVALEKVLLATRASQPFSYGPRACPGRALAFRENGLLLAKLVYAF
EMEPVRDKSIVEESLTGIYDGLVFNQLDTVGAHEVELMVRYRLRLDGKTEKRVSGN*
>jgi|Altci1|114789|ACTCTG_1195.jigsaw-mRNA.2
MISIILPLLSSQFLEHPARSLFLLIICIPILYVIGNEYVRYSRRIKGFPGPTNWPLVGNIPDIKVNAAEKYREWSKTFGA
VYQIQLGNEPVIVVNSAEAAKKIFGGNSQALSSRPVFWTFHKVLSNTAGTTIGTSPFNDSLKRRRKGAASALNKPSIATY
IDHLDLETKEFVKDGFESGHAGTVGVNPMPMIERLSLSLALTLNWGTRMSSRHDPMFHEICEVEAAISKFRSTTGNLQDY
IPILRLNPFSFGTKSAKEHRNRRDVYLTKLNRDLDERMEKGTHKTCIQANIIQDKEAALNKEELTSISLTMLSGGLDTIT
TLVQWSVALLAQRPDIQEKAIKEIRKYYSEDEPLADAYDDQKCEYVVALVRECLRYYTVLRLALPRATVKDIMYEGKLIP
AGSTVYLNAWACNMDAEVWRDPDEFRPERWLEQPDAPLHTYGLGYRMCAGSLLANRELYLVFLRTLNSFELVQKSEVDVH
PVRGSSDPTSLVTMCRPYEILFKPRNEQILREALRAADERLAEFEKA*
>jgi|Altci1|114952|ACTCTG_1217.jigsaw-mRNA.11
MASKLENVNSSVTPSTSEPTTMDLLNLTQLTHTLQTAAIAALIFAICAYVPKLKRKAQLGSIPTLGGLQGGEKQRQAYLA
SAKKMYEDGYTKFKDSIYRINGESGEDNVVVPLSLLPELRKLPDDVLSFPEASMEVKYTRLAVEGSTAVHSVRSDLTPAL
TRLNPVICSEVDAAIRECMPPCDDYTEVYINQKLVDVVAKVSGRVFVGPELCQHPEYLDLAVNYTLDLMAAVNACKKLRP
ITKAFFAPRTPEVQQLRKREKQLSDFLHPIVEERMTAKSKDPNWQAPDDMLQWMITRSDGKDSVDQIAHFQLGLIFAAIH
TTTMTVTNILYTLAVTPEYIEPMREEIRNAMADNGGIITSRALQQMEKLDSYMKEVTRFYPPGVTSFGRRVLKGITLSNG
QYIPAGVLIEVPAAAIYLDSEHYPSSSEFDGFRSYKLRSSGKAADIARNQFVTTNETNLGFGYGRHACPGRFFAANEIKM
ILARLILEYDIGMPNGETERYPNIEMGRQSIPHPGKTLTFKKVQV*
>jgi|Altci1|115135|ACTCTG_1240.jigsaw-mRNA.11
MALRDLPWVTILFSGVVAALAYGTMRLIQVRRFYKDLPKPPHSFFFGHLKLLGETFKSLPSDVHYQAAAVTIARKYNMPG
LFYLDLWPIAWGQIVVTDPDVALEMTAVRNHPKHEAEGQMIDPLIGRGNIVTANGPQWKHLHRMLSPAFAISHIANMRPM
VADEVMKFRSIIHEKARSGEVFKLEDPTQHLTFDVISTATFGRSLDAQTKGSPALQHFENMCRAYMASRESVNYIRNFFV
NRKVSAERDKLDAIVVDLIKERFEIVKRDKLDLSEKRGLGIMDLILRDYIAERQNDVKELDHQFVQDALSQVKTLLIAGS
GTTSDTVCFGAMMLSVHPEVVQKMREEHDRVFTPGIEATYEMLKTDPYRVNELTYTTHVVKEILRFFPIGNTARKGIDTL
KYQGREWPAKDIMICPVQLAMHMDPAIFPDPLKFDPDRYAREDFPRHAWRPFERGPRACLGQPLAMDELLITFLLTIRDF
DFTCADLKPNKTPRVDWFDLDLTFGDRAFQEFVFEAKPRDGMPMTVKRSNWPS*
>jgi|Altci1|115149|ACTCTG_1240.jigsaw-mRNA.25
MYTIVLVILFFVVFILYTRYKNKAPSGTKVAPGPAGLPVIGNAHQLGQQPHQQITAWAREYGEVYKIRLGWNDWYMICSP
DACKEILDKQSAHTSSRAPLPVSGDALGGGMRFLFMEYGPEWRKLRGISHKLLTPAVSATFKPSQEFEAKMLLEEILKGA
DPGKGNEVSYKAIRRYTVSVIMTSTYGRRIPEWDCDEVHGIYDIMNDFSTMAKPGTYLADTLPFLGNLPPRLQWWRKGVK
PYFDKQANLWMSFWSTLKTQMETKQAPECFVKQFIESDYEKQGISELQAAFLAGSMIEAGSETTSAALNTAVLYLSANPL
ARQRAVEEIRGITSSSRSPTFEDESRLPYIRAIVKETLRLRPVTNIGTPHYTTAPITYKGIHIPAKSVVCLQQYPIHYNP
DHFADPQLFNPERYINYPRGSGHYAAGPAASRDHWAFGAGRRICSGVHLAENSMFIVLAKLLWAFDILPPLDQQGNELQV
DTSDGAFDAVGSTTMAKPYRVRWKVRSKDIEDTIIREAAEAKRDGYVLRGVRVGEEGVEY*
>jgi|Altci1|115223|ACTCTG_1258.jigsaw-mRNA.18
MITITPQSMKEVDKLTVVGGFIVLVITYWLIKTIYNLFFHPLASFPGSRWAAGSYLPQFYYDIIHGGQYYKKVIQMHEEY
GPLIRVNPDELSLNDPFFYDKVYSGGGQKRNKCPDLTTIVRTSVISTNDHELHRQRRGYIANLFSKRSISDLESIIQSKV
DKLVTLLKEANHTEETLIGPLVFGSLAIDVISHYAYGESFGNLDKPGFPCELERDVKAILMIQHVRRFLPGIDRLITHLP
AWLVARISPSMVSFLDFETRIAGYSKAALKKSMEGEEPTKPRTVFDALVSSKIPAQERTLQRLTDESSTILIAGVDTTAR
TLTATMCYLILYPEILAKLRAELQPYKNATWTQLESLPYLTAVINESLRYESPFTSRFPRLLVEPLAYKDMLIPSGTTIG
AMPYLLNSHPDVFPDPHVYRPERWIEAKARGEYLDKYLVTFTKGSRACLGINLAYAELYLTVAAMVQNFDLELVDSSIEN
ITPYRDFGLGFDKNYNYGVNFRVTKVLQE*
>jgi|Altci1|115262|ACTCTG_1258.jigsaw-mRNA.57
MSLAFYALLAALVAVAAYSLRKIGRRPAGYPPGPPTLSIIGNLHLMPKEKPHLQFQKWAEEYGPVYSLILGTKVMIVLSS
DQAVKDLLDKRNSIYSSRPDLYLSNIVSGASEVSGGLRMLLMPYGDTWRMIRKIVHNNLNIKAARTYVPYQELENKAMLV
GFLDSPDLFTDHIRRYTNSLTTQMIFGFRTISIDDHKLKQLYSGFEKFSEISGKTTAALLDLFPILRTLPDWALPLRKYA
RNLHEKECELYIGHWLNVKKAIKNGTSKPCFCLDLVRAQDEENFSDALAAYVSGSLLEAGSDTTAATLIGFIQAMILFPE
VAKAAREELDRVCGDRFPTLDDAPNLPYVRGCVKESMRWMPTAILGVPHAVIRDDEYMGYTIPKNAGVMWNVWAIHNDPT
RHAEPRKFDPQRYANDSQTAAEAANNSDASKRDHFLFGAGRRLCQGMHIAERSLFLAISRLLWAFEFEPGKGEHGEVELP
DADDLTEGMLVQPKPFKANIVPRDEEKARVLREEWDKMGSLLGEDEQWKVLPEGLIWKEYDNAAKTA*
>jgi|Altci1|115318|ACTCTG_128.jigsaw-mRNA.8
MASFAYAFLLAIGLLVAKFLYVGLTCPTKHLPGPWYTRFTHYRLKRAVVTGQRIFYIDSLHEQYGPIVRLSPTEVAVADL
DAFKEIHKIGTKYMKSEWYLRLANFPKAGVFTMLDPREHGPRRKLLSRSFSRTYLVEHWESVVRDKALMAVTKIKADAMQ
STADVYNWWMLLASDVSAHLAFGDSFGMLESGHQNQFMRVLKKLTMGAGIMVEMPFLRLLRFVPVPAVQEMFNANEFILA
GAGKAVETARSRTGENNIFAKVIEDCEKEGEGHIDDMDVRIEAMNVIIAGTDTTGVTLTYLTWAVLQRPELQAALEAETA
ALEEGFTENDLIKLPLLNAVIEETLRLYGAAPSSLPRVVPQGGTKFAGHYIPQGVTVDTQAYTFHRDPKIWSDPLTFNPQ
RWIADKEGMVAEAQSPAAKLAFHPFGAGARSCIGIHLARMELRYAVAFFFRDCRGIRLAESTTPESMEFENFFLIAPKAH
RCEITFKQGL*
>jgi|Altci1|115342|ACTCTG_128.jigsaw-mRNA.32
MTIKSFYLVGQDKNVFRQDIHIDQYHDFEALQVAVAEQYNIIQSTGIALQDSKGDDLPDLDAVLDCDEEIGITVDGQAIR
DPAGPEGLPFVGSYYEVFPDHLGNHARLFQKYGSLIKYETMGKQNYLTNDPAIATVAFQESAFFSKHITPEHPLAGIKDN
RALFICDTDTDAWRQAHKFIPPSMAPKAIRHYTPLMEASVKDSFKVFDKLDEEGEAWNVYQYMLKLASQTVFKFALGYDA
HHFDNPDSPLSELVILIAQSLSLNKKVASRGAWYAKLSAIPFTAAYDLDKIRYRLWTILNQAIDQAPKGSSEEDLPLHSA
ALGASCVVDYLKRATDDNGNKLPRELVIPNMLPISGAGFTTTSSLLSWLLYSLCVYEGNQDRLLQELVDAGVNENTKWTP
ELSDGLTFLDKFVKETQRLHNPSFQPGRTAKVDCIVPGGYKLPAGSVVICALHAIHNNPQIWSNPDRFDPDRWGTEEVSN
RPKNSYMPFATGPRSCIGFNFALGEVKVLLPELVYRYEFFKEGEEAVSYDPEFQLIRPMNFYVRAKRRTSYPKPTPGAKK
IAVEYAEGEEKPPI*
>jgi|Altci1|115389|ACTCTG_128.jigsaw-mRNA.79
MDVGNATTVNGQLSAPFAALQHSLIAQCIVAIAVVCICTRILSGHTFRSIKYGKGRNVLPPTLPYWIPGLKHALSFAYDS
HGFLARCLNQYGDGSPFYLDAAGQKLLVVLDPEHVRGVLNSSSECDPNPFIHDKIMGALMGSPQEAIDHYKSENGNTDYI
QTTHIRQHTTGSNLGLLAKRLFDAMKRTVTESLSSIPEGEWKDIPDLYNFIEYHASYGIAETLLGTSIMYPGIISDLWIH
IEATDQFFMGLPRFLIPKAYAARDRLLNAIRAWTKESEVLRKQNAVNTTWDPIAGSGLLQEREELYSKMAGHGVDGRSAQ
TLGLLYGGTSLTVPVTFWYFFETLRDPSLHRRVFDEISNGVNEETQGYNFMQLSARPLLQSLHAETTRMYSSNLAVREVT
APTYVLDEKYTIPKGTEVYLSHKYNGQFTPGWRAARPQATAKPLDTFWAERYLVSGSGNDDKRRKFSDAGLSGNWTSFGG
GEHKCPGRHFARNIGIVTLAIFMGEFEIEVVDMEGARALDPGNKKKAFGTMRPKQKIAARIRKRV*
>jgi|Altci1|115427|ACTCTG_129.jigsaw-mRNA.10
MAYLLYTQQTAGESSHGRYYVYGVVVLLVLIIFKYVYQTLASPLRSVPGPILARFTRLWEIHAVCKHENSTHNIALHEKY
GPIVRLAPNRYSINDGEAAKMILGHHNAMDKSKYYHPFGQPDEYNLFSEPSISVHAKVRRPLAQLYSQTSLLSYEPFVDT
CNKILLQRIEEYAQDGKALNVRELMQYYAFDVIGEITVGSRFGLMEDGGDKSGIVEAIDESMTYGAVIGLIPEWHWWISM
TMDTLRIKPSFRKLLDFINFHLDNRVSGRTKSPEDRKDFLAKILPMEQEGKATRFHTRQAASQNIVAGSDTTAISLSAVF
AYLTMHPDTLAALRHELDEATAAGILSDPATFQEAQKLPYLQAVIMEALRVHPAVGAPLTRVVGPQGLVIAGQFFPPGTE
VGVNAWAIHNNKSIFGPDAHVFRPERWITKNKEDRALLDRNFLAFGAGPRTCIGKNISLLEMSKVVPQIVRKYDFEILPD
VNGEKYTWRTRWFAKPSFNAVVRRRMEKTA*
>jgi|Altci1|115556|ACTCTG_1325.jigsaw-mRNA.1
MLADDHSLPATAVLLSAGATALFAYVLYAVTYNVYFHPLAKFPGPPLAGATTYWKAYIECIANRSFCHFLVELHAQYGDV
VRIGPNELHFANPKAYHDIYNTKNRWDKEATLYQSFNEDRSSFGFLTYAEAKNRKDVLNKSFSLAAIESSEGLLVNKVKE
LCAAIEKRSKDAKSVDLFYAFRCMSVDVITTFCFGKSIHAVDEPDFKAPIVVALEAATPVGMYFKYSDLFKNFILKCPPN
LSKKLSPLTAGMIDLNQLLSAQINELTDDPEKLKLLPHNMTIYHRLMDPEAHRDKQIPSAGSLYEEAQALMFGGTDTVGN
TLMVGAFHLLKHPEKMQKLKAELSGAWPLLNENEPNVRDLEKLPYLSAVIKEALRMSSGVTSGLLRIVPKTGATIAGHEV
PPQTIVSCGSTFVHFNADIFPKPDEFVPERWLDESAELDKWLVAFSRGPRMCLGINLAWAELRLGFGHVFRKFDLEPKGQ
LPEKLVWRDVFLPHYHEDHLQANMRPVSA*
>jgi|Altci1|115565|ACTCTG_133.jigsaw-mRNA.7
MALMGLLAKAIGLGAILLITRYVLAYLQSPLKTIPGPFLAKFSDIWRFLNHYGQTHIETQRRLHEQHGDIVRLGPNTVSV
ADASLIKTIYNTRGTYLKSDYYTINDALQDGHIIQNIFSTRSNEFHSKGVKPVQKLYSLQNALQIESIMDDDLRTLCTQL
DARFVEGANKDKTCDIADWISFFAWDFLGDMTWSKRIGFMEQGTDVGDMLGTAERVMRYFSVVGQIPSLDKWLGKNPSWP
RSLYKFDDFSVAAGFSVERFMERMQKPELGDGKKDFLNGFLEAKKEFPELVTDNEVIGYMIINILGGADTLAIVIKAIFY
HILKSPASKARLVEELVAANLSYPAPYTTIEHLPYLDACIKEGLRMHPVVGHILERVVPATGLALPNGETLPPGTIVGVN
PWVVHYKESIFGAKTHEFRPERWLQGEQEEIGAYEARIKKMKDADLSFGGGNRICIGRPLALVEVYKVVATVFGRYKIEL
EDPSKEWDLHKQWFVWPHDIKVKLNPLESISAP*
>jgi|Altci1|115579|ACTCTG_1334.jigsaw-mRNA.6
MTIPIYIAGVAVLGFFLYKLLYGTDTPHIKGLPEVPGLPLFGSLYELGTNHAKVAQGWAKKYGPVFQVRMGNRRIVFANS
FDSVRHLWITNQSAMISRPMLHTFHKVVSSSQGFTIGTSPWDESCKNRRKAAATALNRPAVQSYMPLIDLESTVSIKELL
HDSKGGEIDIDPRAYWQRYALNTSLTLNYGYRIDGNKDAPLLQEIVDVERGVGNFRSTSNNWQDYVPLLRLFPSQSNEAI
SFRERRDVYMDRLLNTLTEKIEKGTDKPCITGNILKDPEAKLNRAEIKSICLTMVSAGLDTVPGNLIMGIAYLATPKGQK
IQRRAYEEIMKVYPNNDAWERCLHEEKIPYITALYKEILRYWTVIPICLPRVSIKDIEWNGVNIPAGTTFYMNAYAADYD
AEHFKDPQEFDPERYLDVPDGAGTPHYGYGAGSRMCVGSHLANRELFTAFVRLISAFEFTPPVDPRDEPVMDCLEANAIP
TSLTMEPKYFKVGFKPRNRKLLDQWIKESEERTKDLM*
>jgi|Altci1|115639|ACTCTG_1361.jigsaw-mRNA.11
MYGGVVRTSPNSVSCLHATAWKEVYGHRKPGQPENLKHPGFVAEVASGIIGADTETHTYQRQLIAPGFSAQGMQRQEHII
RHHVNNLFSCFEEHCAKGQPLDLAKWFNYFSFDIIGDLSFGESFGNLERGDFHPWIATILEFFVAQHDMAHFRRAYPLLE
AMVGPLVKVLAAKIILKHNTFMRTQVTKRLALEPTRPDFIDGMKSDHAKGKEGLSFEAICHNASIFVVAGSETTALALTG
ATYLLCTHPEVLTKLKEEIDSSFDSEEQITLLSAQRLKYLTAVIDETLRIYPAAVGSVPRLIQRHGEVVGGHVLPGGTCV
DIWHWAMYHNPANFTEPEVFAPQRWLGDPRFEGDKKVAFQPFSTGKRSCIGQNLAHSEIKQIMARLLWKYNIELVDREWY
DKPWHDQPVRASYVHPPLNVRLSLRTEQLK*
>jgi|Altci1|115640|ACTCTG_1361.jigsaw-mRNA.12
MAWKLVTRLHSNTFVEYVCEEVLNTPGRTIEMNLLGGDIFITDRAENIKAIQADQFADFAKGQTPHDVFSSILGDSVFTT
DGPLWKTSREQLEPHVSRVRPDDIPVAEEHMQKLLNLIKSSPERVDVYDVVDRFQLDLVSQVFLGESTNSLSANQQPFRK
AMEDLLTYNTNRLLFGRLANLFPDWLFAPKAYRELTRYINALIEKTLALPINNQTDLKTEKEFNLVEDLVATHPNDRYFI
RGQLIAVLMASKDPGAILATWTIYHLARDPALWKRLQQEIEVHIGMDAIPTTAQLRKLYLLANTVKESMRMYHPLGLNIR
EARSDAILPVGGGPDGREPVSVSKGQIIVYSVAGLQRNKAKVGADADVWDPSRWDTWSPKYGDYLPFSIGPRQCPGRVFG
RFQIQYILVRLLQEFERIEWCGLGGDGDKGTEGMKIKVELNLKPAEAVVCNFVPRCKNTA*
>jgi|Altci1|115663|ACTCTG_1365.jigsaw-mRNA.15
MAQSPLLFIVAGAAISYILYTRIALYLARQRFKKENGCQPCTAQFHKDPIFGIDNVKAMAYNSKHHILLQENRKRFQRLG
NTFHNRIITEPFIATCEPENVKAILSLKFKDFSLIHRSAAFTPLLGHGIFNADGERWANSRHLLRPNFARDQVADIEAFE
RHFKLMLKHIPKDGSTVDLQELFFRLTIDTATEFLFNHSTNSLRMVGQDDGNNEDLIFSKSFNFAQEDITVRARYGIFDR
FRKNDEGKKAIDICHAYIDKFVDDALRFRQELDTEKSAGTKDDKYYFIQEVAKQTTDQKRIREELINILLAGRDTTASLL
SNMFFEIAKRPDIYAKLRDEVATLEGRTPTYEELRNLKYLKWCLNESLRIHPVVPGNSRRAIRDTVLPRGGGPDGQAPLF
VPKGTTVGYSPYTMHRRHDLYGPDADEYKPERWETLRPGWEYLPFNGGPRICLGQQYALTEASYVTVRMVQEFKTMESRD
PEVWRESLTLTLCSMNGTQVGLTPA*
>jgi|Altci1|115741|ACTCTG_1366.jigsaw-mRNA.8
MDIDKTFLTQTSIGPVLIYTIVSIIRFSLRSLPPKYYPPGPPCLPLIGNVHHFASDKLHVKFSEWRQTYGDIVGLKAGPL
NLVVLNSAEVVRELLEKRGNIYSGRPTDYIFREHIVQDTQHILFLQNDAYLKRYRSAVRSLLGPAGCEQALPLQNAAGAY
FAYRLIMSPEKWEDHLHNWAMGTPLTAICGHRGAQKDKDLIKLFYDNQKNWLELLNPGSAPPINMFPILKYVPAFLAKWK
GQATELRKNQQYFYKIMLDSAKEELKLHEAGQNAKPKDFLSLMARLLQEQDSKTGFDDHQLAYLGGGLYDAAVDTTYLTS
LHFIKVLGAYPKILKRAQAEVDDVCEAGKPPRAQDLDKLPYLKACFFEVLRWRPVATVNLPHTLDADDIFRGYHIPKGTT
ILQNIWVDSHDPNLFSSPDTFNPDRYLANPYGTDLSVEECQAEGRKLIYAFGSGRRQCPGNLFAQNGFLAMAAKLVWAFD
VRAKGELDMSVETGFHGGLLLGSEPFAVEFVPRSEMHRQAVIEDCEKTRSWLD*
>jgi|Altci1|116129|ACTCTG_1441.jigsaw-mRNA.3
MHPFTAYALGVAVVGLVVYAVVDAVGKYDKRYNVQNMPGPWQLPWIGRIHDLPIEFMWLKFKEWADIHGPIYRTKMLGAN
FIIISDEKIAEDMLVKKAKLYSDRPEIKSLFDAKSTYGSMEYLPLMGKNQYWARQRKFTHSYLTGATNVRYNGIMEFEAK
RWMARLLENPDDFGFSLEDMCSKVMCQLTWDDPSLSIPLTPSAWGLLTQMSPAGPITNVLTPLWDWVPEPINPWKLRERK
RHDEQQAFFMQCLQKTKKSMEMGKQRSCFTKNYLETAEKSNISGDYEASCVIGMMALVGIFTVTGPIYYFLISMVHHPEW
QVKCQDEIDRVCGNNPPAVADLPNLPILRACIKETMRWKPTVPTGVAHEAEADDWFQGYFIPKGTRILPLDWAFLRNPVK
YPQPEEFRPERWLEAGWPTFQEPLTKYPDIVGMTSFGWGQRQCLGMSITRDETVTGCGALMWAFNLRRKVDPVSGKEIEV
PLNKSNSLLIIKPDPWEMAFQPRSESRKQEVIQLWKEAEAKDIQERAAFAKASEMNILVEP*
>jgi|Altci1|116214|ACTCTG_1465.jigsaw-mRNA.12
MSILDIVQASWGSSFVLKLGLITTTPILLLLTVYFIVVPNAIKDSRRRHLPPGPKGHPFVGSLFELADTEAVRDKVIAWR
KQYGHVFHTKIGGTDYIWLSSPKAVKDLMDKKSNIYSSRAPAPMAQDVLSAGRRQLFMQYGPRWRSIRKHSHALLNLNAS
INYQPVQDFESKVLLKQLMQDPNDFMSINRRYSASVIMLVTYGYRIPSWDDPLIKRIYDVLERFTRNTAPGAWAIDSFPA
LASLPQWLFGNWRTHGQKLREQDSKVYLDLWNKLKKDTDAGVAKDCFTKTFYLNGPEKSGIDELAAAYTCGGLIEAGSET
TGTTLNNFVLSMVLFPEAQKKAQEELDRVVGKDRLPTWEDEENLPYVRGVIKEVLRWRPVNKFGMPHATSEDDWYEGWFI
PKGSIVVLNWWAIHNDPDLWPNPSAFDPSRYLNHTASAAHYMNTADPSERDHFAYGAGRRSCPGVHVAERSLFINVSRVL
WGFNLTKKVGKEGKEVHVNTKMEPGFFSVPEPFHCDIRPRSEAHAKVMREESERAERDGLDY*
>jgi|Altci1|116347|ACTCTG_1490.jigsaw-mRNA.16
MGFLANVAGPLGNFTSNSSTPVIVAAGFASFILIAVVLNVLKQLLLKNPNEPPLVFHWLPVIGNTVTYGMDPYAFFFANQ
KKYGNVFTFILLGRKMTVCLDTTGNNFILNGKIKDVNAEEIYSPLCTPVFGKDVVYDCPNSKLMEQKKFVKYGLTQEALR
SYVTLITQECEDFMKRHETFKGQKGTFNVPKVMAELTIYTASRSLQGEEIRKSFDSKFAELYHDLDMGFSPINFMLSWAP
LPHNRARDNARETMIKLYSEVVRKRRSGAAKKDSHDMIWHLMDCKYKDGTPVPEHEIAGIMIALLMAGQHSSSSTISWIL
LRLAQNSHLVEELLAEQKSILGEDLPPLTYEDLQKLPLHAQVVKETLRIHAPIHSIMRKVKQPLVVDGTNYVVPTTHTLM
SSPGFSAQLDTHFVNPAVWDPHRWDPEHQQYDEERDDADQEKIDYGWGVVSKGTNSPYLPFGAGRHRCIGEQFAYLQLQT
ILVAFVREFKLRNVGGSKDIVGTDYSSLFSRPLAPGIVEWERRQ*
>jgi|Altci1|116803|ACTCTG_1598.jigsaw-mRNA.26
MAGISYVQQLENVPQAVAIVAIAIFVLTSVIIYGCYLHPLAHVPGPFLAKFSPIWGMRALYRMKFNTDLQALHRRYGPVV
RIAPNEVSFATFEAETTIYAKQEDGRFSKAGTFLTLFSDLVLNAPTLITIPDPALHKRLHKVIQQAFTPQALASQEPIQK
LHIERAMPDFDEIAVNGTEIDLADKLETMFWEIIGDLAFGEPLMAGKRLEALSFMLVMPGVAPALETVRSLISAMPIPSQ
LSKLVPSKKLRDCIDRQDGREDFISAIMGSEKQGLTLDADAFFSNAMGLTLAGYQTTATTLASTFYHVLRYTNTYITLCA
EIRSTFTSEADITGERLARLPFLNACIRETLRLLPPANGKTAQRTAPSCTIAGTYIPAGTIVSADLYTIQRSSQYFNDPA
SFRPERWLEGAEENGFDGDNRSASRPFLIGSRACIGRHMAQQSIRLIMARLLWRYDFELLDRDGFIWERDAGSSLIYTDY
TLLVKVLRR*
>jgi|Altci1|116806|ACTCTG_1598.jigsaw-mRNA.29
MDMPITLVSLFVVFVLYFCYVTVYRLFLSPISHFPGPKLAAWTYWYEFWYDVVAEPEYTFKIGRLHKKYGPIVRINPDEI
HIADPDFYDTVYAGSGRKRDKWDWITRSFGVDESLIGTLKHDEHRVRRASLSPYFSKQSVRALQPLVDRNMSILLERLRQ
FADSGLPLKLDDAYAALTNDIVEDYAFGRSEHRLEAPDFDPSFRDAMLQGGKAGHVLKHFTWLMDLLRKLPDSLLLKLSP
AMGAYSQLQTSVKRQVAEIQHAHQTHSYDKTRRTIFHEILNSKLSDYDKSTDRLWQEGEVVVAAGTITTAWALGVSTYFV
LATPEILRKLKAELEAAIPDPSQPLNLIALESLPFLTGVVQEGVRLSHAISHRLHRICPDETLVYQDAANQREWHIPPGT
PLSMTSNLVHHDERVFPNSHDFQPERWLDNPRLDRYLVSFGKGGRACLGINLAYAELYLTLAALFRVYGTEEVEGKDDVG
KLQLFETSAADLVITSDTVVPVMPEDSKGLRVKVY*
>jgi|Altci1|116897|ACTCTG_163.jigsaw-mRNA.7
MAQKDDIRPRKSLGGNGEETERQCEEQRDGIDTFYFKFWPFFPLAMTFLASILPADSELLSFKGAIFWFAVFSALATIYA
VYSVIYNVFFHPLRHIPGPFFARACGIPCALHMFDGSSVKWVKECHDKYGDAVRVTPSEVSFISGETAWQSIYGFRVGKS
KNTGYYLKDRNWYLAPTNGVESIIIADEAGHSRMRRNLAHAFSDKALRGQESLIQSYVDLLVQRMGEHAAQGKDMDIMTW
YNYATFDIISDLTFGEPLYCLRDSVKHSWVSITFKSITATGLNAARNKHFIFRWSNSLRSIFQDNSVAARARLEFFERAR
DQVSKRLAKLDSEKGVEKPDFFTHIVNNQEKEATRMTRDEMDSNAVTFLVAGSETTATTLSGATHFLLRNPSAYTKLAAE
IRSRFSSPDEITMEEVNKLEYLIAVFQETLRLYPPVATGFPRVVPAGGDNISGHYIPGGTSVYCSQHAMYHSERNFKDPE
LFVPERWLGEERYKDDKRSTLNPFSFGPRNCLGKNLAYAEMRLILAKIVFAFDLELVEKERDWMGEQKVFTLWDKSALMV
KIKPVQR*
>jgi|Altci1|116950|ACTCTG_1651.jigsaw-mRNA.7
MYDGCKVRVAPRLYDPDFLYDDPMHAALRLGEIVRYGANRYSFSSPSAQKIIYGHGAKFPKSSWYATWQNPHPDQWSLFA
DQSISRHSENRRQYQSAYTMSSLVSYESYVDECADLFSQRLQEVASAGAYADMGHWLQCYAFDVIGMITFSKRLGFLDKG
EDIRGILVALEDLLWYATLTGIYSWLHKYLAPVRNFLAGPKGTGRAYVMKFTQECIAEHQQEQTKAIPVDELRAEQGTTS
MDFLTKFFKKNADNPKSFSMYHLTMGCVSNMTAGSDTTAISLSAILYYMLKNPQTFEALRQEVDERQREGRIGHYITFKE
SQDMPYLQAVMKEALRMHPATGLPLERVVPAEGATICDRFFPEGTIVGINSWVAHRDTSVFGPDANMFRPERWLDVDKEK
LSLMERSWMPLEMSKLIPMLVRDFDFSLAPHLQAADWQTTNYWFVKPRDFQVKVMIRQQDR*
>jgi|Altci1|117315|ACTCTG_1773.jigsaw-mRNA.2
MALSDLLLSQELAKLNALFECKFLIFAVIPLVIAYYLRKTKAKTSDLAQYSHFPQPEPADPIRGHWAWVEKIAGEGDPRR
QFDEMLYEQAEKLGFPPVLFVDFRPIEKFPILFVLDNDVAEQVTKPNKAFRTSMPKHPAIQQLAPLVGARSLVTTDGDEW
NALYKRIRPGFQPSHLLGLVDVILNKSETFIELMEQKAASGDAFTLGPYTTNLVFDIIGIVTFDMDLNAQIDGKQSEVLL
TYRALSEAFNKRPFGGVGWRDYFSANEREIRSKDKKLDSILKTEIKRQHKALVSGTTGTKIKNKSVATLSLHGVDKLTSQ
ILQQTSDTLRGFLFAGHDTTSILLQWAKSLTVFGPNTHPSAVVKALRSSEAGALLYKLPYTDAVIKETLRLHPPGTTARM
APSSSNTMLTLPDGNRLCVDGLCVTPRAYIIQRHPKTFGDTRDDFKPERWLGEEGKKIPESSFRPYERGPRRCTGSELAN
LETKIIIVCVARHFDFVKQGLGELDLDGKGEVQVDEKGKAKTKGTMFSTHQVTAKPVDGMEVKVRIKRSDEVMD*
>jgi|Altci1|117323|ACTCTG_1773.jigsaw-mRNA.10
MDVYKRDTHVTYRKLHAKYGDVVRVGPNVLSFGKPSAIQDIYGLNKGFTKSGYYDVFAVLKKGSIVYNLFSTRSETHHAR
LRRSVNHAFALSTLLDFEPLVNSCSSYWLKRTEELYVKGQDICPLSTWIQYFAFDVIGEITWSKRLGFVQENKDVADIIA
TVDSFQDYGTVVGQNPWWDRVLVKNPIKLFLESINLWPVSPNAAIIKFALARQDEVSANQKQYTAKKPSSEMGVTFLQRF
LQSQDKNPEFLTDDRITAMCASLIIAGSDSTSISLAGVFYYLLKNPRVYRRLMEEIDDAHDSGALASLQDSTGADDVIPF
SAAKKLIYLDAVITESFRMHPAVGLLLERITPPQGATIDGHHVPGGVVVGCNAWVLHQDKETFGEDADIFRPERWLEGEG
ADPANIAKMKSSMFHFGAGSRTCIGRNISLLETYKIVPTFLRKFEIEIDESQEPMYLKNAFFVHRKNFNVRIKLRQKNTN
*
>jgi|Altci1|117326|ACTCTG_1773.jigsaw-mRNA.13
MAFLPIPLLALLTVPVVYLLSWMRHWLQDRGKLPLPPKPPGVPLLGNAVDVIRSGKTGSLHLLFGQYARDHGEIVRLQVG
PFTQYFINSDEAVKAIFDKASATTSERPRWIVSNEQICNQENVLLLSASHPRWKHQRKVILQGMTSVTRADAGLDYLHFE
TAKFLKQVAGNDDLAGNSVQLFNEIGRYTYSAFASQTFGMDIPDEKDPVIEYIFRSGLEQILGTLSGSHLVDILPILDGL
PLVLKPWERKARALFQDNMKWSIERLQRVEKAIKAGRVNDSFLARVLQDEKNMGFEDRSEAAYLAFMLIIGAADTSKMSS
WSFLEAMMRFPAVQAEALSKIEAVVGVADRLPIYEDLESIPYVRYLMKELWRWRPPVALGHPHMTTKELNYNGIRLPAGS
RIHLNSWAIGHDPGRHVDPDRFWPERYEGDLTNSEQSKNSANVKDRDHFAFGSGRRICPGYHVAERSLAIAIMRLVWAFE
IVPAPNAKLPLDPRDFPGDMPGNPGEHMPVMLKVRSEAKRKIIDEEYAKAEAAHPAMEPLNHDGWSWKF*
>jgi|Altci1|117403|ACTCTG_1803.jigsaw-mRNA.3
MIATLIFSVIASFAIYQITWRYRSLQRNVALAKSSGLPVIVAPWHMFSIFWLSTFKLWTPLLQRFVPEPLRGMWMDILHP
EWGYMSGHEPFKKMGMDVFIVASPTRNTVYVADAEAVNQITSRRNDFPKPLEMYGSLDIYGKNLVSTEGSDWRAHRKLVA
PSFGDKNNQLVFNETIHHATSMLDLWAGPDGKGNLTVADPSVAAMNFALYVISGAGFDVRVVWPHEEGKKPKTKKGGEDS
IFVGSEAPPGHTMNYREALSELLHNIMWTQIMPIKWLSRSPVKVHRTVGEAVGEWGKYMNEIYEKKKTQVESGDDTKEGM
DLFDALIRGSGITKKEGSTITKSDLLGNAFVVMLAGHETTANTLHFSMIFLAMNWASQKRLQEDIDKIFAGKPMDEWKFE
EHFQPLFGGMAAAVMNETLRILQPIVNIPKSTAPGQPRPLNVGGQQYMIPGDTHIFLSAAIHRNPKYWPAPSDGSNKDGI
PDVDCFRPERWLVDTKPDNDFVDINYDDEDLRGPSGEDTSAQLFKPVKGSYIPFSDGFRSCIGRRFAQVEILAVLAAIFS
QYSVELAVDDFASDEEVEKMPKGGKERRELYRKAEDRAKDFLKNKVASIVTLQLRGVSIPIRLMKRGEERFAFD*
>jgi|Altci1|117470|ACTCTG_1818.jigsaw-mRNA.23
MAVPKRFLLLASAAFTWFSQRYAPAVTISNGPIKNTTAIFAIALFSRLFWSVIVYPLFLSPLRGLPSPPDGHFLLGHYRR
IFKDPTGEPQRDWIDTVPNDGVLHYRWLFNEPRILVTNPKAIGEVLVHRNYEFVKPSRLRKGLGRLLGVGILLAEGDEHK
RQRKLLMPAFNFRHVKDLYSIFWSKSQELTDKISETIKSSPDGSSVVEIGHWASRATLDIIGVAGMGKDFDAISNPNNEL
NETYRKIFAGARGAQLIQVLLNLLPHWLAVNLPLERNDVIGNAVETVKKVARELIRDKREKMEAGEAKGTDILSVAMESG
GFSDEDLVNQLMTFLAAGHETTASAMSWAVYCLCQHPEVQTRLRQEIRTELPEALEPGGQISSTEIDRLPYLNAVLQETM
RIFPPVPLTLRETAQDTTIQNHFIPAGTTVVICPWAINTSTHMWGPDARSFNPDRWMQPGTANTGGAESNYAITTFLHGP
RSCIGRDFAKAEFACLVANLVGKFEIEFEEPGHVADIQGGITARPKGGLNVRLRDVSSEKA*
>jgi|Altci1|117543|ACTCTG_1849.jigsaw-mRNA.15
MALFNILDQFVDTKTILLCLVVVLVLTTTILLPYSHRIPADAPPQVSDDLPVVGALGFWTQRWNWWSERRDQSKTGTFSF
HVGPNMVVALSGDKGRQVFFESKDLGFEITDEDKNLGFDAWFHRRLTSLLKQEHFRRNLPVLISDTKEALEAIKNDASGR
TNPFESLYRIVFRLTIRMVGPTEIAEDPDKLEAALKMFEMIDKSATATSVIFPKLPSPAIIQRTYAGTRLYMMIDSIIKK
RAASDEKNEDALQQMLDQGDRAVRIVEFIVGALFAGLINSGINAGWVICYLATSPEWLAKAKDEICSTAAKYAKDPKAPL
RDQLDDVPIEAWEAEFPIIDMCLRDSLRLNLLGTAFRRNISSKGIPTGNGNEVIPPGAFVTYATGDIHLDPEVYTDPHKW
DPARYSPERAEDKKKAAHGFVGWGSGRHPCLGMRFAKLEQNIITAYFIATFDFTLEDESGKTLSVAPLVDHNRHSAHKPA
KLQFLRVKTREE*
>jgi|Altci1|117557|ACTCTG_185.jigsaw-mRNA.6
MENNIAKPSVVQLSISLILAYLVYSLFRAVYNITLHPLSRYPGPKLRGAFWISNSFDVLAGTVPHSCLKLHEQYGDVVRI
NPNTISFVKPEAWRDVYGYGTTTPLLKDPKFYYRPLTDISSANNSDHARIRRPLNHAFSEQALRSQESIITSYINLLIEK
LQQRADSQTPVDITRWLNFTTFDIISDLTFDESFGALDKEMYHSWMVNLFKALRFAGIVHIIKRYPIIGVPATRLLKWMP
ALAKAEFEHNNFTEEKTARRLASKTERKDILSYAVKNIKGEVTDLELKHTCGTIILGGSETSATLLSGVIYHLLKSPAWM
EKLRQELAATFKSESEISFASLSQLKVLNSVIQETFRIYPPAPSALPRVVPPVGAEVCSDALPPGTQVGISQYAMYHTSS
HFTDPKVYAPERFLGAERYAKDKRHVIQPFSVGPRNCIGQNLAWAEIRSILARLVWHFELELLEPEKRWDDQKVFVLWQK
PSLMVKLRARDPGS*
>jgi|Altci1|117679|ACTCTG_189.jigsaw-mRNA.10
MGFVDEDRLRLIAIWTPVAFVTYVVVTAVYNLTLHPLAKYPGPLLWRISPIPSIASLLRGRIAFEYKIHHDKYGPVVRVM
PNELSFNTAKAWDDIYGHRVGLANMDKDPIHVGAVEAIPGATNLTMAPDIHHARQRRALAHAFSKQALLEQQSILKGYVD
LFVDRLREKAHRGESANMVSWFNFCTFDIIGDLSFGEPFGCLREGSESANWVVLIYEAIKSGAIEQATRRFARPGSVAQK
FLMWCIPTVVRERRFRHLRNSTEKTVKRLNQKDNDHRDFIWYILKQREKKNEVSDDEVIMNAALFIVAGSETTATELCGL
TNYLLRNPETFKKLKDELRGACKTEADINMDVLGNLPYMNACIEEGLRIFPPVPIGLLRTVPKGGSLIDGHAVPENTSVC
VSSWGASHSASNFAEPDSFIPERFLDTPESKGKFAGDSKKAAQPFSTGPRGCIGRNLTYVELRLILGALLWNFDIELADG
APLWHPKNEFEGLKAYNTWEKSPLMVKLTDIRGPPR*
>jgi|Altci1|117864|ACTCTG_1999.jigsaw-mRNA.16
MALLTILLTLLALPVALTIWSAQSLAQNRAKARAIGLPYLERWISPMNPFWLLGGSKFVRLCERLGIATENMSRIYSYGW
EANTRAQVHEHVGSDVFIVVHPGGLQLCVADAAVTYDILQRRRDFRRNMEEMAVLNVYGKNLSTTDDEEWQRHRKMTGVT
FTEKNNELVWRQSLSQTEGMLEFWTKRCKQPIRSTHQDTKVFTLNVLAAAMFDKVYPFEGKSEETKSKHEGDTSYMYRAS
LSTILGSIIQIFILGEEGLKAWWTPKSWKGAAEAMAIFRSYILRLMDEERIHVKQGRTDRQHLVARLVRALDTNQSPGEA
PLYEVADENKAIKTVNMTEEEIISNLFVYAFAGNDTTAIALTSILYHLAANPQSQEWISEELHHYLTSSDTNTWSFENFK
KLKRCGAVIMETLRICHPLSQLVKTTGSNSQPLKYNGETYIIPAGTSVHCSIPALHALPKYWGPDPLGWNPGQHISVSDP
QTQGTIPFESEVLAPDTSEHYLAWAWGQRVCPGKRFSQVELVAVLAALLRDWKVEVVPESGETEEGARKRAWECSLKVDH
EGHMLHEMVDPESVGLRWVERV*
>jgi|Altci1|117913|ACTCTG_200.jigsaw-mRNA.2
MISTIFSLVTVQNAEYTVVSLGVYITLLCIYRVYFHPLSSFPGPLSYKISGWPLLWQAYIGNRHICHLLDHQKYGSVVRI
SPNALSFNTASALHTIYAPRNANVKKGEWYKTFDIAAGTYSSFTETSREKHAAKRRWMGPIFSPESLNSNEQTVRGIIER
FCETLRSFRQDCKEESNGDWGEKWNASEMSTYLGFDIMGALVFGSRFETVQKEMFRPLASSVLPASMLMYWISYLPPAFI
VRPILRTRLFEALGGKSVTDNNRLIDYGATQVQLQQSKVKAERDSNSQRVDFLSHLVTARDKKTDWHPSTADLGTECLNL
MNAGADPFSGVLAGAIFYLVRNQDALRGVTQEIRSSFTSPSEIVSGPVLNHCTYLYAVIEETLRRTAPVPSHLPRIVLDG
GIEIDGVRIPAGTTVGVPMYALHNDPTHFPAPFAFLPERWIESPSNPASSIALARRAFFPFSIGSRMCSGRNLAYLQLKL
TLAHLLWRFDLRLAPDEPESGGGKPGLGIGRERSDEFQMWDALGFGRDGPMVQVRVAQVES*
>jgi|Altci1|117956|ACTCTG_2012.jigsaw-mRNA.4
MAFLTTTSLVLAFGTFVLHALSRFFSSKNLHDLPLPPGPKGLPLLGNINDLPKPGILECHHWLQHKDRYGPISSITVLGQ
TFIIVNDADVAVELLSNRAATFSGRPHMVFSGDMIGWTRTLAMHQPNQTFKHHRRNIASVASSSTSLKVFDRIQNEEAAH
FLLNVLDSPNELFEHIKKEAGAVILRITYGYTPNAKGRDPLVDMAGQTMAEFADSSVPGKWSVDVLPFSRQMAEQLTRTA
EEPYAFVKTQMQDKEAKTSFLSQAIESLGSDASMEYIHKWSAASMYLGGADTTVSSLMTFFLAMAVFPQVQKKAQEELDR
VLGGERLPITSDKASLPYIEAVMKETHRWHPVAPMAIPHCCTQEDSIKGYRIPKGAMILPNNWWFTHDPAIYPDPMTFRP
ERYLDGSTQPDPRTWTFGYGRRVCPGRYVADNALFTTIAQSLAVFNVEKPVVNGEIVEPKVEFEAGVVSHPKPYRVSITP
RSEKCRELIRRAEEVYPWGESDAEALKGMR*
>jgi|Altci1|117975|ACTCTG_2033.jigsaw-mRNA.1
MLQVIAVAAFFALIIDYIHMLWRRRYLPPGPFPLPIFGNHFQTPSHEPWITWEKWAQYYNSPMITLWIGRHPRIILSDAW
VASDLLEKRSDIFSSRPRLIAMGDAINATNTNQTTLVYGDRWRKHRKLMHMAVGSQAVRKYRTFQAHESAILIRDFLLEP
QDFELSIERYSVSVTSIVGWGRRVDRKNDYVAQQALKLMEAVNFVVPGIYLMEAVPFLMHLPAWLYALPSQMRLGASVLS
RYFYLLTQEGAEAKEHNFGKHVMASQRGSDITDVEVASLMGNLIGGGVDTTSSTMMSCILAMARFPEVQKKVHAEFDAVI
GTDRSPSWEDIDSNALPYMTAVVKEALRWRTVTILAGIPHANTVNFDYQGYHFPAGTNFTGNMWAIHRHPRDFPDPDRFI
PERFLEGEGSAKQPYPNKYGMNPFGWGRRQCSGQPLAEQGLVYSLARMMWAFNVLPDLDEHHNEIKLDIFAYTNSENMRP
EPFQVRFIPRSNAIKNLLLDEAGEAREALRIYDGETRVTMEDAANYAAI*
>jgi|Altci1|117981|ACTCTG_2033.jigsaw-mRNA.7
MVGLELGLGPETGIYAAGLITSFVAYIVVYRLFFHPLAQIPGPKLAALTFLYQTYYSFKDGSRFYKQVGLLHEKYGPIVR
ITPNEVSLSNPENYEAIYYVGSKYSKDPRYYDAFGMEYASFTSCPNELHRLRRGPLNKFFSRAAVLELQNIVKEKADKLC
DLITKNSKAGEMLDIHHGCRALSVDVITQYMFNKSYALLDAPDLGTHFFELVRGIGPALWVFQQWPELSIMNRLPQWMLR
KMSPPLAHILDLQEQAKQQILVTKADIDSGRVSKDTSKTIFYEMLTPNPEEGWVPPTPDQIKYETYGILAAAADTTGNGL
TTGVYEVIRNPEIYAKLTAELETAFPDPDAKMELSVLERLPYLSGVVNESLRLSFGVISRLPRIVPQGGANFEGYMISAG
FTVSMSSWVLHRNEDYFPHAHEFIPERWALTSDKQKMWKAFVPFGKGSRMCVGMPLALCEMYVTLGSIFRRFKHLKGNEL
SEYDLLYDDFFASHRPMDAVKLHIIEQDLKE*
>jgi|Altci1|117983|ACTCTG_2033.jigsaw-mRNA.9
MTYAPDWTPISVVLTLTQIVARVSSAMFGGTTLSHNKPWVAASIAFAIDGFIGAQKLKKYPVFMKPLVAPFIPELRNIAK
HYKAAEEAAIPLIESRRKRQDEAMDLLYWMDEQAKGEEKDLKFLAGILLKVSFAAIHTSAAAPAQLLFDLCERPYIIHEL
RKEITSVMDKDGMISKAGFLKMVKMDSWMKEAQRFNPLLLITFERVVHRPFTLSSGLIIPAHTTIGIPTQAITMDPALYP
DPETYDPWRFSKLREESVENEGKAQYVASNPASMSFGYGRHACPGRFFATQEIKAIMAHIIMSYDVRFSEGQKRPDSLCV
ETQYLPSPEATVEFRKR*
>jgi|Altci1|117987|ACTCTG_2033.jigsaw-mRNA.13
MRSYLRDVFSDQYLREQESLISDNIDHFITRIGEKGSSIDGVDIVMWFNLATFDIIGSLAFGESFGGISSGSEHFWVSII
VKSLRLGALADTFKRFPWLGYFAQKAFSGLLKQLIKDTRKHEQYAMDLIRRRIEQSSTRKDFLTKMLQGRDNDGISDVQL
AAHASDFVIAGSETTATALACITYHLLKFPEIGLRLQTEIREAFNFYQEINGTSTTSLLYLNAVILEGMRVYPPLPFPLP
RVVPQGGDVVDGHFIQEGVSELEVVEAAVFLSILADYKVPQTIVSTNPFAASMSSQNFLNPWKFDPERWLRKDGEDTLGA
SQPFSLGTRSCLGKSLAWLELRTILAKLYFKYDLKLLDPQLDWHAQSEMHTLWQKPEMRVAIKSRADKS*
>jgi|Altci1|118005|ACTCTG_204.jigsaw-mRNA.5
MAVMDTTDLVAKALNASIATLVILLTATLGRIFYMQKLHPLSKFPGPWYASSFSVFGAIVSVLHKEPQFFMYLVEKYGTD
SPIRISPTMLLFPKPSALKDIYRDPQCNTRGGMYDSGALGPPHLVSTIDGEKHRVLRKALSNAPWSIGPLKNAWEPRFDE
QVSLLIKKLKEHAEAKRTICLSDKVAEFAADILSIISFTQPFGSVENQRDEKYLLTNWRKGLTFFGFSGRCRFFRERILR
LPVVGSLLLPTTSNDYGMGWLMGEADRQVTRREQQNKEKPFEGRPDFLQHCLDARYSDGSPLTPTQKRAHVTLLYQAGAD
TTGTALGCILRLILTNPSTLARVRTELDAAESSGLLSTPIRYDETLQHLPFFVACIKEGLRLFPPAPNLFPRVIPKEGKV
IDGYYVPGGMDVTSHAYTVQRDKDFYGQDAEDFKPDMWLQSEKRNFELEAAQFTFGIGSRICLGKDVAKLEMYKLLPEVS
SPYKAIQRSSSLTCKIIRRFDIQVKNSGSYVVDGGVAYNVDFLVELTARNSV*
>jgi|Altci1|118267|ACTCTG_2138.jigsaw-mRNA.5
MLGLQKFATAVAGSDWRSTIFITTTLLMGYIFIFRPIRNIFFHPLKKYPGPKLFAASSIPYGFWYMTGKWHTKIRQLHAT
YGPVVRIGPKELSYATPEAWEDIYGRYVPAKRKENPKPTWYCSPDAHDMVGASLGDHGRMRRVMAPGFTYSAMCKQEPLI
KTHVDLFLSKLHNICDQGKATVDMLEWFTYCTFDLIGDLSFGEPFGCLENAMLHPWLQLVFANIYVTHIILLCKRIPFFY
LFLPVKTTLQLYRDFNRHVVLLRQVVERRLSLTTPRHDFMEIMTSKQSNTLYMTNEEIFKNAILLTGGGAETTSSSLTGM
AFILTIRPDVKQRIVEELHATFPTEEDINMRSVAQLTYTGAFIEEAMRYYPPGPNTMWRTTPAGGNTILGEYIPGNTILG
IPHRVLYRSEAYWKHADEFHPERWLPDGERPAEFDQDRREGFHPFSYGPRACIAMNLAYAEMRYILARFLWNFDIQGTEQ
SKGWMDNQKAYLVWDKPGLFVRLTPVAKESVIG*
>jgi|Altci1|118311|ACTCTG_2183.jigsaw-mRNA.21
MSGEPGIIDVLDDEKHREQRQLFNKGFSTRALKEQESLLRKHVDRLVAAVQSRADQGLETNMVDMFNFLAFDVMGDLAFG
ASLGLLERSEYNSWVRVIVATIKVVTIRIVVFYHIPFASQILPLLVPKSMKAKRDAHMKFAEDRVRERLERKTDRPDLWG
LITGGPDGKKAHLSLDQMVGNAALFMVVGSETTATVLSGTLYLLLKNKNCMERLKKEIFDNFNSKEDMTIEALPKLTYMT
AVLDEAMRVYPGAPETLARLVPAGGMQICGDYVHSGATVFILHYPTFHSSRNFVRPDDFAPERWLPEGAVEFEKDDKKAF
NPFSVGPRACLGRNLAHYELRLALSHLLWDFDFELDQKCDDWLTQETYSFWLKPPLMVKARAAHQKP*
>jgi|Altci1|118347|ACTCTG_220.jigsaw-mRNA.11
MATTILSLLGGILVIYIVAHLVWRAKLPPGPRGLPLLGNLHQAPKGAPWLTFTKWIKQYGNIVSVNLGGTIIIVGDYETA
KELLDKRRNIYSSRPRLVMGHELVCNSNPIVFKLFGTDFLLHQKLQAPVLSPRATACYTPIQDLESQQLLKSLLESSGSI
AHCVEVFATSLAYSMAFGMRIHTGKEWQVERTRECMKNFHVAGQPGVWIVDALPWLNYLPAAIAPWKRQAAKWFHELDDL
HVKSYNEALRREGWNWAKDFERAVEAQSMTEQQVAWDVGILADAGVETMSATLMIFVLACVAHPEWLAKAQKEIDQVVGE
RLPGFGDLKDLPYIQAVVEEVFRWRHPQQAGIPHATTHEDYYQGYLIPRGSVVIPVFSAMRHNEDLFDKPAEFRPERWMG
KSQSQSQFNNFGYGRRICPGRHIARNSASIVIARLLWAFNVRTPSGKKLVVEESMFTTGFVSAPKPFACIFEPRSETHVR
IIQESFDKVDKNLTTLLNEAHEKHNALGIKARA*
>jgi|Altci1|118378|ACTCTG_2201.jigsaw-mRNA.8
MLLEILFSVHTWTFAIILTSAYVLRSRRRPVFPIVNSHLIDSFSRKANREYSTNAATLITEGLAKHHGPVTLAIPNGRKI
VLPSSLTSWVKSNKDLDHRELVRQDFYSDFPGFEGLTLLHSGDMLMDVIKTKLGQNDSLMPTMNKSAVKALEVHWGNDKV
WHAIDWQMDTTGIIARVASSVFVGPEKSDDAQWLDVVQGYVAAYFSAVNELHGYPAWSRPMVQKFLPNATACRKYVVQAR
DIMNKVLVKRRQEVEKANLEGKSPPRYNDALAWTQTASGGKMEAGDVQLSLAMAALFTTSELFRQVLIDLAEHPELIEPL
REEISQQISTHGVSVAATSAMVLLDSILKESQRRSAPLVGLERVVLKDVILPSGQRIPAGSHVMVDSTNLWDPAVYPDPD
EFDGYRFLRKREAGDKTSQFVQSGSEFSVFGGGRHLCPGRFFAANELKLAVAHILLKYDIQLAEGYEVGSLQLGVYKVVD
PMVKLEVKRREAVDVDMLL*
>jgi|Altci1|118513|ACTCTG_2222.jigsaw-mRNA.29
MIQASVQSASQAMLSLFVPSIAFSIIGAILVFAVRLLRNDPKKGNYKPLPGPKGLPWIGPIHKFPSQHVYKKFAEWHEQY
GPIYQFTLFGVTHIRINSEKMAQDILAKRGAHYSNRAPTPNIPGAKVDAEYLPLLDNNEALTRHRKFAHQCLAETYNFDM
FGFTHLEITRMMYMLMKDNRNYPDLAEEFTHRVSARLAWEDPTLSRGLNQSSAGLLSAISPAGQLPNRFPVVQKLPNVLN
PWYWREKARHDKQREFWVGAMQAVKAKMNAGIDGHSWSRTFLKEQTRLKFPSGVPDDKEGAFAVGMLAITASLPMSSPIQ
TYFLAMCHYPQWQKRLQQEIDEVCGPDRLPTWADAPKLPVLRAIGKELIRWRPPVPTGVPHEAERDDVYDGYFIPKGALV
HPTEWARRSDEAMYPNPEEFNPDRYLNPKYPTYKEPLTKYPNVINHHVFGYGRRNCLGMEIVDYQLVTIMGSLAWAFDVT
KKKNKIGIDIPVHTFEWTDLLITRPEVFVFDIKPRNEFKEKKLVSMFEEALAAHPDLAI*
>jgi|Altci1|118991|ACTCTG_252.jigsaw-mRNA.26
MESVPTTVFVFAPLSAVILHEFVLRRVEVDHLTLQILGLAITVYWVLFYYIGFVAATLVTSFFWVPLWLYIGAYRAFFHA
LNVYPGPWAAKLSRWWTVKQTYDSGLHYHRVLQRLQSRYGDYVRTGPRELTIFDAAAIQPILGAQSSTSKGPFFDVMEKS
LHLNRDKAFHRQRRKVWDNAMKTSLSDYAPQVENFTDQLLTRLRSEEGRSIPLFEYATYYSYDVMAALAFGKPMGFIKGE
QSDVAASVLATFTNSVQALGYMYHMPWLMNAIGVLTSFAGPMKEWRDWSVSQMKARMQVRDAKPDLISHLINSTPKTPEG
RELLYGESRLIISAGSETTSSALTFLFMHLATHPHYIAAVRAEFLANIDNYDCQRPMPMLEAVIQESMRMWPSVFFGSQR
VTPPQGMEVNGRFIPGNMIVHIPLFPLFHDARNFVAPDQFIPERWTTKPELVLNRQAFIPFSTGSYSCAGKALSLMELRS
VIGRVVAEFDIVLDEGTDANAYWEGILDHFTAGAPPMTVRFLRAR*
>jgi|Altci1|119298|ACTCTG_289.jigsaw-mRNA.10
MIAVDSHPTNGDGDSTNQDLYNQDDKHESFNVALLSITISMALQSFFISAIAAYPTVTLFFAPFLLLFIRSIYRVYFHPL
SHIPGPLLPKLTSIFLHYHAYIGDEASTIHKLHERYGPYVRVAPNEIDISDADAIPAIYVSKGGFPKAACYANFDIDGHK
TIFSTVDADYRSPRAKAVVPLFSTKALRENEKAIWGCVDRMIERLKEESKTRRPVNVLNLTRSLAVDAVSTHLFRENYDG
VSERGPVLSVSAFVDAFVAVGRFFYLPNIAFVWLEWAVGKWMPDPETEDSMMLVEKFVSALVTNTSEKSTTYPGRLLAAG
LSDSEVKAQCKDLVFAGTDSTGMNLATIMLNLAFYTERYETLKEEIRSNAALGSDAQEVQALPYLNAVVKEGLRISMANP
TRLPHVVPTGGWTFKSTYFPAGSVVGCSAFELHFNPTVFPEPRSFKPERWLNPTEAMSKYWFAFGAGSRACIARNLATLE
LQFATERLGKSGVLDGAKVMQREVEIYEWFNSKVKGERIDLVWG*
>jgi|Altci1|119424|ACTCTG_294.jigsaw-mRNA.20
MAGALQAVVAKLGSFNFLSPRGIAIILGTALLFHILRSLALIIYNLYFHPLAKYPGPKLWIAFGFTRTLRHMRGDLDLQM
AEEHRKHGEVVRHGVNELSFIHPSAWKDIYGHGHAELRKYFPPNSVNPNQVIAADASNHFRMRRAMLPAFSEKALAQQER
LVRVYIDLLMQRLSECAASSAGGGGKTADMARWYNLTTFDLIADLCFGKSLDGLETGRSNAWIEKIDRMLRIMPVLVLAT
SFPLLMSVFNLVLGNKMQQSRKEHQEYAASLAMSRIKGKEQADRGDFMDFILRSRGEEHELTDEELVHNADLLMVAGSET
TATVLLGVTYYLLKNPATYKKVTEEVRSAFDKAEDINFKEVNARCPYMLACLNEAMRIFPSIPLALLRITNDGPPTPVAG
HLIPPEVKLTPSRLLLTQESGIC*
>jgi|Altci1|119476|ACTCTG_30.jigsaw-mRNA.11
MSYPSYTVLALVPAVAWLVYLQISQWRFKRYAHIPGKLSSNLLFGHLGHIAAEYRRAGFSSTVHPDYVFENIWNAQGSPE
YMFFDTRPVQYPLVLVASHEMAEQVSRASKTQQYSVTKSPTVQQGFGELIGRYSLISENGESWRGLRKTFNPGFAPQHLL
TLLPVVVDKTCTFVKRLDALATSGVAVEMESYCTDVTFDIIGDVVTNIDCRAQDDSEQAHDIVRNFRTLKAVYTGDNGLM
ASWLNLPLRVKKYIYSQRLDSAVKKCILEKFADIKDAQHSDTKGKKDRSVLALALEGVDELTPYILQSTADSVKSFLFAG
HDTTAILLQRLFYALSIHPDCLAKIRAEHDAVFADSEPSDVFLERPDETMKALKYTSACIKEALRLWPPAGSARMSHNGF
KLRTSDGDDVCVDKCVIYLCHHIIQRDPKVYGDTANDFVPERWVGDSDTSSASTEDDGSTAGESKIPISAWRAFERGPRN
CIGQELANMEARVILACVMRRYDFVKVGLGEVDTDDMGQPVMDRKGKYKTKSDLINTMSITARPVDKTIMRVKFRGSTN*
>jgi|Altci1|119511|ACTCTG_303.jigsaw-mRNA.7
MTAIDIAFYSSCTVTFIIVVYRLYFHPLAKYPGPFLARCTSWYGAYQSYTGNIHLDVQRCHEKYGDVVRYKPNGLIVNTV
EGLQDIYMHPSKTQKARGYIGFRNGKPEVSIINALDREEHAPRRKMLSRAFSTVALKKYEPVIYRTAKVFGDTLLASPES
SEKARSWGPGLNIGHISSYFTFDIMSNIVFYSPQNMMTETHARPILETIDNCMLMAGMEVIQPRLVDYRNLRTYLAPRLT
KKILNLGERIWPLVMGRIELEKKQHVDDIFGDLIGQQGKEGSGLTNEELMADALVMVIAGTDTSSVAISGFFFYIARHPE
VYKRLAAEIRSTFSSLEEIAPGPRLTSCSYLLACIDEALRLAPPVAAPLWREMRMQESIAGNVLPKGVDVATCCYAIQRN
PAYFPDPDEFIPERWLPDNQSEEALKLAKRAFIPFSLGSRGCLGKNIAYMELTTALAQIMFRADWKRAEGPMGTIGETRS
GAKGAVNFEIKGHFTSEKHGPYIQFIPRDLDEQVSA*
>jgi|Altci1|119678|ACTCTG_31.jigsaw-mRNA.2
MSIPGPSRIPHVPSEPSLDALVPSLPAMVTISLGVMVVLSVVVMTSGKAKPPLANPPRWYQTALFKRLEFQQNGRAIMSE
ARRRYGKQLYRLITDTGECLILPPEYAATIRNSMDLSFAEAVVRMFSGHVHGFEMFAVLLHEKRLVQTVVMKQLTKYLNT
LTKPLSEEATYACDVIFGKDPEWKETVIADSILQLTARLSTRIFLGDTMCRNEAWLSASKAYTATCFIMTLKMAALPPYL
KFLVPYLSSEAKTVRENGNLCREILTPLFTQRQALKAEARRSGQPEPVFNDMIDWYEQESKGTKYDPALFQTALSFVAIH
TTSELLTHALTLLASEPKYVDALREEIVRVLSSEGLTKGALANLKLMDSCLKESQRYRPAAYLTMRRKAKRTVVLPNGTI
IPKGQQIAVDGYHMSDPAIYPDPDKYDIYRYYRMRADPNPTKASQAHLVSTGPDNLSFGHGVQGCPGRFFAANEMKIALC
HLLLKYDWEVGERCDLSSKILFGETEALDKGNGLRFRRRKEEVVEVDLEGLVYV*
>jgi|Altci1|119712|ACTCTG_310.jigsaw-mRNA.10
MQRKWDAKHHGDEQRSGRKVWICFSGLGNTQERRLSFNFSLGLRPKHFAPLMGSGIFTQDGAAWRHSRALLRPQFTSNRY
QNFEEMKKSVESLTDQISPNIVVDLQPLFFRLTFDTTTFLLFGKTLSSLQSSDIAGKESEFAAAFNLGQDYLSHRGRLGD
LYWLANTPEFWRACKTSHRFVDDAIQDALDNADKSEPEKTEDEDKKSYVFIDALIQETRNKKELRDQCLNVLLAGRDTTA
CCLSWTLRLLARHPQVLERLRKEIDEVVGLGENASQPTRVDLKKMRYLDLVLKEVLRLYPSVPVNSRAALKTTTLPVGGG
PDGQSPILVRKGEAVGYCVYAMHRRTDIYGEDALDFRPERWEDGTLLRDVGYGYLPFNGGPRVCLGQEFALSEAGYTVAR
LVQKFPFLTVPQDDPVVAIRKEKQILTLVVASGDGCRVHMRS*
>jgi|Altci1|119762|ACTCTG_316.jigsaw-mRNA.7
MSKPEPQLPLGSSSTLRGFAESFSFHNSPESFITSRILAFQKEHPEAVENRAIVRAKVLNRNVAIVSSYAQIHQVLAQDA
AGYEACGAYSELMAPFFPSPNLLLTDGEKHTSMRQTWETRMKDLKEMLRSVVGLHTDQHFSEPSISEIDMYESLKTLSWK
ILLGTFLDLGSNSSLFDTIESLQEDLLRGQFSLFPVTVNTGFWHSPRKKGKEANRKLQARISQHLKEKKSACPFATADDS
ELEDVAKHSVLFTSSLAVKALASLLTALLLNLFLYQTNDGQSLAESLASGGDPDRTSLRLRAILMETERLSPPIVGIMRR
STRDNIISSPGDQADIKIPKGWDCWLYFVGSGRDPTAYGSSWDVFDANRYLDESVPPGVAFGAGLKTCLGRDAIREIALV
VADTFVRLGIGIHGNVASHGVRGWLGWEPNHSVRPEDWAQHMKQLPTQRPSEPIMVRVSRSST*
>jgi|Altci1|119896|ACTCTG_328.jigsaw-mRNA.16
MGDIGFNRSFGMVESGEEAHVIKLLHDSQAPLSVLAHISWAMRLIARTPIGSQPLFEHMDWSAKVLEERKKNTPKEKDVF
SCLLNPNEDQITPEMNADSRLLIIAGSDTVSATLSYLLYELCKNLTVQAKLRAAIDTVKPEKAHLDVEDVAECAYLDGVI
NETLRLHPATPSGPQRETPPEGLTLPDSTYIPGKKLAMMELRSVTANLVRSFEITFADGENGSTIENKSRDCFTMTVGKL
DVRIKPRYED*
>jgi|Altci1|119989|ACTCTG_333.jigsaw-mRNA.55
MGLPSILLAVAVLGAYVLYKCWDSSRRQRIPTGLKPLPGPKGYPILGSVPEVPEKNGFIKFADWGKQYGPIYQCNLAGHN
HVWISSDQVAKDLLSKKAAIYSDRPHIPSLIDDNRSSAQYLPLLSRNEGHTRQRKFANIIMRESEKAAFHRYPEIESTRM
LTELLDAPDQYNHILESFISRVTCRLAWGHSEGSDELKQRARELLIGVSPTGSLSNKLPFLMSLPDWLSPPKAWERRRAT
TERTWFQTMQEQVVDDMRSGQAAPSWMKTFLDGRSKWGFKSDTEGAYAVGMHGIAGALTIAAPMQTFCLAMTHYPQFLPM
LHEELDRVCGDRMPRSEDRPNLPFLRAIIRECIRWRPPVPTGIPHYLIQDDEYNGYHIPKGSTIHPLEWAISRDPDLYPD
PEAFNPLRWIKPEYPTYQEPLSQYPTIINSTQFGYGRRTCTGQAVADEDLLIGIGAIAWLFDIKKSPAESTIPPVMKSTR
TEYKIGMNEKASISNEELNAGLDTTDPTMEEKILAKFSYPGSDSANDVQEKSKAAEPAYKPLEWGDITKKPEDPTLDYSI
LLIAKPIPFKFDLKPRDTVRMNTVRGLFNQGVENGDYPKTRNYWGPNQGRDLPVGWGKV*
>jgi|Altci1|120097|ACTCTG_338.jigsaw-mRNA.55
MLSITSLSLSVSIAYVGYITIYRIFFHPLRSVPGPFLARFSKLWLVWHVRKGKSHIQFPKLHAQFGPIVRIAPNQVLVCE
EDAVKTIYGAGTSFTKGDWYQMCAAPDKNWKPVDEVLDLLTETNMEKYRRQRRAIGPAYSIMGLEKHEGLLDAYIDKFVA
KLEDLRGTEVGLANWGHIFALDSMSQFTLGKSPGYTDKGSDDGNEDASHALWQCFTVIGLFPGFVKLMHSIPKVGMLLIL
PMSLLLGIRIPKIWPVFNFCSPNIMQRLRTLESMKDVELPASRPGFPQECGKDVGVPEQRGESIEETDMLTTLMRLHNDR
EARFPPSWVLSIALTNFGAGHDTLMFTLSSAIYHTYTSPSILARLRKDMESQGVTRNSKYSDIVARVPLLLAVLKESMRL
WPTIGWYLPRLVPTTGVTLCDTYLPQGTTVGTSLWTSHFGSEVFPEPHKFDPDRWLPDGTEEKRRRIGRMDSVWMGFGGG
SRSCPGQHLARFFVVKALARLVMECDVEVNGEPEIGGWFQCTLTGVGIIVKKRRIE*
>jgi|Altci1|120330|ACTCTG_352.jigsaw-mRNA.3
MHSRQRRYLAHAFSSQSLRNQEAFIHHYVDLFIRQIGRIGGSASQGINLEEAFNWLTFDIIGDLAFGESFDAVAKGQTNF
WVSLIIDATWFMMLGNLRYRLPIITVFLPFVAPKGAAKNFHQHMLLTQEKLSRRLKMESSQSRADFFSHLLRKDGSDVPE
PELRQQAMTLIVAGSETTATCLTGLAYFLLKNNESLARLTQEIRSQFQSCDQITGDSTANLTYLQAVIEEGLRIFPPAPF
GLPRTCPGAVIDGHHVPSGTTVSVDHWTTKHDSRYWDEPMEFKPERWIDRTSQDVREASQPFSLGPRSCLGINLAYLEMR
IILAKMVFEFDWELVNKDLDFLKETRLYLLWKKPAVVVRFHEREC*
>jgi|Altci1|120615|ACTCTG_39.jigsaw-mRNA.4
MDSEGVHSQSASWFPPVGYMLGLAGIWLAYKILEAIYNISPFHPLSGIPGPKLAAATYLPEFYHDVIRFGCYTKEIARMH
KVYGPIIRINPNEVHCDDISFADEIYAVGGRKRDKPVHQINGLGESGFGTVDHNIHRLRRIPLAKFFSRTMITRLEPDLH
SDVQKLCDKLLRQSGDNKPFDVTMAYSCFTADAISKYSFGESFGFLDQPGWFPNFREPTASILRPVFVFRFFPWTKSTTK
LAATFVDYLPKDIALMVKTLQIDLPARVRKTKEDMDAGITYDRPTIFASLLQSDLEILDKEPQRLSEEAQAVLGAGTETT
SWALAVMTYHLLTKPEILAKLTAELKTVVDDPRHLSWPVLETLPYLRAVIQEGLRLSYGVSSRTARVPTEENLLYRGEWN
KKTIQYVLPKGYAIGMSAYVTHHNERAFPDSYAFAPERWLNENNNRRKEAERSMLTFSKGSRSCLGMNLALCELNLCLAA
LVLRVLPQMRLSDTTEEDVTYDHDMFVPMTKANRGVRVTIV*
>jgi|Altci1|120617|ACTCTG_39.jigsaw-mRNA.6
MSNDTFSGGLLADYPAAAQGAIASDYVLRWKLVGALSVMLVVSQVTKMIYRAHIDPLRAIPGPWISSATSAWIRWQRWHG
RLSFEADKLMTKYGPIVRIAPNLVILNDSEAVERIFVRKDLDTSPTSIRALRVGGHDWTVTYPQHPIARQRRHPVMIATT
TKNMKLWHDVFVTNIEAMVRDLAKSDGEKSEDIVYHLRIATLKNSQVVMGGSGVDLDCSDFPHVVGEYNFLVVWRLCLPE
WLFAWLQYGPFAHPRFRVRSSDKLFDLGAALCKQAAEVSEEPTDNVYKLFTAPDAKYPVEQSWTDPEIGAEMAGQVLAAT
ETTSSALAFIYYELAKNPSLQEELYKEVAAHEGYEELDSLKLLDACIKEGLRFRPPVALTGSRLVPAGGINVLDYHLPAG
TVVTTQSLSMSRQRPDLFPDFDTYNPRRWLVEDEHSAERRKMLVPFGVGARRCPGGNMATYQMRLILAATFRAFRIELAP
ETTPEKMAPFEANGYRSRHDRCDLMFKPRTA*
>jgi|Altci1|120660|ACTCTG_393.jigsaw-mRNA.20
MATFEKGSAALPKALQNLTALQVSITVIVLLFTRWIVQGVYRLYFHPLSHFPGPRFSAFTRIPQLYATFAGRLPFYVADC
HNKYGHVVRISPYEISFTNSEAWRDIYGYGSKTGLGSAPPKHWPRYGTNPNGVPSLLQDSDDTNHARVRKIFSPAFSERA
IKEQEPLFMKYVDDLVQILKDGTVSSTTGTATYDVVDLYSFTTFDVMSDLTFGESLHMLKTGTYDPWVGTVLGFMKASLR
INLINTHYPLAAKVLKPIMEFLFSKTRSRLFDTNSKRVTKRLEKGRESKVGVDLWDLVLNQEEKGKQGLSRGEMDSNATT
FMVAGTETTATLLTGLTYLLLTHPECHAKLVKEIRTTFQEEANINMEAIAKLPYLKACISEAFRLYPPVAVGLLHLTPSD
GSTVCGHFVPPNTTVSATHYAMYTSARNFTDPLCFIPERWTDDARFANDDRAAVQPFSVGPRDCLGKNMAYHEMRLIITK
VLWNFDLKLPEGNGNWFDQTVFTLWQKGPLNVKVRMAQQA*
>jgi|Altci1|120943|ACTCTG_42.jigsaw-mRNA.18
MSNLIATVLLAVSALAALYLYTNNKSQNAFQKPLLKLPLISDLHSSPIEKPLINWSAWSKQHGPITVPKLFGIVPIVVLN
SYEAVTELFSRRSQWYSNRPTSVSMEMITGAAPGCSRFTLMHDYDDHLKLHHRILSPSLGAPAAAKFQPLMELEAKQLLF
DLATTLRKSTDGSTITTKTIYPLLERTQSSVILALHYGLRIPKFEEPLLHEVIAIQAKVTHLAANPQLPDLVPFLRYLPA
FISPWQKYADKLYASQVDLYMRLFRHGKGAPGWNATKQAITTASKHAPVDSPVSDLDLAFTLATSIQGGMETSPRQLLWL
FVAAMENPVVLTRAHEVLDQFVGRERLPRFSDRNNLVYVDAVAHELFRWRPISPGSIPRRADRTDEFDGVKIAKGVTIMA
NAWAIGRDEVVFDASLGDAQDFVPERWLRNGKLRGDLPLPVFGQGRRICQGKRVATDGTFMNIAHLLWAFDVEALEGEEV
DPWEMRVVGFMTEPKPFKFRLKPRGKWVLDVVSKEWDSTEKSLEEVMGISHDVEK*
>jgi|Altci1|121102|ACTCTG_430.jigsaw-mRNA.27
MSLPVWLLAVLVGLIVYLTTYVVYQRFLHPLAKFPGPFFASLTDLWQVSEFLSLKQPYNLTALHEKYGQFVRYGPDKIST
TAEDAIPIIYQKGGRMFPKTEFYDAYGSHIPNIFGMRDESKHSVRRRHMSYSFSASSVKKMEDLLDENVRILKQKLCRYA
ESGEAVDLKRLFKLYTIDVLGELAFGRSFAVQETDDDSRVPPVVEHSLLAAVTGAWPAMTFRLKRWLPKVPSRTLRRLFE
GRAAVAKLAATCVQERLTALRNAKDLDDDAAAPERKDLLTSLILAKDPDTGERLSQIDLEAEAFGFIIAGTHTTSASTSL
LFYHLLEAPQIMAKCVTEIDSQLPALCEDKPAYTLAEVEASLPFLRKCVKENFRDTPVFTMPLARRVLTPEGVTIGGEYI
PFGTSIAVCNHAFHHNPAVWGDDHAIFDPDRWDQPETAARGRYLMHFGLGGRQCIGKTLAQTNIYKLTSTLLREFAFETY
AQLAKRVKDLEAQLLWTSAFSDKPLQRAPEPLDSHDESAVDLLATNAFDESPQQDIGYFALTQRLPMLCRSAGQNTALSS
ASFLDQQHSDSAKRPLEPLPQYKPTNPQLRNHVVASTDRDLHSLINLFFEAQGSVLPYVDKYAISFNGARSLLESFHNSS
NAKKALLNIMFAHAALAKSFPDAEAFYRRTLALLDGLSLRGSSLELGM*
>jgi|Altci1|121132|ACTCTG_434.jigsaw-mRNA.3
MAVLSPTVLFVVSLLAISYVWLRRRQDSNLPPGPPRLPILGNLHQAPKEAVWVTYQKWVEQYGPLVYLNFGGTNVILIGD
HEVAKDLLDKKAMIYSSRPRMVMAQELTCKSKHIMFKPFDGDFLLHQRLEAPVLSPRASACYTAIQDLESKQLLQNLLQS
NDFPKEFERFAASIVYSITFGMRIITGDEWQLQTSHECLKNFTIAGQVGAWIVDLFPSLNSLPAPLTPWKKTAEAWYQMW
ENLHMANMEDALKRKGWNWAKEFNKSKEAKDLAATEIAWDLGVLCDAGVETTQIQLQIFILACVAYPDWIAAAQKELDEV
VGTNRLPGFEDLSNLPYLQAVVEENFRWRHIVPAGIPHATTQDDFYKGYLIPKGSVVVPVFAAMRQNSSTFDSPEVFRPE
RWIEKSQPSNFGYGRRVCPGRFIARNSLAIAMARLLWAFNIRSKDGVRINVSEEMFTTGFVSGPKPFVTVFEPRSKERRS
LIEREFDMADKDVAHLLDEARGKQIAAGLSPQG*
>jgi|Altci1|121134|ACTCTG_434.jigsaw-mRNA.5
MALLQIFPCIFITFITYFIAIPIIQISISPLRKVPGPFFARFTRLWEWHATEKYDFASLNIALHKKYGPIVRLGPNRYSV
NDAEATRILLGHTNALDKSRYYIPFGSPTRPNIFTEPRISAHKILRRPITALYSTTSLLSYECFVDTCNKILVNRLREYA
LNDKELDMRQMMQFYAFDVIGKITAGSRFGFMEDDGDKNNMIAPIDETVKKGALLGLVPEVIYPILYIAGIFKIKPAFQK
VIDFAVLQIHKRTSGHTKSRDDRQDFIDKLLPLELEGRITRMNTVDACGSNIGAGSDTTAISLTATFAYLAMNPKACAKL
RDELDKATSNGTLSDPVTFQEAQRLPYLHAVIYESLRIHSAVGAPLTRVIGKEGATLVGQYFPPGTEVGVNPCVAHYNTE
VFGPDAAKFVPERWLTDDAEKLSNMNRNFLAFGAGPRTCLGKNISLLEMFKVVPQVMRNFDFEIVADKRTAKGYAWKTYW
FTKQDCKCRVVERRV*
>jgi|Altci1|121167|ACTCTG_437.jigsaw-mRNA.3
MKFNLANCLILPALEATAAYILLANTLSDTSLKKYWLTLTILHNSILILHKWFIYPFFLSPLCNLPQPRGFIPLFGHGQF
LLKKHQPSRDWQVRTMRTVPNDGIILRRGFLHTTKLLLTTPAALADVLVYKCYDFEKPRVGANFIKRFLGEGLLMSEGEE
HVWQRKSIMPAFRFRHIKELYPVFWGKSMEFCAVVKRDLGVQPDSVLDVCYYATRVTLDIIGIAGMGRDLGSLYNKDDEL
AKNYQEILEPTPEKVLYYLTNVILPPWLVRKLPWRLHERVTVTTRNLRRICSELLVERKMKIRCEKAEGQESRDILSIMI
RGNDQSDKNLVDQLLTFVAAGHETTSSALTWTSYLLAQHPAIQARLRSEILKYIPDPGVLSSPDFDVARLLESMPYLNCV
CNEVLRLFPPVPLTSRVAVRDTTVCGHFIPSGTMFWIVPWAINRSPKLWGPDAEDFVPERWMDTTTGRATMNGGAESNYS
FLTFLHGPRGCIGERFARAKMRSLVATFVGNFEMELADPNEEIVVGGTLTSKPRNGMKLRLKDVKWGP*
>jgi|Altci1|121209|ACTCTG_440.jigsaw-mRNA.1
MNAEAEAAIMEMLGNIPDWNTIDLRPIVHRLAARISSRVFIGSELSNNAEWLDIATSYATNAGRATRKLRSLHPLLRPFG
QWWFPELRSSRRLVAKARKIINPIAQDRLRRKANGQSTEKTSDMLSWLDDQAKAKGVKIDFADFQLLFVVVAVHTTTEAV
SMLMADLIENKEAIPQLREEISSTLSTHGWKKTSLASMKLLDSAMKESQRMNPVSDPLANITLSDGTIIPKGYKLAVEHR
LQDPTLYPNVDKFELDRFLKLSHTDNKWTFVTGSPEHLSFGYGKH
>jgi|Altci1|121254|ACTCTG_446.jigsaw-mRNA.16
MDDHSGLSQDSKSVFPFAIATWLVVLWIGYRIAIAAYNISPFHPLSHFPGPKIAAVSYLYEAYYDWWLGGRYGKVIARMH
EQYGPIVRINPDELHCSDPAFTDEIYAGPGRSRDKWQHQLNTGGVGPVAVTGFSTVDHDLHRARKAPLSKFFSRQQMLKL
EGEVHEFAMMTANKMLTFAGKSAFDVKEAFNCYTADVISQYAFGEPMGFVAQEGWEPNFATWVKSFFKSAYMMRHNVLGR
KMAQVLPFMADYLGEDIKAVMRVMNVTIPQYIGQALKNPENGRVFAEVMGKDKTMSEEEKFRYNGEGFNFLLAGTETTAA
ILTVFTYWTLAKPEVYQRLLADLSSAGINLQTLKWVELEKVPYFWAVLQECLRMMPGVSHRSARIARLEDLHYVSADGKS
DWVIPRGTPIGMTSMINHWNRELFPDPDEFLPERWLLEDGSQNYALQKKLIAFGKGSRSCIGEQLAYCELYIMGAYMVLN
VLPRAKLVDTVKEDITYDHDLIVAQTTKGSISVRIAIE*
>jgi|Altci1|121426|ACTCTG_458.jigsaw-mRNA.13
MLDIRFVITFAAGILLHTTVFSRHFEWDRHAPNILTFACATFTTTLVIIAISGDVSIKLSVAFTSAVAACFLGGFLCSMI
IYRLFLHPVKSFPGPTAARVTSLWVIKQNVPDLKLYIKLRSLHDQYGDFVRIRPRELSICHPDAIKDVHGPRNNIKKGEF
YDQTYPSHTLQFIRNPDLHKQQRRYWDKAFHSTALQGYTPRLTRHYRLMVDMLSRHAAFGTPIDASGAFLDLFFDVISDL
TFGKSFETQTRNQRGPIVTGFLRKQKAVGFALLSMPLLHIARNLRISLKKQKSWEGWYDEALQARSKMHIHEPDIYTYLS
QSDGFKNNTLSEAKLAIVAGADTNAITMSNVCYLLCQHPGYQAELYKELSNLRSLDGVIDDRDLLNKPYLTGIINESLRL
HPPVPSGLQRVTPAEGAIIAGRYIPGHMNVTTPTYALHRGIGISRMAQLPLIL*
>jgi|Altci1|121667|ACTCTG_494.jigsaw-mRNA.8
MAVEQIFEALPLHYLQHGISKFGVGNIALAVLATATLGVFADYAWMLYMRSKMPPGPFPYPIVGNTFQLPDNKPWIFFEE
LSKKYNTPLITYWIGRNPTVWINDAWTANELLDKRAGIYCSRPRMLVFAELGSGQNNLVNLITTTQAQRERFRMLRKVTH
QGVGIQQVKKYRDFQNDESKVVALDLLRTPENYVAHFERYATSVVSIIGFGRRVASHDDPIITDVIALMHRAADLNVPGK
TFPMLMETFPILARVPTEYAPWKHGMGSKKRSHRGHDFFYSLASEANAKPGHDDCYAKMLFREQEKYGLNPKEISALTGN
LFGAGSDTSSSTLITAVLAMRAFPEAMHAAWEELDRVVGPDRSPSFEDDANLPYMRAFVKEVFRWRSVAIIGGQPHAPVQ
DDYYNGYLIPQSTWVQGNVWAIHHNEREFPHPDRFNPNRFMKDHPNSRPFPGERGYMTFGWGRRVCSGQALAEQGTWLTV
ARLVWGFKIEPALDESGKPIPVDIFDYTNGLNMRPQVFKVSIKPRSERIRQAIIREGEQALSDLAQYEGETKYRMSTFYG
K*
>jgi|Altci1|121688|ACTCTG_496.jigsaw-mRNA.15
MIISIPIAIGVAVTYFVCCAVYNLWFHPLAKQPGPFFARISGIPSFYHACIGDRHIWSWRQFQIYGDKFRATPNLLLFQT
PEAYNAMFGHKANVKKSPFYEVWRRNKHDLNTLGCTDVETHARRRKALSLAFTDQSVKATVPFVARHVDRWNELLPGEIF
GVEGWSGPQNLTEWTDFLLFDMFGDICFGSSNNTKEPGPNNLKRIPYNITRYLRFYNPLAKSPFRSLLLWLKPRGLDSLM
KLITPKEIKEYFAFTENLAMGRVESERKNETEKRPAEREDMFHFLCTAKDPETGDFALSTENLIADANLLTVAGSDTTSA
TVTALFFFLTRNPKVYTKLVHEIRNNFDSAEDIGSGPDLMAKCEYLRAAVYETLRLSPAGPSELERTVLSGGIRIAGEHI
PGGITIGVPKWSLGRNEALWGDYNTFRPERWIASDSNTQDEVNHLKRSFHPFSKGVGSCLGQKMAMIQLCMIVGRTLWRY
DVRQAPGQCVGEGRPDLGWGRRNRGHFQLRDAYISLREGPIVQFKKRVL*
>jgi|Altci1|121700|ACTCTG_497.jigsaw-mRNA.2
MSLTTLLLTPYSILLLPVIFYILPYLRNWQIRDIPAPFPAAWTNLWLLYQCRRGKRYLAVHEAHKKYGKLVRLQPHHVSI
ADADAIPQIYGHGNGFLKSEYYDAFVSIRRGLFNTRDRAEHTRKRKTVSHTFSAKSVLQFEQYIHHNLEELQKQWDRRAE
SAEKKGEWYHMDALHWFNYLAFDVIGDLAFGEPFGMLAKGKDEAEVSKAGQITYAPAIEVLNRRGEVSGTIGCFPAIKPY
AKHLPDPFFSQGMKAIEDLAGIATARVNARLEKPSDRVDLLARLMEGRDESGQKLGREELTAEALTQLIAGSDTTSNTSC
ALLYHCLQHPDVVRKLQKELDDALPDADAVPSYAQVKDLPYLDAVIKETMRIHSTSSLGLPRLIPPGPGIMLLGHHFPQG
TVLSVPAYTIHHSTEIWGEDADVFRPERWENVTEKQKAAFIPFSYGPRACVGRNVAEMELALIVGTVFRRYEFEIRQGEL
ETREGFLRKPLGLEVGMKRRRFD*
>jgi|Altci1|121720|ACTCTG_499.jigsaw-mRNA.6
MAVVAGALAMFVARLMANRQHVKSLRNSGAPMPKHHPLFGHLIVLKEAIQSLPQNTVMHVVVRRIAQSFPGGVFYLNLWP
FNAPIMVVANPYVASQIEAAFLDKPANISATLEVINGGPSLLTMYGSTWKKWRALFNPGFAAGYITGLSPAIAEEVTVFC
QLLQERAQKGEVFPLEEHTLRLTFDIIARITLGARLHYQTQGSALADCLRRQVYWTPFGTSFNPIRRYLSPRPFVQKYNS
YRMNQYLDKEIDKRFEELARSRRSPSKDSHLQSRSIIALAMDKYLDDVEGKDEVSKSAFRQLAKPQLRMFLYAGHDTTSS
TLLYSYLLLSRHPDVLSKVRAEHDKVFGSDFSLHSITRIITDDPALLNQLPYTLAVVKEVLRIFPPAGSMRDGRPGVFLV
DEQGQRYPTEGCNIWTLTLAMHHNPEVFVRPEDFIPDRWLVSPEDPLHPKKASWRAFEWGPRACIGQTLAQLELKIALVM
TVRMFDIDIAYEEWDKLHPKKGIRTVDENRAYQAEMGGGGAHPADGLPVKVTLRA*
>jgi|Altci1|121863|ACTCTG_523.jigsaw-mRNA.9
MLMFAELMGGQNNLLHKYTYTREQRERFRDLRKLTHQGVGIQRVQNYRSLQDDENKVVVKDLLTTPDKFVSHFERYATSV
VSIIGFGRRIADCQDPLITEVIAQMQNSAQMAVVAKDFPRLMETFPWLAKFPDCIAPWKRGTRRSAKPKFGRHDFFFALA
EEANQSSGENYAKYLFREAPQYNLHPLEISNLAANLLGAGADTSSSTLVTAVLAMRAFPETLDHAWDELDRVVGRARSPT
LDDDLPYLRAFTKEVFRWRSVAIIGGTAHAPVQDDYWNGYYIPKGTWMQGNVWAIHHNERDFPDPDRFNPRRFLDTDDKR
PFPGEKGYMTFGWGRRSCAGQALAEQGTNLSVARLVWAYKVEPEVDEHTGEEVPVDIFNYSSGSNWKPQPFRVKFTPRHE
EIKQTILREGKQALNDLAKYERETKYTFSTFYQ*
>jgi|Altci1|122100|ACTCTG_545.jigsaw-mRNA.9
MAVNASFVSPTADAKVAHVIQQFDTSGLLSSVFTGFNVWKLLLTLIITAVAYDQFKYIWNKGSIVGPSWKIPFIGPFLES
VNPDFKKYHEKWSSGPLSCVSVFHKFVVIASTRDMARKIFNSPTFVKPCVVDVAYKLLRPENWVFLDGRAHVDYRKGLNS
LFTRQALEQYLPGQEEIYNTYFKRFVELSQVENKGKHIPWMQEFRLMITALSCRTFVGHYCSDEAVKKIADDYYLITAAL
ELVNFPIIIPFTKTWYGKKCADMVLDEFSKCAAKSKVRMAAGGKKECILDFWVDNMIQSEKYRKRIEAGEKVDDAEKPAT
VIRWFSDIEISMTIFTFLFASQDATSSAATWLFQIMADRPEYLDKIREENIKARNGDVHATLSLDAIEKLQWTRAVVKET
LRYRPPVIMVPYLAKKDFPVTPEYTVPKGSMVIPTTYMALHDAEAYPNPDSFEPERWITGNADQQTKNWLVFGTGPHYCL
GQTYAQANLMLMIGKASMLLDWDHQVTDQSEVIKVFATIFPMDDCLLTFKDRTTA*
>jgi|Altci1|122210|ACTCTG_554.jigsaw-mRNA.10
MTGSSEATESHTLFTIPHVAAAIITYWIVATTYNLITSPTPPSSIPWMGYGKGWIADFRNFTALTKSKEWLLAGYDKYSR
NDKVFVLPPTLGMAAEIVMPRSQMGWMFDQPDTVLSTSEAHYDFLQGDYSFVKPIILKDPYHEHVIHKNLVRNLNAILPE
LEEEVPHAISEVYGTDTDSWKKLDVMDSFMKMIPVLTNRMLLGGSLCRERKFLDAVLGFTVDCIRTQSLMQLFPKALHPV
IGTLLSLTTKYHYWLSSRFTLPMIKQRISDIEKKDAGDPEYKNWKEPNDFINWSYRTAQAEGRRDEMQPDRIAQRIMPIN
FASIHTTSLTAYETMVNIMSAGPEVVKQLREEAHRILQEEGGWTKQGLSRMHRIDSAIRESQRVAPIALTFVHRKVVAKE
GVTTPEGVHVKYGTLLSCPWTPLAGDTDIHEKPEEFDAFRYSRPREEYEAMDAQERKKIDALKLKQTGLVTTGVHHLPFG
HGRHACPGRFFVSHELKMIFADLLLNYDIKPLAEKPKKIWVIRFQVPMPATIEVRRRKSVWKPETAS*
>jgi|Altci1|122734|ACTCTG_600.jigsaw-mRNA.33
MVSSLSLVFIAAFAIVFGVFSFFVYLFTPPRNFPKNIPTIPFYYGLLPLFKDVDQAELYRQYLKEPLARYGAVKLFFGGQ
WNILVTKPAYIAEMFKHEDTYAKSGNQVKIPHSVLAEYTGENIISAHGEKWRLYQRVIKPALQADQDSEQIWKNSRMLRN
MFLGESKTAGGNGIPIYSLLHRYALANLSEVLYSSSFETLQHVDAPLHMIQMKIKPIIFQPIFMNFPFLDYLPLEVRKLG
RVLSKQFRGTLRTAISKGHSQHVCNENDSRNVACRLLGSHREGILSDKDLDDNLVSTFLAGHENPQLALMSLMYLLGTHT
SVQEAVRKEISTLFPADAHVDYEPSYTDLHDLPLLTSVLYESLRMFPPISQLINRRTTTPVVLGNKIPVPSGVYMGYNAY
STNRDTEFWGDDADDFKPQRWGTTNEEISHLYRRANSKGSFISFHGGRRACLGQKFAMQQLRITLAELVRECRWRVDETW
DGRMTPAGPLYPRGLKLKFEKLSEK*
>jgi|Altci1|122774|ACTCTG_603.jigsaw-mRNA.1
MRTTPPEGITVADTFIPGDMTVFSSQYAIGRSEALYTDAADFRPERWHSEPGLVKDASGYAPFSVGHHSCLGRQLASMEM
RLVLAETLSRYSVSFAPDFDYASFLGRVHDCMSWHIGNLDLCFTPLS*
>jgi|Altci1|122818|ACTCTG_607.jigsaw-mRNA.4
MATLAALVVASVVVSLYYLLKIGRREAGLPPGPPTLPLLGNLLSIPTKNAHFQFTAWGKQYGGIYSLKLFHTTAIVLSDR
RLVRELIDKRGATYNSRPPFFFAEHYIARDPANIPLVVFMPSGDKWRLCRKLYAQCFNEAKVEKEYVDIVEAESRQMVHD
FWHEPGGFMMHTLRFSNSIIKSLVYGTRTRHADELQEYTVMFEKYVELLEVGAIPPVDLLPWLVYVPQWMWRGRWKNWKN
KGDESGQAVNSVFTKMAEPVLERRRRGVRAGSVYDFLLDEGEKGINLTRRDLDTLAGSLIDAGSDTTASAIRVFIQAMIK
YPGVQERAHRHVDEVVGSKRSPIWSDVAKLPYVVQIIKEVMRWRPVASIMPHHSTADDTIDGYFIPKNTTVLINVWDLNH
SPADVNTCESPMSDFDPDRYATRIHASSHYAASPDIASRDHYTYGAGRRICPGMHLAERSLFIAIAKLLWAFEFKEKPGR
PVDVDPETGFMDGIVRTPKNFECEIRVRQERQEILENEFAEVRNVLGKYEV*
>jgi|Altci1|122831|ACTCTG_61.jigsaw-mRNA.2
MLANELLPLLVRYWPLVLATTTIAYLLNNKYWKGLNKYPGHWAAGYSNWWRLWDVSKKNHQWTNLALHRKHGDIVRLGPN
VLSFADPKAIKAIYGLNKGVYKSDFYPVQGAVSKGAPLLSLFSTTDEDFHAKYRRCVNNAFAMSSLVNYEPLVSSTLTYW
LDKTEDMFAKTGQSCNFSQWLQFFAFDVIGELTWSKRLGFVEGNKDVDNIIGFLGKFFDYVAPVGQIPILDRLLWKNPIS
LFAQRIGLDKRVHPVTLFALNRSSERATQVEKIKRFGLSDDEKANPHGIDLLSKFAQASHDHEFMDDNRILSTCTSMVFA
GSETTAISLSAVFYFLVKHPRVYLKLMQELDTAVADGTIESRSDKTVSWPEAQKLTYLDAVVQESFRLHPAPGLILERVV
PKQGMQICGEFIPGGTIVGCNPWVVQRRPEVFGVDVNTFRPERWIEASPDKLKEMKGTMLQFGAGARTCIGKNISLLEIY
KLVPSFLRRFEIELEQPGAEWKTHNAWFVTQKNFNTVFRPRRGSP*
>jgi|Altci1|122896|ACTCTG_615.jigsaw-mRNA.9
MSLHQSLAATLLLLEIAVIYALGLVIYRVYFHPLRKIPGPKHYAISGLPLAIENSFRGLFTKKVLRFHEKYGDIVRTGPN
HVSMNGTIGWPEVFGHSRGGRPEFSHWHDFYQIGDKSNQSLFPADRESHRRQRRLLAHAFSDAAIKEQEALIKQYVDKLF
VQLRNEAAKKGPVDMLKWYNFTTFDIIGDLVFGEPFHCLDNSDYHPWIAMIFAGIRAGSGMMALLKMPLLRWALPLLVSK
EDIQRRNEHKAMSKVKTERRIALGPTPNGRKDIMTYILRHNDEKGMSHEEILGNSDALIIAGSETTATALSGLTYWITTN
PQALKNVQEEVRAAFRTEEEITMVSTGQLKYLNACLEEAMRMYPPVVETPPRISPGEYVNGHYIAQGTFITIHQWAVHHN
PNNFAQPDTFKPERWLSPDHPLYDPQFSADKKGAFQPFSFGPRNCIGKNLAYAELRLIASRFFWNFDIALHPESNNWPDK
QRVFTLWEKVPLMVQLKQVERS*
>jgi|Altci1|123104|ACTCTG_647.jigsaw-mRNA.2
MQKELEAATSEETLECKDEWKEVDLMRLLNRITTRMSAHFIVGPDLCKNEAWLQASIKYTETAIPTGIILRLFPNFLHPF
IVHLLPVRWGAKHCVREARRLIVPLVERRRKEQAESPQGYVKPNDFVQWMMDLAKTENESDPTNIAHRALIMSQASIPPA
ALTATQVLYDLCAYPEYIGPILEEALAAIKEDGELSQKTLFRMRKLDSFMKESQRVNPPQLLSFQRYAAKSLTLSDGTHI
PKGTQVCVAASSISADPQIVHDPERFDGWRYYYKRLVPGEENRHQFSSIDTEWLHFGYGPHACPGRFFTANEVKMIVVHF
LTKYELAFRPGEGRPKNQVHDELVFPDLAARILIREKRTADTL*
>jgi|Altci1|123108|ACTCTG_647.jigsaw-mRNA.6
MKELSFSRSIVKNALAREPGLNPILAIDYHGVMQEVARLDLTRSLDSVTEVMNTEVEAALLEMLGDIADWKIMDLKPLIH
RLVARISSRVFLGPELSNNEEWLNIALSYVTQASMVTRKLRGLHPLLRPLARWWFPELGVCREQVDKARKIITPLVQDRL
QRKANGQITEKTADMLSWLDDKAKAKGVKIDFAEFQLLLVVAAVHTTTETIAMFMADLIENKEAISQLREEIVSTFSTSG
WKKTSLASMTLLDSAMKESQRLNPITDLSMQRIALTDVTLSDGTIIPKGYRLAVEHRLRDPTLWSNVDKFQPDRFLKLRD
TDRSKWNFVTGSPEHLGFGYGKHSCPGRFFASNEIKVIVIHILLKYDWEFTDQGRLPNGLSGTDRYMDPRQKVMLKSRKE
EIKLGLP*
>jgi|Altci1|123281|ACTCTG_660.jigsaw-mRNA.3
MSMELPHDADTVDFGSMDDLSLWEWGTSGVDPDCTNGHHSGSVEQMWGLPSSQVMLNGTKFGAGVIAGEPTQEPSPPMSQ
IGRQTTYQDDQILLTHVTGFSKDPISSDTTASDLLFDLSKDVDCQCSSQLSQLIYLVSLRLAKPTTLDVVFAVEQQLNRT
KDTISTCAQCSFNSPQSIWHIAIVLVVIWVAQNYIRTWKRLRHIPSAHITAPFSYYWLGRTTYSGRQYWVLRDLHAKHGP
LVRIGPNEVLTDDPNVLRTVSSTRSNYARSDWYHAGRFNPYRDNLFTIIDPGAHKKAKARSMAAYNGRDTGGLEGIIDEQ
VKIFIDVIRNRYVVASPGNGQPLLDLVAITSYFTMDVITRMGFGKAVGYLEDEKDHYDFLGTVDELWPRMSTVADVPWIR
KFLFSPFVLKFVGPKTSDTKGFGALMGFAAEWVGRRFSAPDGGHKDFLASFRPNFPFHASLMAKGFTEEECQSEGLFLLL
AGSESTANAMRSILVHTMSSPTVYNRLVAEIQNAVRAENVSYPITLDQARRLPYLQAIIYEGLRMRPPILGLFPKIVPLD
ESPIFHEKLLPPGTAVCMNMSSMLQSTALFGADADVFRPERFTEADEETRRQMELDVEMVFGYGGWVCAGKNIAMMDIAK
VVFEMFRLFDLQLVKPFEPCDNIGYGVFMDKGLKVRVSAKM*
>jgi|Altci1|123282|ACTCTG_660.jigsaw-mRNA.4
MSSPLSLLALCATLAASLVIFLVYKIEVHPRLFNAFRHLPTARGGLPFLGHGFLQFTNPRGQAYLDMANSIPNQGLIHFY
GFMNVSHILLVSNEALSEVLVRRAYAFTKPAVARRLLSQILGPSLLILEGDEHKYLRKRIQPAFGHRNVQDLCPLFWSKA
IDMVETMEQSAASPDSTDFVVDVLPWGNKGTLDAIGLAALGKDFNTLREPNELTDLYELVTGSKEGVRLLFIANALLPAW
LLRLLPRKFNRDIEDARIRLRQLCSTFLEERKKEVTEDSGQKALLLQLIQSGTLTDDELVGQLLTIIGAGYEPTSATLTW
TLWLLATHPAWQDSLRAELRSHIPYRFFANDAERFTEFATLDTLPILNAVVNETLRLMPTSPITSRVATEDTTVLGTAIP
AGTRLWIVPAAMNRFASFYGETADAFDPGRWIDEDSGRANNHGNAHTNYAFLTFLHGPRKCIGAGYAKVELRAFIAAFVG
SFEFEMADKSYVPQPAGITAVKPRDGLPLRLKRTKAW*
>jgi|Altci1|123284|ACTCTG_660.jigsaw-mRNA.6
MERTFSHIPFAGWSILLVIFIPILGQAVHRRWLHSLSKYPGPWFNSVSSIPSAIAAFRGVQHLYNYKLHQRYGPVVRISP
DELSFTESYAWEQIYGNRHGDVMEKAPLFIGVVKPIDGCVGIGLAKGSEHTRQRRAMAVGFTKPALMAQQEILEVQTAKL
IHAVKTQGKNGKALNMSDWLSFTTFDIIGDLCFGESFHCLDEGVATEWALATTNVLISSTLDMAVRRVTGVGTWLNQMAQ
KLMPKEAMKWRMITFMNTKKKTFDRLADETSSHKDVIYHIQRNKDARKTLAPTELLLNMTLLVTAGSETISTLLVTFMYN
LCVHREIHKRLATMIRTTFADPSDITLQKLEELVYLDACIKEALRIFPPVSSNLPRAVPAKGAQIGPHILPGGSLVSVAP
WAAVRSESNFHLPNEFHPERWLRNHPEQGWDPAFENDKLSASTPFGAGPKQCMGQSLSYYEIRLIVAHLLWAFDFELETE
GVKGTKNQLWSLSPSTELLRSYQTLNRPELYIRFKEREMV*
>jgi|Altci1|123617|ACTCTG_696.jigsaw-mRNA.8
MTFLANTLPADSKLFSFKGAVFPLEVFSVLATFFAIYSVVYNIFFHPLKHIPGPFFARACGIPYALHMRDGSIVRWVKKS
HDKYGDVVRLAPTEVSFISGETAWQDIYGFRTGKNKSIGHYLKDKKWFIAPGNGDSSVLIADEAGHSRMRRNLSHAFSDK
ALRGQESLIQSYVDLLVQRLGEHAAKDESVDIMTWYNYTTFDVISDLIFGEPLYCLRDSVKHDWISITYRSIMAFAFHAA
RNKHFIFKHIDALCSIFQKSPNPIRSRIEFSQRAHDLVSKRLLKVEHEKEGERADFFTHIIKNQEKDTTRLTREEMDNNA
VGFLIAGSETTATTLSGATYLLLSNPSTYTKAIAEIRSRFSCADQITMEEVNKLEYLIAVFQETLRYYPPVPTGFPRVVP
AGGDRISGYYIAGGTSVYCSQHAMNHSERNYKDPELFVPERWLGDERYKDDNKRALNPFSFGPRNCLGKNLAYAEMRLIL
SKVLFAFDLELLDKERDWMGEQKVFALWDKAALIVKVKPVKRL*
>jgi|Altci1|123667|ACTCTG_701.jigsaw-mRNA.20
MSTAALSIPYAAALGACAFLYFVVYPVIEYFRDVNVIRVGPNFLSYGDLRAVKDIYGHNTPCTKDGSYVITAGSHYHLAD
VIDKHDHARKRKLMSSAYAIKNLEGWEHKVADKTQKLLKHFDECCTAPLAPGQLPQSEDVNLDYRKWTNFFTLDAIADIG
LSDKLGFLDRGHDRVTGRRTDGSTYECDFRPALYNTARKQSLLIWPYDWYPLINKLSNIIPFYKRMSEYANEWEGVPVQL
AHKRLERYRAGEKLDDFFQTLMEDKNGHPNNLEWGEIIAEVSIMMNAGSATTAIAMANVMYQLIKHPEIKKKLVQEIDSA
LEDDEEEGDGVIAYDRVKHLPYLRACLDESLRLFPPTPHGLPRQTPTEGANILGDYIPGGVSVAMSAYVAHRQETMFPQP
DKFIPERWLGEEGKALQPYFLAFSAGARGCIGRNISYLEQTVVLASVLRRYDFALSSPNWELQRLETMNWILGEMPVKIW
RRERKSAQQE*
>jgi|Altci1|123721|ACTCTG_702.jigsaw-mRNA.33
METIPSESAFDNVSRRLYAIAFVAVAFFAVGRIRQYLRLRHFAGPRTTGFSWLWHSRAVISGQSPRYYGDVCEKYGPIAR
VAPNHLITSDPEFWARINAVRSPYARSSWYYHCARFETGKDNVFTDCDNDSHDARRKKMTSGYSGKENPTLEPSIDLHVK
ELVDLVHKYAVPTASVEQSKPMDLAKKIPFFTLDVISHVGLGQAFGDLKADKDLQNYLKSSEEGLKIGNTAFAMGIAWLR
DTPIIGPAISPSEKDANGFGSMMAQARKIVNSRMTKSTDDKSDMFASFVRHGLSGNDLFQEVFEQILAGSDTTAAAIRAI
LLYVMSHPRVYAKLQAEIDESVKAGTAPASPGIISDAEVRRLPYLGAVVREGMRMHPPVANLFSKVTPDEGDVVTINNKE
HFIPGGTLIGYSAWTMHRNNRSLYGEDCGTFRPERWLIDTSDAGEKARLARMTKTNDMIFGYGRWLCLGRNVALIEIHKC
VFELLRHFDLSLANPLEPWKIFNSLGLWEIKDMWVNVTMRK*
>jgi|Altci1|123953|ACTCTG_733.jigsaw-mRNA.41
MALDSLLYLPPYLWLSIALAVPLATLLHDVWVWLRMPPGPTPLPFLGNKLQLPKSKPWIQFQEWSKIYGPIFTIWIGRKP
TVIISDPNIAVELMEKRSTKYSSRPRMVAMGEILWDNASILVQPYGKEWSVRRKLLHQALTPRALRLYKPVQTAEASRLC
QQLLNSPANWEKLLERFTSSIVFCVAYGHRIDSLNANVIHQRFKFMHVAASLNVPGKYLVESFPILKHVPDALAPWKADI
KARGREEAAANMALVDVVRSDLARAKTQGGDIPDSLCKLLLELRETEHIPLSDRNFSYIPASLFGAGSDTTASTLCTAFL
ALVTHPETLHAAHRELDTIIGTGRSPTFEDETNLPYIRALVKEVLRWRPVAVLGGTPHASTEDDRYEGYYIPSGTTVLGN
SWAINLNEEYYPNPHHFDPTRFLDEALVERSKAPTPLTGKPHPAKSGHSSFGWGRRICPGASLAENSLYIALAKILWAFD
IQPKAGVKYDTFAYTEGFNIRPRKFECEIRVRSEAHKRVLMDDLKEAESVLEEFTPFQE*
>jgi|Altci1|124203|ACTCTG_764.jigsaw-mRNA.9
MIITSILCLVFTHFFVVTPFYQLSRNYLSARKTGLRIIISPITPYTLQWRLLTSLCGSYLQQYRWFRAIDWTCCWQDNVS
LHQELGLCFIIVAPGHNVLCTSDPKTIEHVLKKWREFVKPDNVNEILGTFGQNVDTSNGDDWIRHRKLTAPCFNERASAT
VWSESMRQSKIMIEQWLSSSDGKWKSMIKDTSTLALNVISSVAFENTEVNKPTPGHALSLRDTLVTVMSTSISPTMEGIL
PFLQFPILQSLLPSDVKDLLQAMHEFRQYMNEIIVTEREAMTSGQTRVSALISTLIEASGQVKTESRASKARLSDTELRG
NIFIFLVGGLESTSITLSYAIALLAVHPDIQDWVVEELDEVLSDNVNSEMEYVRVFPRLKRVMAVMYETLRLYGPSPPLP
RSPFPANSQPAVPMTHTSTEEGTESTNLPANTQIMLNSWACQTSFTNFPGPITWNPKRWIQPHLSETTKKALPATLAAEE
LKHATGGSGFVAWGTGSRICPGMKFSQVEFCSVLSTVLKGTRVETVCGEDEEVNTARQKVMDILKDSCADPLLLHVRQPE
KLELRIFKR*
>jgi|Altci1|124235|ACTCTG_771.jigsaw-mRNA.10
MSLQRGIVIAVLVVLAYIAKVVWAGYTSPLAKLPGPWYSRYTNLILRYQVLSGRRIFYVDKLHQQYGGVVRIAPNEAAVS
DTGGVTQIHKIGGGFLKSDFYSVLVPTDTPGIFAMRDPHAHAARRRLFARAFSNSSLNSNWDVEVRQKVGLAVQKIRQDA
SGSSQGADIFKWWTLMTTDVIAHLCFGESFNMLELGKQTPYIDAIQAALLGSVLRSELPIVYNILRLIPLKRIQTMVTTD
DVVYGYGRRAIENMRNRNGNAMNLFGQMLAACENNEKVSLTDKDIREEAGNLIVAGSDTTAVTLTYLVWAVLKQPDLQTR
LEDEIAHSSDELTKEELENAPILNSVIEETLRLYGAAPGALPRTVPKQGTTINGYHIPGGAVVSTQAYTNHRDPSAFADP
LRFDGLRFLNKPTLSAHQKASYMPFGGGSRVCIGIHLAYIELRLAAALFFRQCRGAKISECMKDEMMEMDNRFLISPVGH
HCYITLK*
>jgi|Altci1|124353|ACTCTG_794.jigsaw-mRNA.3
MDWLLIISLASVSLLTLLTWRRYFSAISDIPGPFAASFTRLWHMHRILKGDQNLELIRLHQQHGHFVRISYDEVSVSHPD
AIAKILLAPLHKANWYKIHALPDYRFQSPMSTTDPKKKIEKSKHIAAAYTVSNLLRSEEHIDRTFESFLEWMNKYATDKK
PMDLNTFISYATFDVIGEVVFSKSFGFLDQGKDIGNSIENSLALNAYVAVAGYFRWINIALLANPIMTWLSILPMGHLFD
TVKTVLAEREKNENARYDAVQYWFKQHERHPDKFTIREINTQALAAVGAGSDTVAAGIQSFIYHMIRHGDAWERAHDEVA
EAVKKGLCRDRVVSYADAQQLGFVQACVKEALRVFGPVPMGLPRIAPKGGLTIGHRTIPEGTIISINSWVIHYSKEIWGA
DAHVFRPERWLEEDSGTREKSWMPFGAGYGGCPGQNIAKIELAKIAATLVRDYNIKQVDSTQDWQWKAYFTVVPHSWPVY
VEKRK*
>jgi|Altci1|124458|ACTCTG_80.jigsaw-mRNA.25
MAEFKSTNFSTSYLLGAAVVLLLGYRIVQRFSINARIRKLGARAPVRKTYFPYGLDMAYEVITFALKDETYAMWVGMFQK
WCGPGRYTIEAGIGERVLLTADPENIKAILATQFKDYGKGEQFRKDWHTFLGNGIFTTDGQLWHNSRQLIRPQFVKDRLS
DIDIFEQHTQILISKIAESGEIDTLDMMFRYTLDAATHFLLGQSVGSLDEPKTVFADAFYNAQRVQSFVAKVGPLNWLIP
RKRMGFYDSIKIINDFVSTFIDTALALSPEELEKKTNHDEGYTFLHAIAGYTRDRDMLRDQLVSVLLAGRDTTACTLTWV
IYHLSIDPTITAKLRQEILQTVGPDRQPTYEDLKNMKYLQHILNETLRLYPVVPYNVRMALKDTTLPTGGGPDGTQPIGV
LAGTPIGYSTLVMQRRADLYPPTSRSFPPPDAFAPDRWDSWTPKSWTYVPFNGGPRICIGQQFALTEMGYTLVRLFQRFE
SVENRMGGTEPGMHADIVLQPAKEVRVAFK*
>jgi|Altci1|124607|ACTCTG_812.jigsaw-mRNA.6
MAILSLLASIFGVLLLYIFGVIVYRLTFHPLASYPGPFLAKITDIYLAYYAYKGSRHLAFHRAHEQYGPYVRLGPNLLSV
NTATGLKTIYGFRSNVKKASFYHAFPSTPKAVSVHSAVDRMQHARKRRVMSHAFSDSAIKSLEKYILANVRVGCELLGRK
SNNWSAEKGLADEKDGGWNDAWNAAHWCEWLVFDIMGDLVFGKAFGMLESPVNRFATQLVGNAAHRHLICGTHLTIHNWH
LDKLFFRKIAGQRAQYMQYSKGQAMERTKLGVDVDRKDFFYYLLNAKDPETGKGFSMDELWGESNLLIIAGSDTTSTAMS
GAFFYLAHNPSAMQKVCKEIREAFADVEEIVTGPKLSGCSFLRACIDETMRMTPPVAGALPREVLSGGMDIDGHHIPAGV
DVGVPIYTIHHNADYFPQPFDFIPERWLSDPSANPLHSSLQAAQSAYNPFSIGPRGCIGKGLAYVELTVTIARVLFLYDL
RLAPGTTLGAGSKDLEVGRTRASEYQIMDVFASKKDGPILQFRARA*
>jgi|Altci1|124609|ACTCTG_812.jigsaw-mRNA.8
MALMSFPSLLVTLVMFSILYAFRLYSRTRDARPLPPGPKGLPFIGNINDMPKPGVLECHHWSQLKKTYGPISSITVLGQT
FIIINDAEIAVELLRDRSAIYSSRPMQTFSCEMVGWRHATAMAPNDAEWKLQRKNITKIVSTNTSVSVVDRVQEMEAARF
LLNLLDSPDKLFDHIKKEAGSVILKITYGYTTIPKGNDPFVDLAGKTMEQFADATVPGRWSVDMFPFLRYLPEWLPGMEF
KRTAREMATQLRQCTNQPYEFVKKQMSEKRHSPSFLSQAIEGTSLDAEMEFIHKWTALTLYTGGADTTVSAIMTFFLAMS
IFPGVQKKAQEELDRVIGEERLPGSKDRESLPYIYALMKETHRWHLVLPMCLPHCSTEEDTCRGYRIPKGSILLANNWLF
THDPEVYPDPMVFRPERFLETPTHKSEPDPRNFIFGYGRRICPGRYVADNALFITIAQTLAVFNVTKSVDENGRIVEPEI
KFEPGAISHPVPFCCSIKPRSDAHEQLIKASEQLYPWEESDSKELESIKW*
>jgi|Altci1|124690|ACTCTG_818.jigsaw-mRNA.36
MLSQSLAFLLFGGALVTCSSTDKFDTQPNFDVALVDVVPTVPTFENLAIRKTGEVLVTSVASSLLYQISPNASYLPVPVA
GIPNFTGILGIAELQTDLFYVVSSNLTGTACSNAVWEIDLRNSTVTPSGDTSHQTKASLIKEFCTARQLNGLTTLSTNDT
SNLLISDSANGTVYKLNVKTGDYNIVLEEPEFDPLDTGISVGINGIHVYDEALYFTSLDQGLFARIPISLETGCATGAVE
VLATNITYGDDFTISPQGSHAWIATNGPNEIVEVDIANKTQRKVVRISPREVDIASVSGAKQIHSFKDPFLKSELYERLK
GGNGSHNVFSTRDVDFHSRNRRLLSAPLSESNLKDVEHVAKARADLAVEKIGLEMQKRGAADVLKWWTFFTTDVIGELTF
GDSFRMLEQSKENQYTQDLRANATFDSVRLAFPSIVKLASYVPLPFFSQAHKATQRMVSYAEESIHRYKTTMEAEPQNPK
PTLFTKLVKAVGESMPEAEMISNAQAYITAGSETTSVTMTYLTWSVCRDDSIKARLLGEIKSLPVDYNDQELKALPYLSQ
VIQETLRVFGSAPAPLPRDIPKGGAHVDGYWMPGGTVVQTQSYSMHRDASIYPNPETFDPSRWESPTKEMKDAWMPFGAG
ARVCIGLNLAQMELRAATVRFFKRFPNARVSTLHGFTDKEMEQVVYFIMYPRGKRCLITSS*
>jgi|Altci1|124849|ACTCTG_840.jigsaw-mRNA.9
MDHLPDIVPHARYLPSGHVAVVSFVAIAIFVIYKLFTRTDVPYIHGLPEIPGALPITGHLTQLGDDHATVCEKWWRQYGN
SVFQIRLGNTRAVIVNSFEDCKKILVSNSQGLIDRPKLYTFHGLISSTQGFTIGSSPWDESCRNKRKAASTTLSKGMMKN
YYDMFDLESYCILRDLHRDSKSGEVEVSIRPYIQRYALNTTLTLCYGIRMDAVYDDLLREILEVGSAISLLRSASENYQD
YVPILRYLPNNEKNRRSKELRERRDKYLNELLDKVRGMIKNGTEKPCISAAILKDEETRLTGVEVSSICLSLVSGGFETI
PGTLVSCIGSLSTPAGQIFQDRAYAEIRKMYPTDAALKEAWATDFEKETVPYLNAIVKEAGRYYTVSNMSLPRKTMGEVR
WGDAVIPKGTMVLINAQAGNHDTDYWGPTAATFDPERWLTPPSSPDALHTPTSHASPPHLSFGAGSRSCPGALIASKLIY
AALFRLLSLYRIEASVTNPPNTDYVDYNAIKSALVAIPRDFGVRLVPRGGSEGDLLGSVLDEGRVRTAELYKE*
>jgi|Altci1|124967|ACTCTG_847.jigsaw-mRNA.4
MGRYTWGLSLLGTSNLITADPRNVQALLATQFDDFVMGTARRTNLKTALGRSIFAVDGKAWHRARETMRPIFSRENVSRL
ELLEEHVQTMLRIMETKNEGLTTDAEDRAWSAPVSLAVLLPRLTMDSATELFLGQSTHSLNTALVKQQQNSINDEHDEYS
FDHAFERMLAILGTRMRLRSLYWLYGNKELEKCINTLHTFVDSAIDAADQARKSGSSQLRYDFLELLRTRCSNRAEVREQ
VLGLLAAGNDTTASLTAWVFYCLVRSPRVYTKLRETVLAEFGPYSTKVGQTITFEKLKGCTYLQHVLNETLRLHSVVPFN
SRCAARDTTLPVGGGPDGSMPVFVPKGTEVNFSTHVLHRRKDLWGEDADDFVPERWEKRRPGTNWQYVPFNGGPRICIGQ
QFALTEAGYVLPILYFLVRSIYYLFFHPLSAFPGPKLWAISRVPWNYVNLQGNLAWRIRDMHLYYNSSVIRIAPDELSYT
SSTALKKIDGTPPPREFLKCLDGRGIAPAVVNGRRSIVTETPERHTILRRALQPAFSERALRDQEDFFRDHTDRLVAQLR
KPQYGITEQNILRWFALLSFDIMSDLAFGQPAGCLDRVDEPWLEVIGSRVKSIVWYQFAVYYHMEWILRWIMPKAAMEAR
KRHQTLTLQKVQRRIEEERSGKRKGKRRDFMSYILGNDRENLSNMDLFGMASALIVAGSNTTT*
>jgi|Altci1|124966|ACTCTG_847.jigsaw-mRNA.3
MTAFVFFVCRHPEVYARVVAEVRGKFASEADVTMVATGELPYLKACIEETMRMSPPTPSALPRWVPEGGEEIDGKWVPGG
ACIIWRPAMFHGTGIDLSNSSLRGGCRRKKESSLTMTAAPPALSPTVDMIVLGKLWQ*
>jgi|Altci1|124968|ACTCTG_847.jigsaw-mRNA.5
MKGRISWKIRELHDKYGPVVRIAPDEISYTTSGAWKKIYGQRNPEFVKALDGRGIAPASIGGQRSLMTEHQDRHLRLRRA
IDPAFSQRALREQESYFQDHSDNLVQKLRQRCKDGPLDMTTWYNLVAFDIVSDLAFGEPSGCVNNPDQPWIQAILARAKA
IVWFQLAVQYGFMGLLNWMTPKYVTESRKKHIAMTEAKLKARVEAKNPGKDFMSYILENDEKLNHLELVMLSSNFIVAGS
GTSAGGMSGLTYLLLRNPDKLEKLKQEIRSLFKSRADMTLQAVTSCKYLRACLNEGMRLYPPTPGSLPRLVPGKGEMIEG
KWVPGGYAVGVNQLAAGHSERNFKKAREFHPERWLDEPDSKFKDDDRSAVQPFSYGQRACIGRSMAYAEMSLTMAKLVRY
FDWEFHDPENDWWNQQGTYLVWEKLPLQVKLTPVSDLGE*
>jgi|Altci1|124990|ACTCTG_850.jigsaw-mRNA.15
MALLSDVFFGSKTSSVFLFYIAISFAAYYLIWTVYARTLHPLAKVPGPFWPSVSRTWLMWHHHKGDIEIVERVLHRKYGP
IIRIAPDEIVTTDTTAIPYIYPVQKPLEKTDWYKPWRPQGLNSQPDLFTQTNEKAHAAYRRIVGGVYSLSSILKNESRLD
ETLELFLERMDSFADSKEAFDFGFWLEMYSFDSVGVAFFGQAFGFLRDSIDYKGYIHSVHLAMPFLTLLTVTPYYMRPFL
LLIAVCIPRLLKAVLAVEDIKKTAIIETKIATERTLEVTEKRPDLLSQLLAIVQEKGEKVNYSHREITSDMWVAIMAGAD
STSISMRSVFYFLMKHPEKLEKARAEVDAAFENGTLSSPVQYGQLASLPYLVATVKEALRLFSAFAVSMPRYAPSQGITL
CGKHIPAGYTVGMNPAIVSHDPNIFGEDAHEFVPERWLQSEDRTRVMDKRILIWGAGTRTCVGRPLALTQIYKVTAEVLH
RFDFEMAHDRPWKTHNASFNVQTGVEYKMDSLPVNNKTAGEPESTYNNTLEAGAAMTQNFAPVKRICAHLNAFHAYAHDP
KRDAVEANHYCAHLNDEVRQCILYDSPEKVARIIGIEYMISPKLYETLDAEEQKLWHSHVFEVKSGMLIMPRPTGVPEAA
WEVAENKEMEEVVELYGKIYHLWQTDRGDKLPLGPPQLMTSYTAADQMPDFEKRVKERDQRFGSDYQRKKGVREYIEVPK
IHENADATWAKGGIGH*
>jgi|Altci1|125054|ACTCTG_854.jigsaw-mRNA.7
MKSSWYSFFTGETKEPNLFTVTDPHIHANFRRLVAYNFSEKWIKNLEPYIAKTVRLAIERIAGDIKEHGHSDIYKWFTFM
ATDVVGQSSFGESFRMLETGIKTQYVKDLEEVPVRGMLRAEFPLLMNILYYLPFGSKEVQRSRERIADYSKESIMRYWNL
LKTGEENVKPTLLTKAYDAVEDGSMTTSQLEREAIVYLNLACHPEIEAAVIQEVAALPDGFTDDNLRKCKLLNNVLTETL
RIRPPIGQSLPRVVPEGGAELCGHHVPAGAIVGVQAWSMHRNPTVFKDPERFIPARWDNPSTDMLQSFYTFGGGSRACIG
AHFAQLELRHALANFYRTFTKGVTASSARSFSKAEMEVDTYFMTLPKGKRCVIEPKE*
>jgi|Altci1|125139|ACTCTG_866.jigsaw-mRNA.17
MAFHDTEGDGSSYPGLLLLSSLLISTYVIVTGIYRLYFHPLAAFPGPFWARVTVFPSWWHTRTGDRHIWLYQLQEKYGPE
FRYRPDGVVLNTPAAFKKIFGPKGNVKKAVYYEVWPRNEHTINTWSSTTVSVHARKRRVLNYAFSEAALRDAEVFLHQNI
DRWLELLGQQAPKDGEWTTSVNMCDWMNWLVFDILGDLCFGKNFNMKEPGSDLRHIPEVMVSFLELLHPVAFGPLANAWV
WLKPRGLNKLIELASPPVVVNWQNFVGQCLENRVRDEQELEKNPKPDGEIRRDFFHWLFKAVDPETGERGYDQNELFAEC
ELLTIAGSDTTSVVLSAAFFYLSRRPDVQAKIAQEVKSIFSSYDEITSGSKIMSCKYLTAFLQEAMRMTPPVAAEPSREV
LPGGTTVGDHYFPAGLHLSTGLYCLSYNSNVYPEPFKFRPERWIVDETGEEGSSAESVRLAGDGFCAFSYGTRGCVGKNL
AWLEMRLVIAKTLWMYDIQADPKSRLGGGDRHGKPGRQTEDQYQIYDIFVSGRKGPMLQMRRRQ*
>jgi|Altci1|125168|ACTCTG_868.jigsaw-mRNA.2
MLKNERALDDLVKLFGDKLGGFADCQDAFDFGLWPEMFSFDGVGAVFFGSPFGFLETSSDYGNYIAAVHTAMPLNSVVAM
APLWIRRYLLQVGVMIPKVLKAIIATDGIRQTAVRKTGVAQERTSNANANRTDVLSQLLSIMREKNDCLTIKEIHVEMWA
AVIAGSDSTSGALRAIFYFLMKHPDKLAKLVQEIDTA*
>jgi|Altci1|125275|ACTCTG_88.jigsaw-mRNA.18
MDVIRDAVHDAAQRSVSQGAIAATLFGIVFHVLIRPFEFELIMFHFMAASTLTFFGMFYTFGFVKALAFASCFSIGLLGS
IALYRLAFHRCRNFPGPTAAKISKFYAARLSAKNVQYYKELEKMHGQYGDFVRTGPREISVLRKSAVPILYGPNSECSKS
TWYGQTGNDPKKCSIHMTRDFNDHRLRRRAWDRGFSIKALSTYEPRIKAKADLFKSQLTEKGGSSMDVSAWSMFFSFDVM
GEVGFGKDFNNLKSGVEHVAIKGVHAHMTMLGIMSTVPWLLNVLSSIPGAAAGYSDFFSFCADQIREKHKTWNSEKYPQD
VVSWLLKAVKEKDASASPSAAALEDDSRVMIIAGSETTATTLAGALFYLAKCPTKQKRLQQFLDQAMPGGYSQWSYEKVK
SVSYLDDFLNETLRLRPALLTGGARETPAKGIQVDETYIPGNTNVVVPVSLIQRDPRWWQEAEDFVPERFGERKIQMETD
KAPYLPFSLGAYSCPGKNLAHMSLRISLSMIAQNFDVSFASGETGEEFEKEILDTFTVTLPSLQLRFTPRTSA*
>jgi|Altci1|125627|ACTCTG_923.jigsaw-mRNA.5
MMLGLSFSALGILVPVLLIVQVLISYVRNPLRKVPAAHPLARFTSMWMHTVRWRGIENATLKAAHDRLGPIVCLGPNEIS
VNCVKGGIRDVYAGSFEKSSAKDGYNWYGFFSNYGGVDNMFSTGRNKPHSQRKRMLSNIYSKSNVAASEALLGQTSEILY
RRFLPYLESTFAESEKGVLNIYALLSATTMDIVTCFIFGLKAGSNLIDDRKQLAWFLELYNSRRSYNFWPQEFPRFTSFV
EKWLGYRLTPKWVDEANGEIEKWTASMCDDAGAVSTVGDARTEDRPVVYQQLQNSMAKATKGVGDDTLQTQIASEVLDHL
AAGFDTSGITLVYVVHELSRHLEVQARLRAELLGLSPQPVPSSAPKLPDAKTVDNLPFLHAVIWETLRLHSAIPGPQPRF
TPQQGCQLGPEEASYHIPGGVRVSASAGLLHLNEEVFERANEWRPERWLDLDKLDEEKRKDMESRWFWAFGSGGRMCVGS
HLAIYQMKYIIAVLYSNYSTTIVDDAGIEQIDSYTAPPKSDKLLVRLEKMV*
>jgi|Altci1|125710|ACTCTG_94.jigsaw-mRNA.8
MSLPVLCVLAYFGFLVARVFYRLYFHPLSRFPGPRIAAVSSWYEAYYEIVLKGQYSRQISKLHDEYGPIVRVTPDELHIR
DPSFYEQVYAKNLHLDKEGWDKRFGCAGGLLPTVNAEQHKRRRAAVAHMFSRRSILDFIHIIYRHVDTLSVRMQEFEGSA
EPLNLSHAFPALTGDIIMDYFFGFNYNQLKHPNFESFHDAFIKIGGVGHVATQFPMILPVMNSIPDRITAWLQPAAKSIL
KFKQDNWHLIARTLEGEEIKSNDAKKTIFQEILSSKLPASDKTHKRLADEAQIIIGGGVETTAFSLSTAAFHIINTPRIY
ERLHRELVEAFPNRDVLELGPLEKMPYFKAIIMETARMSYGLSARNPRTHKTPLKYGQWVIPANTCISMTIPDVSHDETI
FPSSHEFIPERWLDDPKTPEGIPLERFMVSFGRGTRSCLGINLAYIELYLTLGMMFRRYKFELHESDVEDVTLAHDFFIP
VAKLDSKGLRVLVKRTGD*
>jgi|Altci1|125871|ACTCTG_956.jigsaw-mRNA.51
MERNATDGASGPSPAHSGYASLLTIGLPTVLLLTYIARVALQWYRLSHIPGPFFASISSLWVVRESLSGRLAYSTKELTD
KYGPLVRVSPTELVTSDTDIVRRTTAVRSEYTRGPWYNAMKFEPGRNNLFSMRDEVGHTKLRAKMAAGYSGKENESMEGT
VDKQVAAFIELIDTKYISSGTEYRPMDFSLKAQYFTLDVISALAFGKPFGYLTKDEDLHDYIKITTAYIPFMVTLGSLPW
LADLLHSRLMRGLLPKDSDKLGFGAFINVAKNVVAERFAPGAKSQSDMLGSFIRHGLTPEEASSESLLQIVAGSDTSAST
IRAVILYLLANASAYKKLQAEIDNGIANGTISSPITDAEARRLPYLQACIKEGLRILPPATGGNFKSVPPGGDVLAGKFI
PAGTQIGSSHLSIQHSTATFGPDAELFRPERWIEASEDAARLANMASTVELVFHNGRYKCLGQNVALMEFNKVFVELLRN
FDFSTVKPHMAARMSCAGIWIMEDFFVRVTRRTE*
>jgi|Altci1|125992|ACTCTG_977.jigsaw-mRNA.8
MADKGGRDALGFQLSSSLPSRVHPVAACVLCISALAFAYAFYNAFLHPLRHYPGPLLWRSFRIPYVISTHRGEIHKRFTE
FHTKYGPVVRVAPNELSYADSRALKEIYVTRPGHLPFERNRTSFKKMSPTEPNSIVNWHEEDHTRYRRAFANSFSEKSLK
EQAPVIESYVDLFMEQVKKRKAVDLEKWLNYLTFDISGDFTYGESWDCVANGKAHPWVDIAQDFGKGLALIGSINHYPPI
DKLLRHIIPKRILQRSMDHRKLSMEQAQKRIALNVERPDWVTPTKKYSDQKDHFTDAEWGINLLVIAFAGSETTASALTA
IVRMLLQHRGVLHRLTAEIRDNFQNESDMTVASTSNLPYLNAVINEGMRLGPPNAIGVPRIAPKGGDTVCDQWVPEGTYV
TYNQYSAYRQPYNFRNPNSFIPERFLHPKPEQDNMAAFAPFMVGRHSCIGAKVAYNEMRLILARLLWSFNIRLKDDLDRW
DWGEQCTYLLWDKKPLEVTLEHASK*
>jgi|Altci1|118288|ACTCTG_216.jigsaw-mRNA.8
MPSQIQTLIGKIRRKPTQASDGRTAEAASGLKNHQKTGIVSDIRGLGVKDAKFALDAITTLASGEPLDDKDLLLEKGVQM
LQGLPLNSGLSAKVSDGFISMLWNDLPHPTPTHAGPSARYRKHDGSGNNPHNPEMGKAGSPYARNVPPTKPKGPNLPDVE
DVYEALLKRDRPFREHPSGLNRLFFSFATIVIHECFQTSRTDPWINETSSYVDLSTLYGNTEKEQPRVRTYKNGLIYPDS
IASERIMMMPPGVVAVLLMFSRNHNHVAESLLSVNEDGKYKPWDSLDEADRKWQDEDIFQITRNINVGFFASVVLKDYVA
AILNTPRANSEWSLDLGKEIKQGGTRVERGTGSHVSVEFAVLYHWHAALSAADENWMEEIIRSVFPDLRHIDDVTIEMFH
KVMKVYGHDLMNKKPWEWTFGGLQRGADGRFNDAQLSELIKDCIEEPAHAFGAHGTPASLKVVDLMGQLQAREMFNVCTL
NEFRRYLNLKPYETFEDWCSDKETARAAELLYGHMENMELYPGLMAECTKPAMPGSGVCPGQTTGRGILDDAVALVRGDR
FLSYDFNSNTLTQWGAALLSESTPGAYGGVFPKLLFQGLPGGFKGTSSYALLPFYTPKAAKEILTGNKVVEQYDLRRPPS
DYDIISVQTQEGCKKVFNDRESFVVMYQAAIRNCTAGHDFMIGWDEQKKHDERSKILHKVFFEEGFEKNIDEFFTTNVRK
LIKQNSLKGAKGRMSIDIVRDVTNITPILWLAERFALPLKTQEQPRGLLSIHEAFLAYLVLFMYQSFNIMPHNEWKLRAG
AMQAAAPLRSIFETHLKTQTGRLEGLVDWMAKGSAFEVGPHADRIYHALADTKLPIGDLVGDCIGMGAPVAGNLTQQASL
LIDLFLSPGYEKYKARIVELSHMDHAESDRELQGFVYEGMRHVGVVPGLPRVATRDITVNDGARGPVSIKKGHTILIATS
KSAMDPVAFPNPEIMNPHRPFEEYILLGHGLHFCFGARLVGPSLAATLREVFKLPNVRRAPGKQGRFTVTEHKLAGITMR
HYLDSNSKESPIPTSLRLHYDSEDVVANGLNGHATTGGLTNGHTNGLANGHVNYASNGHANAGGDNEHGNAYTIAP*
>jgi|Altci1|120149|ACTCTG_343.jigsaw-mRNA.3
MSGLAAEAKAAWDSHVDTRTGAEPPKPADPSELSTMRNAIGGSFKAAAALIGAAAAPLPDQTGDGSKIAAEEKASLYKKI
EGGLRDMSHLGIENIQSLMEIQKEKMLGGYTDDKTYLMEGLIRTAAALPDGSKTREAVTGQFLTQLWGDLQHPPQSYLGS
TYQYRAADGSNNSLVNPQVGAAGTPYARTVKPDTMQTPARPDPGVVFDSIMTRKHAELHPNRISSMLFYLASIIIHDCFR
TSHEDYSISMTSSYLDLSPLYGSNQVEQDMMRTGRDGKIKPDCFSEARLLFFPPGVGAMLIMFNRFHNYTVENLAAINEQ
GRFTKPSNEVPKSTGDVEVDKKTKEKYDAAWKKYDNDLFQTGRLITCGLYVNIILIDYVRTILDLNRTDSNWQLNPRAEV
KDLPMGIGNQVSAEFNLVYRWHSTVSDRDEKWTQEMWDGLFGEGRDPKTVGKYEFLGRLNEVYKKTDPDPSKRKFAGLER
SDNGTLPDQGLVDILTSSIEDCANSFGPNRVPAVFRAIEVLGIEQARTWNLGSLNEFRKYFKLEPHNTFEDITSDKYVQE
QLKHLYDHPDKVEIYPGIVVEDAKKPMAPGSGLCPSYTVSRAVLSDAVALVRGDRFYTHDYNPRTLTNWGYRQAESDLGV
DNGCVFYKLFLRAFPQHFKYNSIYAHYPLTIPSAMQTALKDLKKDNLYDFSKPVATPHPQFVKEYKLATDIMKDQTTFKV
VWGKAMEYIMGPASADFMLAGDGPKNTASRQMVSKALYISEWDKEVRNYYTLKTRELLKEKSAKIADFNQVDIIRSVGNL
AHVHFCSELFMLPLKTTAQPHGIFTEAELYLIMSSVFALIFFDADPASSFPLHVKARKATQLLGNIVEKNVKAIASSGFL
SSIMATIWPQESVLKSYGKHMIKRLLESGMSPETLTWGHILGTAGGMVSNQGQLFAQTIEYYLLGAGKKHWAEISRLAQD
DSEESFEKLMHYTMEGGRLNGETGVIRAVAKPTSITEAGKTTDLKPGDAVFVNLRTASHDSTIFPNPDEVDITRPLDSYI
HLGYGPHQCLGLPMTRITLTTMLREVARLKNLRPALGPQGKIHKVEKKMGPGEEKYSYHAYLTENQDMYFPFPCALKVCW
DD*
>jgi|Altci1|119858|ACTCTG_322.jigsaw-mRNA.2
PNHDLFVDGGQITHLNADGSIARQEPIERLQHKVYKGTAWLKRGNRWDNVGWARIGIRKDGLEPLFEGTFTVNHDHHHVK
TASSYKSTRQAEDPDVDLRDREYMVVFRDSDMGNFDEHTELRKRGDNIGCPSDDLIFNTQEDHPVYASMRARDESSAMSP
SLISAMFKRQSNSDDTQSGGNGAGVDLSTTIGSTAGCPGTRKVALVGVAADCTYVNSFNGDKNRTQTNIIDAMNQASELF
ESTFNISLGLANVLITEPECPTSQQQATPWNQGCSGQITIQDRLNQFSQWRGQQQDTYSHWTLLSTCNTGSAVGLAWLGQ
ACTTGSQDNSGNSGETVAGANVVIKTGTEWQVIAHETGHTYGAVHDCTSDTCGNSDIVSSQQCCPLSQSTCDANGGFIMN
PSTSPGISRFSACSIGNICSALGRNSVKSQCLTNNRDVTLLTGQRCGNGIVEGDEQCDCGGTSGCEGNNCCNPETCRFIN
NAVCDDSNEDCCRDCQFASANTVCRNSVGECDPEETCTGNSPYCPEDKTKNDGSSCGNGLSCASGQCTSRDMQCKTIMGS
YTQSNDTYACDNSNCMLSCASPEFGARCYGLQQNFLDGTSCTGGGKCSNGVCEGGSVGREITSWIDRHLSIVIGVAAGVG
GALLLCIFCCCWRSYRRRSKLKKYAAAHPPVPYQGSSRRNRGGPTGPPPMGQYNNGFAPPPGPPPPQGSSGPWAPNPHAP
NGNVPMPPPVHRSSVRYTFDIIGELFYGRAFGFLDEGKDQNDWIKSLDKMIPFVCLMGVAPPILRPLIGMGTMLTAAGQD
IRNGVKNIGSSSARLMKEAYATRHEVNRTDMAQQVFDIYEKNGEKMDFTWGDVEQESYGALFAGSDTTAIAFRSLFYHLM
HSPNVYARLEKEIDEAFQEGRMDLPPTYKQASQLPYLCACIKEALRIHPGAQLSLPRTVPRGGMELCGQFIPGGYTVGIN
AAVMHFDRRVFGQDADIFNPDRWMDPVRANQMDKYMMSFGGGTRTCIGKNIALIELHKLSPQLVWNYHFEFYDAGQTQWH
TRNTFFARQEVIMVLALTSATGKLGGAVLNAILDNKLIDPKELVVCTSSDPNSDRFTSLRSQSITLRQADFDKPESLTRA
YDGCTSLFLVSTPRIAMDYNNAPLWKGREAHHRAAIDAAIQVGIQHIYYTSLGFANPSKASVMRAHIRTEEYLHGLEKEG
KCKVTIIREGLYNESWPLYFGYYFGLKEETRKEVVIAGDGKISWTSIPDMGFGTAKILAAPSEQWAGKTFYLSQKKSWSL
KDISDIVSRVRGDEIKLKIVDRKEYEDFYVNSKGMERPSVEWWSSSYDALKDGECEIDDPTLENLLKEAGRTPKPLEETI
EEMLR*
>jgi|Altci1|125950|ACTCTG_974.jigsaw-mRNA.35
MATSTRPDYGPDLLTDEENQQLDNFFSVRNTIDHPNERSAFNEETDVDHIQRWAGYAFQRATTPLTEQPPCEYIDGVSLD
WSGHGTSHVDHNKSDVLPLTQGKFLGHGMHGGVYETSCNGVRLAWKRKYCRRKIGERERREIEVIKKLSHRHIIRLMGTY
THGPFLGLLLWPVATCDLASLLEDVGWLQKPILLEQGLPLKLSEEWTEQTEEREARLQALGILLGGVTTLARDSAVAFLK
STIGCIASAVAYIHESDIKHKDLKPSNILLSRNGLWLTDFGTATDFSVLTTSVTDNGERGTPKYFAPEVARFEPSGRAAD
IFSMGCIFFEIMILCIECSLDLSVTLRSRNDRSFQSNLDNVKVWLIEDDWSDPQDTPSIEEYLSGLVGSMMDVEVDKRPT
ASIVEWDVAIISGTEVMINITFGRTYLLPPYQNIWTFHIGYVDENLIQSVQMFALAAFSFWYEFYYEIYPHRFQYLWKIK
QLHEEYGPIIRINPLQVHIHDADYFDTIYASGVNHKRDRCSWSHHTGSKVWAGAILETMDHDKHRMRRNAVSPFFSKRSV
QALEGLVVNNIKKLLRRFEGEMEKQGPHAGIVILNDAYAAFAMDVISEYCFGESMKTLDNDDYGKDWLTIFHDGMQLVPF
ARQFPTIFNFLLDLPPHIAAKLDAGAGKLNGYLYQILGRIERIMNREDGVNETKDLRRTIFHDIRDDVGCKLPEKEKHPV
RLMADASVILGAGTETTSRTMAVTTYYLIKNPEIGEKLRRELETVMPTVNHEVLLRQLEALPYLTAVINEGLRCAHGVSS
RQPRVATAEDLTYAQYTIPRGTPVTQSPYLLHMDPAIYPEPFAFRPERWIENPKLTRYLFAFGRGSRNCLGMNLATSELY
LGLAMIWRKFQFEIYDTVESRDVLTTYDCFLGMTDLKSEGVKVKVVAEVEA*
>jgi|Altci1|123338|ACTCTG_666.jigsaw-mRNA.1
MSTESSETPHVLIPGPPGRRFLGNLWDIDLQTPIDSLCGLTDVYGPIWKFRLGNEERVVIGSQALLDEVCDEARFAKVIA
ANLKQARNGVQDGLGTAFAPEEKNWGIAHRILAPHFGPLAIQNTFGQMQDIATQLVLKWARHGADHDIHVTSDFTRLTLD
VIALCTMDYRFNSYYKEAMHPFVDALESFLETNAVRAKRSAVMQPLCVFENHTYWGDIERLRDTAHKVIEERKKHPNEKK
DLLNAMLHGVDPLTSEQMTADSIVNNMITFLFAGHETTSGLLSFTFYYLLSNPATYARAQREVDSAIGRERITPSHLARL
PYLRAVLRESLRLSPTVPAIALAAKEDTILGGKYRVKAKAPIIALFASVHRDPLVYGSDADEFRPDRMLDSEFEERNRQF
PNCWKPFGNGMRGCIGRFFAWQQALLVTATLLQSFDLSMSDPLYRLRSKQTITMKPEGFRMRARMRPDMALLTLQQPLSS
TTVADTTPSSLELRADASSTIAVDVYYGSNSTCEQLARQLASHAVDHGFAIGKIGPLNAAKENLSRTNPVVIIAASYNGQ
PASNAAEFVAWVKTLRCNELTGVAFAVFGCGHGDWVKTFLKIPKDLNDVLEERGGMRLAPMGTTDIAYSKAATDFSAWEE
GIFWPAVQKKYCHTDMSTAQDSESVVQVKVCVPEATALRRHLYNARVVASETVSSNEAPFKKHLEIALPKNTSYRTGDCL
AILPQNPRHVVRRALKLLGLSGDSVLTISSGTSTALPLGTPMRAAEVLRAYVELQQTASKKNIRDMLKATDDKESIAELN
RLAGEAHYYREVVVKRLSLLDLLERFPAVNISPGAFLSMQPPMNIRQYCVSSSPLWNASCVTVTYCTADGSTTHAQSQAS
GLASAYLSSLAVGDEVSVRVNECTDKFRLPEAVDDVPLILIAAGTGIAPFRSFIQERAAQLATGRTLPAALLFYGCRSRA
DHLYFDSFQRWQQLGAVAIHHAYSRMPDQSQGCRYVQERISQDRTTVIKLLMTGARIAVCVPECAVAGVRETLNDVMRET
RDADIQLETVWHTWKSASRIEA*
>jgi|Altci1|124383|ACTCTG_796.jigsaw-mRNA.4
MASESSESLPIPQPPPHLFVGNFAEIDPNDAPGSFQRLADIYGEIYQLELPGRDGKLIVVSSYDTINDCCDSERFEKPIN
ATLEEVRALTGDGLFTAYPGEKAWGVAHRLLMPVFGPMGIRKMFDGMMDISTQMLLRWDRFGPEHEIECSDDFTRFNNFY
TDRAHPFVEEMVEVLIESGRRATRTSVENKLRVFAEAHRQENVKKMHELCDQIIADRIAHPQPDAKDLLNPMLEGVDKET
GEKMTKESVRYNMVTFLVAGHETTSGTLGFLFYHLLRNPEKYLKAQQEVDEVLGDGPLELKHIPKLTYIKFAIYEALRFL
GPIAINGKHSLKPTKIAVSLFSQQYDWCANGNKGKYQVQPKDQILMNLKGLHHDPKVYGDDADVFRPERFLNGGWENLPP
NAWKAFGDGIRACIGRTFAEQEMIMVVALILQKFQVELADPGYQLHVAVTITQKPKDLKIKVRRRPGRTMASLGGAGTST
TAAKKDDGDGFGKTGEPNAPTKDAKPITVLYGSNAGTCKSYAEDLETNAGRYGFKANIGSLDSATEHIPKDQPIVIIEPS
YEGKPADNAKKFTAWLESNANSKLLEGVQYAVFGVGNSDWTHSYHRVPKLTDELFEKMGAKHFTETGFVNVKEDIMGPWE
KWSEQMWSDLRKSSGTTTEILGGQLQADITPPKFATYLGGKEIGYGEVKVNKDLGGGEVGLTKKHMEIELPPGTSYRSGD
YMVILPLNSISNVRRVMKRFDLSPDDNIHITGTNKTFITTEAPISIFDLLMTRVELGTPISQKQLQTLAEATPENKRARL
LDLANDETYKKEVIPKRYSILDILEDHPDCQLPFAVYLDSLKPLSSRQYSISSSPLANVEFVQTAEGNASQRLTASLTYD
VHDEAAWSGDDRRFHGVASTYLARQEPGEKIRCFPRPTNINFHLPSDPTVPVIMICAGSGLAPMRGFIQERATIKKARNA
KVGPAILYFGCRHYEKDFIYSDELKQWETDGVVSVRGCFSKVAPSGEKAQRVPDRMWDERKELAELFGDGGAKIFICGSA
SKLAKSTAEVCMKIFRDTFPGKTEQDALEWLEKIKEDRYVSDVFE*
>jgi|Altci1|124399|ACTCTG_798.jigsaw-mRNA.6
MANLEPIPGPPGLPIVGNIGDIDATNPTQSMCNLTLKYGPIWKFYLGGERVVIANQAHLNEICDEERFSKIIAASLEQVR
NGVHDGLFTSYGPQEENWGIAHRVLLPQLGPLAIRNMFNEMHDIASQLVMKWARHGPEHVIHVTDDFTRLTLDTIALCAM
DYRFNSYYQQKMHPFVESMADFLKTSGDRARRDPISQMFYGAESQKYWRDIELLRKTSMDVIKTRRDNPTDKKDLLNGML
NGVDSKTGKKMTDESVIDNMITFLIAGHETTSGLLSFTFYYLLKNPQAYEKAQQEVDDVIGKGPITVEHLTKLPYLNAVL
RESLRLQPTAPAVGMTAKEDTTIGGKYAVKAGTPLVALFPMVHRDPVAYGEDAEEFRPERMLDAEFEKRNTEFPNCWKPF
GNGMRACIGRPFAWQEALLVLAILLQNFNFTMEDASYQLQIKQTLTIKPKDFYMRAHLRSGISATSLERKLASATLNEPP
PASGAPRVQKEKVAKGKPMAIYYGSNTGTCEALANRLASDAANHGFNAAVVDTLDAVRENLPTDKPIVIVTASYEGAPAD
NAAHFVNWVGTLKGKELENVNYAVFGCGHRDWAKTFHKVPKYLDATLEERGATKMVQWGSTDAASGDIFTDFETWEDQVL
WPAMREKYGSTEADGEGSLETTLDVEVTAPRSSTLRQDVREARVEEVEVLSNEDASEKRHIEISLPSGMTYSAGDYLAIL
PLNPKENVQRAMRYFGLTWDSMLTISSAGPTTLPTDTPLSAVDVLGAYVELAQPASKRNVVALAEATPDEAEKKQLERLA
DETFSAEITAKRVSVLDLLERFPSTKLPLGVFLKMQPPMRVRQYSISSSPLWNPNNVTLTYSVVSAPALSGQGRYVGVAT
NYLANLAAGDRLHVSVRPSHQAFHLPKDSKNVPVIMMAAGTGLAPFRGFIQERAAQVAAGRKLAPAILFYGCRTPSNDLM
YADLLKRWEDMGAVSVRYAFSRKSEESHGCKYVQDRVYHDRADVIEQFEAGAKLFVCGSRGVGDGVQETLIKIAKERLKE
KEGRDADDAKAREWFEGLRNERFATDVFE*

## Sheet: A. solani
>jgi|Altso1|114735|ASLCTG_2088.jigsaw-mRNA.4
MESVPAASFVFAPLSAVILHEFILRRVEVDHLTLQILGLAITVYWVLLYYTGFIAATLVTSSFWVPLWLYIGAYRAFFHP
LNDYPGPWAAKLSRWWTIKQTYDSGLHYHRVLQRLQSRYGDYVRTGPRELTIFDAAAIQPILGAQSSTSKGPFFDVMEKS
LHLNRDKAFHRQRRKVWDNAMKISLSDYAPQVEAFTDQLLARLRSEEGQSVPLFEYATYYSYDVMAALAFGKPMGFIKGE
QSDVAASILATFMNSVQALGYMYHMPWLMNAIGVLTSFAGPMKEWRDWSVSQMKARMQVRDAKPDLISHLITSTPRTPEG
RELLYGESRLIISAGSETTSSALTFLFMHLATHSHYMAAVRAEFLANIDNYDCQRPMPMLEAVIQESMRMWPSVFFGSQR
VTPPQGMEVNGRFIPGNMIIHIPLFPLFHDARNFVAPDQFIPERWTTKPELVLNRQAFIPFSTGSYSCAGKALSLMELRS
VIGRVIAEFDVVLDEGTDVHAYWDGILDHFTAGAPPMTVRFLRAR*
>jgi|Altso1|114971|ASLCTG_2153.jigsaw-mRNA.4
AVDLEKWLNYLTFDISGDLTYGESWDCVASGKAHPWVDIAQDFGKGLALIGSINHYPPVDKLLRHIIPKHILRRSMDHRK
LSMEQAQKRIALDVERPDWVTPTKKYSDQKDRFTDAEWGINLLVIAFAGSETIASALTAVVRLLLQHKGVLHRLTTEIRG
TFQNESDMTVASTSNLPYLNAVINEGMRLGPPNAVGVPRVAPKGGDTVCDQWVPQGDKKPLEVTLELASK*
>jgi|Altso1|114991|ASLCTG_216.jigsaw-mRNA.1
MHSTILLAAWAGVSFVLYRIISSIIISRRHAAAARQLGCLPAHPKKQSPFDPLGVQNIAEVLVADQKARLPQYFKERVDD
VNATEGRVISTFHQNMMGAESIFTVEPRNIQAILATQFKDFGLGERRNGNFSPLLGHGIFSSDGDKWAHSRSLLRPQFAR
DQVSDLDLEEEHVQNMMRVIHTNSDGWTDVTDLKPLFFRLTIDSATEFLFGESVDSQLAALPEYKSSKSPMAVNEQDFAI
SFDKAQGTIATASRLQEAYWLVYNKEFKEHCRRCHAFIDHFVQRALSKEKSTIQEKSDGKQRYVFLDALAESTRDPVELR
EQCISILLAGRDTTASLLSYVFMLLSQHEDVFKNLRNIVLESFGTYSNPQEITFEGLKSCNYLQWVLNETLRLYPVVPVD
SRRAFKDTTLPV
>jgi|Altso1|115041|ASLCTG_2171.jigsaw-mRNA.4
MGFVDEDRLRLVAIWVPVAFVAYVVATAVYNVTLHPLAKYPGLLLWRISPIPSIISLLRGRIAFEYKIHHDKYGPVVRVM
PNELSFNTAKAWDDIYGHRIGLANMDKDPIHVGAVEAIPGATNLTMAPDIHHARQRRALAHAFSKQALLEQQPILKGYVD
LFVDRLREKAHKGEPANLVSWFNFCTFDIIGDLSFGEPFGCLREGEGSESANWVVLIYEAIKSGAIEQATRRFAKPGSVA
QKFLMWCIPTIVRERRFRHLRNSTEKTVKRLNQKDSDHRDFIWYILRQREKKNEVSDDEVIMNAALFIVAGSETTATELC
GLTNYLLRNPNTFKKLKDELRGACKTEADINMDVLGNLPYMNACIEEGLRIFPPVPIGLLRTVPKGGSLIDGHAVPENTS
VCVSSWGASHSASNFSEPDSFIPERFLDTPESKAKFAGDVKKAAQPFSTGPRGCIGRNLTYVELRLILGAFLWNFDVELA
DGAPLWHPRNEFEGLKAYNTWEKSPLMVRLTDIREPLR*
>jgi|Altso1|115365|ASLCTG_2224.jigsaw-mRNA.3
MLTNDNPLPAAAVLLSAGTTALFAYVLYAVTYNVYFHPLAKFPGPRLAGATTYWKAYTECIANRSFCHFLVELHAQYGDV
VRIGPNELHFANPKAYHDIYNNKNRWDKEATLYQSFNEDRSSFGFLTYAEAKNRKDVLNKSFSLAAIESSEGLLVSKVKE
LCAALEKRSREAKSVDLFYAFRCMSVDVITTFCFGKSIHAVDEPDFKAPIVVALEAATPVGMYFKYSDLFKNFILKCPPN
LSKKLSPLTAGMIDLNLLLSAQINELTDDPEKLKLLPHNMTIYHRLMDPEAHRDKQTPSAGSLYEEAQALMFGGTDTVGN
TLMVGAFHLLKQPDKMQKFKAELSSAWPSLNENEPSVRELERLPYLTAVIKEALRMSSGVTSGLLRIVPKTGATIAGHEV
PPQTIVSCGSTFVHFNADIFPRPDEFVPERWLDESAELDKWLVAFSRGPRMCLGINLAWAELRLGFGHVFRKFDLAPTGQ
LPEKLVWRDVFLPHYHEDHLQANMRAVSA*
>jgi|Altso1|115594|ASLCTG_2309.jigsaw-mRNA.1
MKGLFAKKKVLRLHEKHGDIVRIGPNHLSVDGNIGWNEIFGHSRGNKPEFSHWDDFYQIGDKSNQSLFPADRESHRRQRR
LLAHAFSDAAIKEQETLIKQYVDKLFVQLRKRAALQEPTDMLKWYNFTTFDIIGDLAFGEPFNCLDDGEYHPWISLIFAS
VKAGCGVLGLLRMPLLRWMIPFAVSKEDRQKSLDHKALAREKTERRMALGSTPHGRKDFMTYILRHNDEKGMTHEEILGN
SDALIVAGSETTATALSGLTYWITTNPQALKNLQDEVRAAFSTEEEITIVSTGQLKYLSACIEEAMRLYPPEMETPPRIS
PGEYINGRYIPQGTFITIYQWATHHNPKNFSLPETFSPERWLSPDHPLYDPQFSADRKAAFQPFSYGPRNCIGKNLAYAE
LRLIAARFFWNFDIALHPESVGWPDKQKVFILWEKVPLMVQLKQAVRG*
>jgi|Altso1|115787|ASLCTG_2397.jigsaw-mRNA.3
MALSSALDSLWHQLDQLLSLINRNIITGIIVLPVLYVLLKVIYNLYLSPLAGYPGPKLWAVSRLPWNRANMKGRISWKIR
ELHDKYGPVVRIAPDELSYTTSGAWKKIYGQRNPEFVKALDGRGIAPASIGGQRSLMTEHQDKHLRLRRAIDPAFSQRAL
REQESYFQDHSDNLVQKLKQRCKDGPLDMTTWYNLVAFDIVSDLAFGEPSGCVNNPDQPWIQAILARAKAIVWFQLAVQY
GFMGLLNWMTPKYVTESRKKHIAMTEAKLKARVEAKNPGKDFMSYILENDEKLNHLELVMLSSNFIVAGSGTSAGGMSGL
TYLLLRNPDKLEKLKQEIRGLFKSRADMTLQAVTSCKYLRACLNEGMRLYPPTPGSLPRFVPGKGEMIEGKWVPGGYAVG
VNQLAAGHSERNFKKAREFHPERWLDEPDSEFKDDDRSAVQPFSYGQRGCIGRSMAYAEMSLTMAKLVWYFDWELDEPDN
DWWNQQGTYLVWEKLPLQVKLTPVSDVVE*
>jgi|Altso1|115789|ASLCTG_2397.jigsaw-mRNA.5
MLSVIAFSICISPIVYFLIRSIYYLVFHPLSDYPGPKLWAISRIPWNYVNLQGDLAWRIRDMHLHYNSSVIRIAPDELSY
TSSTALKKIDGTPPPREFLKCLDGRGIAPAVVNRRRSIVTETPERHTILRRALQPAFSERALRDQEDFFRDHTDRLIAQL
RKPQYGVTEQNILRWFALLSFDIMSDLAFGQPAGCLDLVDEPWLGVIGSRVKSIVWYQFAVYYRIEWILKWIMPKAAMEA
RKRHQALTLQKVQRRIEEERSGKREGKKRDFMSYILGNDKENLSNMDLFGMASAFIVAGSNTTTYTMTAFTFFVCRDSEV
YAKVIAEVRDKFASDTDITMVAAGDLPYLKACIEETMRLSPPTPSALPRWVLEGGEEIDGKWVPGGTAVGVHNLAACHVP
WNWHRPLEFIPERWLQTKEGEFTHDDRGASRPFSYGRHDCIGQTMAMNEMRLALAKLFWNFDISLSRNSGNWWITQKSYL
VWEKKPLMVTIKPRH*
>jgi|Altso1|115788|ASLCTG_2397.jigsaw-mRNA.4
MGRYTWGLSLLGTSNLITAEPRNVQALLATQFDDFIMGTARRTNLKTALGRSIFAVDGKAWHRARETMRPIFSRENVSRL
ELLEEHVQTMLQIIETKDEGLTTDANDRAWSAPVSLAVLLPRLTMDSATELFLGQSTHSLKKALARQQQKSGNEEHDADS
FDHAFERMLAILGTRMRLRSLYWLYGNKELQKCINALHAFVDSAIDAADQARKSGSSQLRYDFLETLRTRCSDRAEVREQ
VLGLLAAGRDTTASLTAWVFYCLVRNPRVYKKLRDTVLAEFGPYSTNPGQKITFEKLKGCTYLQHVLNETLRLHSVVPFN
SRCAARDTTLPVGGGPDGSMPVFVPKGTEVNFSTHVLHRRKDLWGEDADEFVPERWEKKRPGMTWQYVPFNGGPRICIGQ
QFALTEAGYVLVRMVQRYDVIEGLDIDVERDWHNFTVVCSPGSPVARDAAVMCRLRVAVE*
>jgi|Altso1|115836|ASLCTG_2403.jigsaw-mRNA.9
MSWAIYCLCQHPEVQTRLRQEIRSELPEALKPGGQISSTEIDRLPYLNAVLQETMRVFPPVPLTLRETAHDTTIQDHFIP
AGTTIVICPWAINTSTHMWGPDARSFNPDRWMQPGTANTGGAESNYAITTFLHGPRSCIGRDFAKAEFACLVASLVGRFE
IEFEKPGHVADIQGGITARPKGGLNVRLRDVSGDKA*
>jgi|Altso1|115936|ASLCTG_2426.jigsaw-mRNA.2
MDVGNATTVNEQLFAPFAALQHSLIAQCFVAIAVVCICTRILSGHTFRSIKYGKGRNVLPPTLPYWIPGLKHALSFAYDS
HGFLAKCLNQYGDGSPFYLDAAGQKLLIILDPEHVRGVLNSSSELDPNPFIHDKIMGALMGSPQEAIDHYKSENGNTDYI
QTTHIRQHTTGSNLGLLAKRLFDVMKRTVTESLSSTPEGQWKEIPDLYDFIEYHASYGIAETLLGTSIMYPGIISDLWIH
IEATDQFFMGLPRFLIPKAYAARDRLLNAIRAWTKESETLRKQNAVNTTWDPVAGSGLLQEREELYSKMSGHGVDGRSAQ
TLGLLYGGTSLTVPVTFWYFFETLRDPSLRARVLDEIRNGVNEETQGYNFMQLSARPLLQSLHAETTRMYSSNLAVREVT
APTYALDEKYTILKGTEVYLSHKYNGQFTPGWKAARPQATAKPLDTFWAERYLVSASGNDDKREKFSDAGLSGNWTSFGG
GEHKCPGRHFARNIGIVTLAILMGEFEVEVVDMEAARALDPGNKKKAFGTMRPKQKIAARIRKRV*
>jgi|Altso1|115978|ASLCTG_2434.jigsaw-mRNA.1
MATLSPTVLSVVSLLAILYLWLRRRQDSNLPPGPPRLPILGNLHQAPKEAVWVTYQKWVEQYGPLVYLNFGGTNVILIGD
NEVAKDLLDKKAMIYSSRPRMVMAQELTCKSKHIMFKPFDSDFLLHQRLEAPVLSPRASACYTAIQDLESKQLLKNLLQS
NDFPKEFERFAASIVYSITFGMRIITGDEWQLQTSHECLKNFTIAGQVGAWVVDLFPSLNSLPAPLTPWKKTAEAWYQMW
ENLHMANMEDALKRKGWNWAKEFNKSREAKDLAATEIAWDLGILCDAGVETTQVQLQIFILACVAYPDWIAAAQKELDEV
VGTNRLPGFDDLSNLPYLQAVVEENFRWRHIVPAGIPHATTQEDFYKGYLIPKGSIVVPVFAAMHQNSSTFDSPEVFRPE
RWIQKSQPSNFGYGRRVCPGRFIARNSLAIAMARLLWAFNIRSKDGVRINVSEEMFTTGFVSGPKPFVAVFEPRSKERKG
LIEREFDLADKNVAHLLDEVKVKQIVAGLSPQG*
>jgi|Altso1|115981|ASLCTG_2435.jigsaw-mRNA.3
MSLSVLLVAVLMGLIVYLITYIIYQRFLHPLAKFPGPFLASLTDLWQVSEFLSLKQPYNLTALHEKYGQFVRYGPDKIST
TAEDAIPIIYQKGGRIFPKTEFYDAYGSSTPNVFGMRDESKHSVRRRHMSYSFSASSVKKMEDLLNGNVKILKQKLCRYT
ESGEAVDLKKLFKFYTIDVLGELAFGQSFAVQETDDESRVPPVVEHSLLAAVTGAWPAMTFRLKRWLPKVPSRALRRLFE
GRAACANLAATCVRQRLAALRDAKGFDDDAAAPERKDLLTSLIVAKDPDTGERLSQNDLEAEAFGFIIAGTHTTSATVSL
LLYHLLESPGIMAKCVAEIDSQLPALGHDEPAYAVVEVETSLPFLRKCVKENFRNTPVFTMPLARRVLTPGGVTIGGEHV
PFGTSIAVCNHAFHHNPAVWGDDHNTFDPDRWDQPETAARGRYLMHFGLGGRQCIGKTLAQTNIYKLTSTLLREFAFEYT
RIDGEEAGDERGKKDASVGRLPDMVSVGISDLEHPLMVKVRRRG*
>jgi|Altso1|115989|ASLCTG_2436.jigsaw-mRNA.4
MTIKSFYLVGQDKDVFRQDIHIDQYHDFEALQIAIAEQYNIIQSTGIALQDSKGDDLTDLDAVLDCDEEIGITVDGQAIR
DPAGPAGLPFVGSYYEVFPDHLGNHARLFQKYGSLIKYETMGKQNYLTNDPAIATVAFQESAFFSKHITPEHPLAAIKDN
RALFICDTDTDAWRQAHKFIPPSMAPKAIRHYTPLMEASVKDSFKVFDKLDEEGEAWNVYQYMLKLASQTVFKFALGYDA
HHFDNPDAPLSELVILIAHSLSLNKKVSSRGAWYAKLSAIPFTAAYDLDKIRYRLWTILNQAIDQAPKGSSEDDLPLHSA
ALGASCVVDYLKRATDDKGNKLPRELVIPNLLPIAGAGFTTTSSLLSWLIYALCVYEGNQDRLLQELVDAGVNENTKWTP
ELSDGLTFLDKFVKETQRLHNPSFQPGRTAKVDCIVPGGYKLPAGSVVICALHAIHNNPQIWSNPDRFDPDRWGTEEVSN
RPKNSYMPFATGPRSCIGFNFALGEVKVLLPELVYRYEFFKEGEEAVSYDPEFQLIRPMNFYVRAKRRTTYPKPTPGAKK
IAVDYAEGEVKPPI*
>jgi|Altso1|116014|ASLCTG_2440.jigsaw-mRNA.3
MASFAYAFLLAIGLLLAKHLPGPWYTRFTHYRLKRAVVTGQRIFYIDSLHEKYGPIVRLSPTEVAVADLDAFKEIHKIGT
KYMKSEWYLRLANFPKAGVFTMLDPREHGPRRKLLSRSFSRTYLVEHWESVVRDKALMAVTKIKADAMQSTADVYNWWML
LASDVSAHLAFGDSFGMLESGHQNQFMRVLKKLTMGAGIMVEMPLLRVLRFVPIPAVQEMFNANEFILAGAGKAVETARS
RTGENNIFAKVIEDCEKEGEGHIDDMDVRIEAMNVIIAGTDTTGVTLTYLTWAVLQRPELQAALEAETAALEEGFTENDL
IKLPLLNAVIEETLRLYGAAPSSLPRVVPPGGTKFAGHYIPQGVTVDTQAYTFHRDPKIWSDPLSFNPQRWIADKEGMVA
EAQSPAAKLAFHPFGAGARSCIGIHLARMELRYAVAFFFRDCRGIRLGERTTPESMEFEVSLA*
>jgi|Altso1|116026|ASLCTG_2443.jigsaw-mRNA.3
MLDLHIAIKFALGILLHATVFSRHFEWDRRAPNILAFAYAAFVATVIIIAISEGVSLGLSVVLAGAVATCSLCGFLCSMI
IYRLFLHPLKSFPGPIAARVTSLWIIRQNIPDLKFYVKIRSLHDQYGDFVRIRPREISICHPDAVKDVHGPRSNIKKGEF
YDQTYPFHTLQFIRDPDLHKQQRWYWDKAFHNTALQDYMPRLKRHYRLIADILSHHAASSTPIDASDAFLDLFFDVISDL
TFGQSFDTQTTNQRTPIVAEFLRKQKAVGFALLNMPLLHIARNLRISLKRQKSWEGWYDEALQARSKMHSHEPDIYTYLS
QSDGFKNNALSEAKLAIVAGADTNAITVSNVCYLLCQHPVYQAQLYQEFLGLRSLDGVIDDRDLLGKPYLTGIINETLRL
HPPVPSGLQRVTPAEGAIIAGQYIPGHMNVTTPTYALHRDSRAFVRPDDFIPERWSSQPNLILRRDAFVPFGFGGYNCAG
KPLAMVQLRMVVAMIFRRFTVSFAPNKEGSCRYFIDHQADCFTLHLKPLPLLFGERHAISGVQDLANS*
>jgi|Altso1|116055|ASLCTG_245.jigsaw-mRNA.1
MQCLQKTKKSMEKGKQRSCFTKNYLKTAEKSNISGDYEASCVIGMMALVGIFTVTGPIYYFLISMVHHPEWQVKCQEEID
RVCGNQPPAVADLPNLPILRACIKETMRWKPTVPTGVAHEAEADDWFQGYFIPKGTRILPLDWAFLRNPVKYPQPEEFHP
ERWLEAGWPTFQEPLTKYPDIVGMTSFGWGQRQCLGMSITRDETVTGCGALMWAFNLRRKVDPVSGMEIEVPLNKSNSLL
IIKPDAWEMAFQPRSESRKQEVIQLWKEAEAKDIQERAAFAKAAEVNILVQP*
>jgi|Altso1|116650|ASLCTG_2600.jigsaw-mRNA.2
MKFNLANCLVFPAIEAIAAYILFADTLPDTSLKAYWLALSILHNSVLIFYNWFLYPFFLSPLCKLPQPGGFIPLFGHGRL
FLEKHQPSRDWQARTMNTVPNDGLILRRGFLHTTKLLATTPVALADVLVHKCYDFEKPRVGGNFIKRFLGEGLLMSEGEE
HVRQRKNIMPAFRFRHIKELYPVFWDKSIECCAVVKKDLGAQPDSVLDVCYYATRVTLDIIGIAGMGRDLGSLHNKDDEL
AKNYQEILEPTTEKVLYYLANVILPPWLVSMLPWRLHERVVITTGNLRRICSEFLVERKVKIKCQKAEGRESRDILSIMI
CGDNQSDKNLVDQLLTFVAAGHETTSSALTWASYLLAQHPTIQARLRSEIHEYIPNPGVLPGPNFDVAKLLESMPYLNCV
CNEVLRLFPPVPLTSRVAVRDTTVCGYVIPSGTMFWIVPWAINRSPKLWGPDAGDFVPERWLDTETGRATMNGGAESNYS
FLTFLHGPRGCIGERFARAEMRSLVAAFVGSFEMDLADAKEKMVVGGTLTSKPRNGMKLKLKDVKWGP*
>jgi|Altso1|116656|ASLCTG_2601.jigsaw-mRNA.4
MLLTLGLPNAWLFVALPIITFLGWIFYTITFHPLAKIPGPFLARISRLWYLRKIWTEDVEKYERALHAKHGPLIRIAPDE
VSCSDPEAFATIYRFSNALDKSGFYEPYNTTGFSVHGDIFSCKDDKKHGQRRRIVSGIYSMTNVAKSEEYVDSCSNLLVD
RLGQFAKSGKPCDLGEWLHWYTFDIIGELFYGRAFGFLDEGKDQNDWIKSLDKMIPFVCLMGVAPPLLRPLIGMGTMLTA
AGQDIRNGVKNIGSSSARLMKEAYASRHEVHRTDMAQQVFDIYEKNGEKLDFSWGDVEQESYGALFAGSDTTAIAFRSLF
YHLMHSPNAYARLEKEIDEAVQQGCMDLPPTYKQASQLPYLCACIKEALRIHPGAQLSLPRTVPRGGMELCGRFIPEGYT
VGINAAVMHFDQRVFGHDAEVFNPDRWMDPVRASHMDKYMMSFGGGTRTCIGKNIALIELFKLSPQLVWNYHFEFYDARQ
TQWRTRNTFFARQEGMIVRVKVRKHD*
>jgi|Altso1|116669|ASLCTG_2605.jigsaw-mRNA.3
MTAIDIAFYSSCAVTLITISQIIYRLYFHPLAKYPGPFLARCTSWYGAYQSYTGNIHLDVQRCHEKYGDVVRYKPNGLII
NTVEGLQDMYMHPSKTQKARGYIGFRGGKPSFSIINALDREEHAPRRKMLSRAFSTVALTKYEPVIYKIAKEFGDNLLKS
PVSGEKARSWGPAMNVGDMSSYFTFDIMSNTVFYSPQNTMTEPHARPVIELIDKGMKMVGMEVVQPRLVDYRNLRIRLAP
KFSKKLDEFFERIQTLVMGRIELEKKQHVDDIFGDLIAQRNQDDSGLSDHDLVADAMVMVIAGTDTSSVAISSFFFYLAR
HPEVYKRLADEIRSTFSNLEEIAPGPKLTSCVYLLACIDEAMRLAPPVAAPLWRTMRMQESIAGHVFAKGTDLASCPYAI
QRNPNYFPNPDEYIPERWLPENQSEEALKLAKRAFIPFSLGSRGCLGKNIAYMELTTALAQIVFRADWKSAEGPAGAVGE
TQIGTKGAVNFEIKAHFTSEKHGPYIQFAPRDLDKQVSA*
>jgi|Altso1|116849|ASLCTG_286.jigsaw-mRNA.2
MASTSAYGPTGLTRFFHITSASQIISALLGLLVVRFVARAIYRIYFHPLRHFPGPKLNAATRIPYHLATWNGSRDKLLQD
LHRKYGHVVRINHDELSFTDPNSWKDASIYGHGTKGTAGSVPHKDWFKYGTSPNGAVSIIIARDQDHSRQRKIFTPAFSD
RALKQQEPLFVKYVDKLITRLKQTVENNPNEKLDMVRLYNFCTFDVMGDLTFGEPLHMLDKGEYDPWVSTIFASIKVGSY
LSVMMAYPWLWRAFKRHVPESMNKKRMDHFNHSVTRVTKRLEKGRDTEGVDLWDLVLAQKEGRGLTRKEMDANSSIFMIA
GTETTATLVSGLTYLLLRNPECMTKLNDEIRGAFASDADMTMEQLAALPYLAACIKEAFRLYPPVPLGLPRLTPQDGSTV
VDQFIPPGTVLSIPQHAMYTHERNFKRPFEFLPQRWLGDPEFDGDERQCVQPFSVGSRDCLGKNMAYHEMRLIIAKTLYN
FDIELCPESNNWEDQATHILWEKKPLMCKLKAVN*
>jgi|Altso1|116925|ASLCTG_289.jigsaw-mRNA.5
MSDPKPSYTPLSNSPTLDTLMQSLPVVTTVTLTVVTLISLAIINSSKSSIPLANPPKRFQTAFSRQLEFVTHGLEVLESA
RKRYGQQPYRLITNVGEVLVLPPQYAQTIRNEKGLNFGKSFEEDFHGYLTGFEPFATLTNKKALVQQVVKKQLTKHLNFV
SEPLSIETIHALDVIFGKSQEWKETTITNDVLNMVSRLSSKIFLGDKLCRDQNWIDLSTEYVVSAVESTKVFLAWPKYLH
FLIPWVSQDAKLVYRRLNDIRAILEPILKQRADIKAQARKMGKPVPVFQDTLEWFEEESQGTAYDPAVYQMLLTIGAIHT
TSDLLSQVMMRLGNEPQLIDELREEIVSVLRADGLTKASIANLKLMDSALKETQRVKPLQLLAMRRVAEKIVVLSDGLVI
NKGDRVAVSAHKMLDPEVYENPEKFDIHRYLRMRQNADNSTKALLVSTGPENLTFGHGIHACPGRFFAAIETKIALCHML
LKYDWKLSPGANLKPFVHTGDDTGLDPSNKMRFRRRKEEIDLDSLAYR*
>jgi|Altso1|117147|ASLCTG_3047.jigsaw-mRNA.7
MVLEALSSVHHEISGSEDGAFTKEGTIEWLLGLMSWPAHNILTETDVKGHARLRKAVQPAFSAKELRKQEPIEQEWITRF
NPHLDTAAKNNTDINITEHMSHLIWDMLSDLAFGEPLARSQLVKFNRLKWLACAMSPMLEVMQSILTFPLVGTLTKWVVT
SFPQVFQLPRDILPTGTLRTTLERTDRGHDFLSAIVGAQEKGIDLSQEQLQSNSAMLVMVGQDATVTCLSSTLYFLLREP
EHMKNLQNEVRGHFDSEDEINGLAISGLPLLNGSINEAMRLLSPANGSGTHRLSKGGFVDGLYMPAGVTVAVDQYTIQRS
QKYWRDPESYRPERWASVGEQGSEFENDCHPAYRPFLLGRRACLGRELALQIVRLVLARLVFSYDLHMTNKDFVWERDCD
SSYLWIGHKVVVNVQKWQGAQSIVR*
>jgi|Altso1|117148|ASLCTG_3048.jigsaw-mRNA.1
MFTVLFSWPILAALILPPALALVVYRLLFHQLASFKGPMLAAITDWWFCTQWLNGRWPQTLENLQLRYGDIIRIAPNELV
FATPEAARDIYTRCSPDQDPQFIKHPLFYQQSEGSPTLVTETNPAAHRALRKPLERGFSPSSLREYGNTIERVTEDLMKQ
LEKASEHSDVVDVKTWAARFTFDVVTEVTFGRSSGTVSQGKNTVWLDLLTGNIAAAAAGVVIRRQPNVVKRLLRFVFAKL
SKTGKSRALYLSACRKMCKDRLSETPEAANLFNHILATRPPPGEDVDGDEYLVFLQGQAAALVSGGTETSSTLLSSLIYN
LLTHPLQLARLQDEIVKVFSKSEEISIESTKQLQYLQAVIDESLRIFPPVGFGLPRTIVQAPDILTARNARYFARPHEFI
PERWLPKGHEYYDDTFEGDRKEASKPFSLGPRQCIGMSLAYAEWRVILTNLVWRFDWKLVGETQDLIKVARLKLLWELPP
VRVSFKSSNR*
>jgi|Altso1|117400|ASLCTG_3098.jigsaw-mRNA.2
MNFALYVISGAGFDVRVVWPHEEGKKPKPKKGGEDSIFVGSEAPPGHTMNYREALSELLHNIMWTQIIPIKWLPRSPVKV
HRKVGEAVGEWGKYMNEIYEKKKTQVESGDDTKEGMDLFDALIRGSGITKKEGSTITKSDLLGNAFVVMLAGHETTANTL
HFSMIFLAMNWASQKRLQDDIDKIFGGKPMDEWKFEEHFQPLFGGMAAAVMNETLRLLQPIVNIPKSTAPGRPQPLNIGG
QQYTIPGDTHIFLSAAIHRNPKYWPAPSDELNTDGIPDVDQFRPERWLKNTKSDNDFVDINYDDEELRGPSGEDTSAQLF
KPIKGSYIPFSDGFRSCIGRRFAQVEILAVLASIFSQYSVELAVDDFASDEEVEKMPKGGKERRELYRKAEDRAKDFMKN
KVASIVTLQLRGVSIPIRLMKRGEERFAFD*
>jgi|Altso1|117439|ASLCTG_3107.jigsaw-mRNA.1
MSTTDPKKKIEKSKHIAAAYTVSNVLRSEEHIDRTFESFLEWMNKYAKDKEPMNLNTFISYATFDVIGEVVFSKPLGFLD
QGIDIGNSIENSLALNAYIAVAGYFRWINIALLANPIMTWLAILPMGHLFDTVKSVLADREKNDNVRYDAVQYWFKQHER
HPDKFTVREINTQALAAVGAGSDTVASGIQSFIYHMIRRAGAWERAHDEVVEAVQKGLCRDRVVSYADAQQLSFVQACVK
EALRIFGPVPMGLPRIAPKGGLTIGDRTIPEGTIVSVNPWVMHYSTEIWGADAHVFRPERWLEEENAIREKFWIPFGAGY
GGCPGQNIAKIELAKIAATLVRDYNIKQVDSKQDWQWKAYFTVLPHSWPVYVEKRS*
>jgi|Altso1|117451|ASLCTG_3110.jigsaw-mRNA.8
MTFLTIISPTDSEIFSFKGTVFCFAVFSALAAICAVCSVIYNVFFHPLKHIPGPFFARACGIPYALHMYDGSMARWVKES
HDKFGDAVRLTPNEVSFISGETAWQGIYGFRIGKNKSAEHYAKDRTWYLQPANRAASIILADEAGHSRMRRNLSHAFSEK
ALREQESLIQYYVDLLVQRMSEHAAGGKDMDIMSWYNFATFDIISDLTFGEPLYCLRDSIKHSWVSITFKAITATGFHAA
RNKHFIFRYANTLRGLFQDNSNAMRARLEFTQRAHDQVSKRLAKIDSEKEGERADFFTHIVHNQEKEAARLTRDEMNSNA
VSFLFAGSETTATTLSGATHLLLRNPSVYSKLAAEIRSRFSSADQITMAEVNKLEYLIAVFQETLRYYPPVPTGFPRVVP
TGGDIISGHFIPGGTSVYCSQHAMYHSERNYKDPELFVPERWMGDERYKDDNRATWNPFSFGPRNCLGKNLAYAEMRLIL
AKVIFAFDLELVEKERDWMGEQKVFTLWDKGALMVKVKPVQRP*
>jgi|Altso1|117519|ASLCTG_3123.jigsaw-mRNA.1
MVSSLSLVFIATFAVVFGVFSFFVYLFTPPRDFPKNIPTIPFYYGLLPLFKDVDQAELYRQYLKEPLAEYGAVKLFFGGQ
WNILVTKPAYIAEMFKHEDTYAKSGNQVKIPHSVLAEYTGENIISAHGEKWRLYQRVIKPALQADQDSEQIWKNSRMLRD
MFLGDSKTAGGNGIPIYSPLHRYALANLSEVLYSSSFETMQHPDAPLHMIQMKIKPIIFKPIFMNFPFLDYLPLKVRKLG
RMLNKQFRGTLRTAISKGHAQHVCNENDNRNVACRLLGSYREGILSDKDLDDNLVSTFLAGHENPQLALMSLMYLLGTHT
SVQEAVRKEISTLFPVDAPTDYEPSYTDLHDLPLLTSVLYESLRMFPPISQLINRRTTTPVVLGNKIPVPSGVYMGYSAY
STNRDIEFWGDDADDFKPQRWGTTNEEINHLYRRANSKGSFISFHGGRRACLGQKFAMQQLRITLAELVRGCKWRVDESW
DGRMTPAGPLYPRGLKLKFETLTEKCQ*
>jgi|Altso1|117522|ASLCTG_3123.jigsaw-mRNA.4
MDVFAFLFGTRNTVTVDPFFSSLLESSFDVPADHRLVLVQWVDQSTEKVAGSFNQPVDESKITVSPHDSDSKLPFVVDEP
ISNDTGPVVRISPYEVSVSDVAAVKSIYRVGSPFLKSVWYSDFTGETKDVSLLTVTDPHVHAHWRKLVAHSFSEKWIQNL
EPYIAKTVRLAIEKMAGDIKEHGYTDIYKWFTFMATDVIGESSFGESFRMLETGQKTQYIKDIEDIPVKGYWKLLKAEGE
NVKPTLLTKAYAAVEDGTMTADQLELDAVIYIIAGTDTTALTVTNVVWYLLLHPDIQAAVIREVAALPDGFTDANLRECK
LLNNVITETIRIRPTVGQTLPRVVPKGGAEMCGHRIPPGTTIGAQTWTMHHNPAVFKDPEKFIPERWNDPSKEMLQSYYP
FGGGSRACIGANFAQLELRHALANFYRTFPKGVSISSAESFSKAEMDVDTYFVTLPKGHRCVIQANK*
>jgi|Altso1|117632|ASLCTG_3204.jigsaw-mRNA.1
MAVGFTKSALIAQQEILEVHAFKLTHVIKTRGKNGKALNMSDWLSFTTFDIIGDLCFGESFHCLDEGVATEWALATTNVL
MSASLDMAGRRLTGVGTWLDRMAQKLMPKEAMKWRMITFMNTKKKTLERLADEASSHKDVIYHIQRNKDAGKALAPTELL
LNMTLLVTAGSETTSNLLVTFTYNLCVHRDIQRRLATMIRTAFADPADITLQKLEELVYLDACIKEALRIFPPASSNLLR
TVPANGAQIGPHVLPGGMVVSVAPWAAVRSENNFHLPNEFHPERWLRNHPDQGWDSAFENDKLSASAPFGAGPKQCLGQS
LSYYEIRLIMAHLLWAFDFELETEGAKGAKNRLWSLDPWNQHLRVYQALNRPDLYVKFTERELV*
>jgi|Altso1|117761|ASLCTG_3237.jigsaw-mRNA.5
MAFLFLLASIFGALLLYIFGVIIYRLTFHPLASYPGPFLAKITDIYLAYYAYKGSRHLAFHRAHEQYGPYVRLGPNLLSV
NTATGLKTIYGFRSNVKKASFYHAFPSTPKAVSVHSAVDKMQHARKRRVMSHAFSDSAIKSLEKYILANVRVGCELLGRK
SNSNNWSAEKSLSDEKDGGWNDAWNAAHWCEWLVFDIMGDLVFGKAFGMLESPVNRFATQLVGNAAHRHLICGTHLTIHN
WHLDKLFFRKIAGQRAQYMQYSKGQAMERTKLGVDVDRKDFFYYLLNAKDPETGKGFSMDELWGESNLLIIAGSDTTSTA
MSGAFFYLAHNPTAMQKICKEIREAFTDVEEIVTGPKLSGCSFLRACIDETMRMTPPVAGALPREVLSGGMDIDGRHIPA
GVDVGVPIYTIHHNADYFPQPFDFIPERWLSDPSVNPFHNSLQAAQSAYNPFSIGPRGCIGKGLAREEIVQTPSRGPEIA
LTDARASSTPASSSTGVALLKIPKRWARSDVEQLLLSKGCTIKRLQLRIDRFSFQNDTKCFVELGSEAEATKVIEELNRA
TEDHPKMVVRPLKADFDWKKVGQQKAKPFGPRYFYDEDTAAYDAIRPLLERRRIVLSVMTPGWSPNTRISVARSNAEAII
ERYFGKYGIESVSDMSVFQGDKKILPRMLCTIDFKTKEGAENAVNDHNETQIEGRLTRLTHSEPAAWRLHQIQKVAGPET
LKALQESGVVPEGKEIYEDKFVNPLPKK*
>jgi|Altso1|117762|ASLCTG_3237.jigsaw-mRNA.6
MGFKDTARRMAAQLNQCTNQPYEFVKKQMAEKRHSPSFLSQCIEGIGDDAEMEFVHKWAALALYLGGADTTVSSIMTFFL
AMTVFPDVQKKAQEELDRVVGGSRLPAGKDRESLPYIYAVMKETHRWHLVLPMCLPHFSTEEDTCRGYRIPKRSILLPNN
WHFTHDPEVYPDPMVFRPERFLETPAHKSEPDPRNFVFGYGRRICPGRYVADNALFITIAQVLAVFDITKPVDENGRVEE
PEVKFEPGAISHPMPYRCVIKPRSEAHEQLIKASEQSYPWEESDAKELESIKW*
>jgi|Altso1|117790|ASLCTG_3239.jigsaw-mRNA.15
MPAVVAVVAGAFVVFVARLMANRQHVKSLRNSGAPMPKHHPLFGHLIVLKEAIQSLPRNTVMHVVVRRISESFPGGVFYL
NLWPFNAPIMVVANPYVASQVEAAFLDKPANISATIEVINGGPSLLTMHGSTWKKWRALFNPGFAAGYITGLAPAIAEEV
TVFCQLLQERAQKGEIFPLEEYTLRLTFDIIARVTFGARLHYQTQGSALADCLRRQVYWTPFGTSFNPIRRYLSPRPLVQ
KYNSYRMNQYLDEEIDKRFEELARSRRDPSGDSRSKSRSIIALAMDKYLDDVEGKDEMSKSVFKQLAKPQLRMFLYAGHD
TTSSTLLYSYLLLSRHPDVLSKVRAEHDRIFGPDFSLNNITRTITDDPALLNQLPYTLAVIKEVLRIFPPAGSMRNGRPD
VFLVDEQGQQYPTEGCNIWTLTLAMHHNPEVFVQPEAFIPDRWLVGPEDPLHPKKASWRAFEWGPRACIGQTLAQLELKI
ALVMTVRMFDINTAYEEWDKLHPRRGFKTVDENRAYQAEMGGGGAHPADGLPVKITLRA*
>jgi|Altso1|118220|ASLCTG_3351.jigsaw-mRNA.4
MGAVSAGDPRSPEFRYRPDSVVLNTPAAFKKIFGPKGNVKKGIYYELWPRNVHTINTWSSTAVSVHARKRRVLNYAFSEA
ALRDAEVFLHQNIDRWLELLGQQAPKNGEWTKSFDMCDWMNWLVFDILGDLCFGRNFNMKEPGSDLRHIPEVMVSFLELL
HPIAFGPLANAWVWLKPRGLDKLLEVASPPVVVKWQKFVEQCLENRARDEQELEKNPKPEGEIRRDFFHWLFKAVDPETG
ERGYDQNELFAECELLTIAGSDTTSVVLSAAFFYLSRRPDVQARIAQEVKSIFSSYDEIVSGSKIVSCKYLTAFLQEAMR
MIPPVAAEPSREVLPGGTTVGDHYFPAGVHLSTGLYCLSYNSNIYPEPFKFRPERWIVDESGKEGSSAESVKLAEEGFCA
FSFGTRGCVGKNLAWLEMRLVIAKTLWMYEIQADPKSRLGGGDRHGKPGRQTEDQYQIYDIFVSGRKGPILQMRRRQ*
>jgi|Altso1|118501|ASLCTG_3442.jigsaw-mRNA.1
MALPSILLAVAVLGAYALYKYWSFSRRQRIPTGLKPLPGPKGYPILGSVPEVPEKNGFIKFADWGKRYGPIYQCNLAGHN
HVWISSDKIAKDLLSKKAAIYSDRPHIPSLIDDNRSSAQYLPLLSRNEGHTRQRKFANIIMRESEKAAFHRYPEIESKRM
LTELLDAPDRYNHILESFISRVTCRLAWGHSEGSDELKQRARELLIGVSPTGSLSNKLPFLMSLPDWLSPPKAWERRRAI
TERTWFQTMQEQVVDDMQSGQAAPSWMKTFLDGRSKWGFKSDTEGAYAVGMHGIAGALTIAAPMQTFCLAMTHYPQFLPM
LHEELDRVCGDRMPRSEDRPNLPFLRAIIRECIRWRPPVPTGIPHYLIQDDEYNGYHIPKGSTIHPLEWAISRDPDLYPD
PEAFNPLRWIKPEYPTYQEPLSQYPTIINSTQFGYGRRTCTGQAVADEDLLIGIGAIAWLFDIKKSPADPVMKPTRTEYK
IGMNEKASISNEELNAGIDTTEPTMEQKILAKFSYPGCGSTNDTQKKSKAAEPAYKPLEWGDITKKPEDPTLDYSILLIA
KPIPFKFDLTPRDTVRMNTVRNLFNQGVENGDYPESRNYWGPNQGRNLPVGWSKV*
>jgi|Altso1|118616|ASLCTG_3463.jigsaw-mRNA.9
MATFEKGSLVLPKTLQNLTALQVLTTVILLLFARWIFQGIYRLYFHPLSHFPGPRLSAFTRIPQLYATFTGKLHVYVTDC
HNKYGHVVRISPNEISFTSSEAWRDIYGYGSKTGPGSAPPKHWPRYGTNPNGVAALIQEPDDAKHARVRRIFSPAFSERA
IKQQEPLFTKYIDDLVQILKDGIVSSTTGTPTYDLVKLYSFTTFDVMSDLTFGEPLHMLKTGTYDPWVGTILGFMKATLR
MNLINAHYPLAAKFLKPITTALFSKTRSRLFDTNVKRVTKRLEKGRQSKIGVDLWDLVLNQEEMGKQGLSRKEMDSNATT
FMVAGTETTATLLAGLTYLLLKHPECQTKLVKEIRSTFQDEALINMEAIAKLPYLKACISEAFRLYPPVAVGLPHQTPSD
GSTVCGHFIPPNITVSASHYAMYTSPRNFTNPLCFIPERWTDDARFADDDRAALQPFSVGPRDCIGKK*
>jgi|Altso1|118738|ASLCTG_3489.jigsaw-mRNA.2
MAIMLLLLHVISLAIISIVGWLVYNVLLHPLRKYPGPLLWRASPIPRILSRWRGTTVFDAHRLHEQYGPVVRLSPWELSY
TSSEAWKDIHGTGNSAPRKPLPKNPLANPPPMSGEPGIIDVLDDEQHHRQRQLFNQGFSTRALKEQEPLLRKHVDRLVAA
VQSRADQGLETNMVDMFNFLAFDVMGDLAFGASLGLLERSEYNSWVRVIVATIKVVTIRIVVFYHIPFASQILPLLVPKS
MKAKRDAHMKFAEDRVRERLERKTDRPDLWGLIMGGPDGKKAHLSLDQMVGNAALFMVVGSETTATVLSGTLYLLLKNKN
CMERLKKEIHDSFNSKEDMTIEALPKLPYMTAVLDEAMRVYPGAPETLARLVPAGGMQICGEYVPKGTTVFILHYPTFHS
SRNFVRPDDFAPERWLPEGTIEFAKDDKKAFNPFSVGPRACLGRNLAQYELRLALSHLLWDFEFELDETCDDWLKQQTFS
FWLKPPLTVRAQAAHRKT*
>jgi|Altso1|118797|ASLCTG_3501.jigsaw-mRNA.11
MDLPLVGLLLGMFVMYIVACRFRRAKLPPGPPSLPLLGNLHQAPKGAPWVTFTKWIKQYGNIVSVNLGGTIVIVGDFETA
KNLLDKRRNVYSSRPRLVGYYNDGSEDITDLIQQVMGHELVCNSNPIVFKPFSDDYLLHQKLQAPVLSPRATACYTCIQD
LESQQLLNGLLNSPGDVAHRVEVFATSLAYSMAFGMRIHTGKEWQVERTHECMKNFHVAGQPGVWIVDALPWLNNLPAVI
APWKRKAAKWFHELDNLHVKSYNEALKREGWNWAKYFQQAAEAQSITEQQVAWDVGILADAGVETMSATIMLFVLACVAH
PEWVPKAQKELDTVVGSEHLPDFGDMKSLPYIHAVVEEVFRWRHPQQAGIPHATTHEDHYQGYLIPKGSVVIPLFSAMRH
DEDLFDKPAEFHPERWIGKSQTCDFGYGRRICPGRHIARNSASIVMAHLLWAFNIRTPSREKVVVEESMFSTGFVSSPRP
FACVFEPRSATHVRVVQESFEKTEKNIAILLSQVPDKHDALGIKARA*
>jgi|Altso1|118807|ASLCTG_3511.jigsaw-mRNA.5
MIQASVQSASQAVLSFFVPSIAISIIGAILVVAVRLLKNDPKKGDHKPLPGPKGLPWIGPIHKFPSQHVYKKFAEWHEQY
GPIYQFTLFGVTHIRINSEKIAQDLLAKRGAHYSNRAPTPNIPGAKVDAEYLPLLDNNDALTRHRKFSHQCLAETYNFDM
FGFTHLEITRMMYMLMKDNRNYPDLAEEFTHRVSARLAWEDPSLSRGLNQSSSGLLAAISPAGQLPNRFPVIQKLPNVLN
PWYWREKARHDAQREFYVGAMKAVKAKMEAGIDGHSWSRTFLKEQTRLKFPSGVPDDKEGAFAVGMLAITASLPMSSPIQ
TYFLVMCHYPQWQKRLQQEIDEVCGPDRLPTWADAPKLPVLRAIGKELIRWRPPVPTGVPHEAERDDVYDGYFIPKGALL
HPTEWARRSDETMYPNPEEFNPDRYLNPKYPTYKEPLTKYPNVINHHVFGYGRRNCLGMEIVDYQLVTIMGSLAWAFDVT
KKKNKIGIDIPVHTFDWTDLLITRPEVFVFDIKPRNEFKEKKLVTMFEEALAAHPDLAI*
>jgi|Altso1|119051|ASLCTG_3612.jigsaw-mRNA.5
MPLLSEAFLSAKLSSVFLFYILIPLVAYYLIWIVYARTLHPLATVPGPFWPSVSRTWLMWRHHKGDIDVVQRILHKKYGP
IIRVAPDEIVTTDTTAIPYIYPVQKPLEKTDWYKPWRPQGLNSQLDLFTQTNEKAHAAYRRIVGGVYSLSSILKNESRLD
ETLELFLERMGSFADSNEAFDFGLWLEMYSFDNVGVAFFGQAFGFLRDSIDHKGYIRSIHHAMPFLNVLTVTPYYMRPFL
LLIAVCIPRLLRAVLAIEDIKKTAIIETKTATERALEVTGKRPDLLSQLLAIVQEKGEKVNYSHREITSDMWVAIMAGSD
STSISMRSVFYFLMKHPAKLEKARAEIDAAFGNGTLSSPVQYGQLSSLPYLVATVKEALRLFSTFAVSMPRYASSQGITL
CGKHIPAGYTVGMNPAIVSHDTDVFGEDALEFVPERWLQSEDRTRVMEKTILGWGAGTRTCVGKPLALTQIYKVTAEVLY
RFDFEMAHDRPWKTHNASFNVQTGVECRFKRRKANHSVVC*
>jgi|Altso1|119210|ASLCTG_3646.jigsaw-mRNA.1
SDFYPVQGAVSKGAPLLSLFSTTDEDFHAKYRRCVNNAFAMSSLVNYEPLVNSTLTYWLDKTEDMFAKTGQSCNFSQWLQ
FFAFDVIGELTWSKRLGFVEGNKDVDNIIGFLGKFFDYVAPVGQIPILDRLLWKNPIILFAQRIGLDKRVHPVTLFALNR
SSERDSQVEKIKRFGLSDDEKANPRGIDLLSKFAQASHDHEFMDDNRILSTCTSMVFAGSETTAISLSAVFYFLVKHPRV
YLKVMQELDTAVADGTIESRSDKTVSWPEAQKLTYLDAVVQESFRLHPAPGLILERVVPKQGMQICGEFIPGGTIVGCNA
WVVHRRPEVFGVDVDTFRPERWIEASPEKLKEMKGTMLQFGAGARTCIGKNISLLEIYKLVPSFLRRFEIELENPGAEWK
THNAWFVTQKNFNTVFRPRRGSP*
>jgi|Altso1|119230|ASLCTG_365.jigsaw-mRNA.2
MDHLPDIVPYARYLPSGHVAVVLIVAVAVFIIYKLFTRTDIPYIRGIPEIPGALPITGHLTQLGDDHATVCEKWWRQYGN
SVFQIRLGNTRAVIVNSFEDCKKILVSNSQGLIDRPKLYTFHGLISSTQGFTIGSSPWDESCRNKRKAASTTLSKSMMKN
YYDMFDLESYCILRDLHRDSKSGEVEVSIRPYIQRYALNTTLTLCYGIRMDAVYDDLLREILEVGSAISLLRSASENYQD
YVPILRYLPNNEKNRRSKELRDRRDKYLNELLDKVREMIKNGTEKPCISAAILKDEETRLTGVEVSSICLSLVSGGFETI
PGTLVSCIGSLSTPVGQVFQDRAYAEIRKMYPTDAALKEAWATDFEKETVPYLNAIVKEAGRYYTVSNMSLPRKTMGEVR
WGDAIIPKGTMVLINAQAGNHDTDYWGPTAATFDPERWLTPPSSPDALHTPTSHANPPHLSFGAGSRSYPGALIASKLIY
AALFRLLSLYRIEASVTHPPNTDYVDYNAIKSALVAIPRDFGVRLVPRGGSGSDLLGSVLDEGRVRTAGLYKE*
>jgi|Altso1|119264|ASLCTG_3656.jigsaw-mRNA.15
MDVIRDAVQSVAQRSVSQGAMAAVLFGVVFHLSIRPFEFELIMFHFMAASTLIFFGMFYTFGFMKAVALASSFSAGLLGS
IALYRLVFHRCRHFPGPTAAKISKFYAARLSAKNVQYYKELEKMHEQYGDFVRTGPREISILRKSAVPILYGPNSECLKS
TWYGQTGNDPKKCSIHMTRDFNDHRLRRRAWDRGFSIKALSTYEPRIKAKADLFKRQLTEKGGSSMDMSAWSMFFSFDVM
GEVGFGKDFNNLNSGVEHVAIEGVHAHMTMLGIMSTVPWLLNVLSSIPGAAAGYSDFFSFCADQIREKHKAWDSEKYPQD
VVSWLLKAVKENDASASPSAAALEDDSRVMIIAGSETTATTLASALFYLAKYPTKQKRLQQSLDQAMPGGYSQWSYEKVK
SVSYLDDFLSETLRLRPALLTGGARETPAKGIQVDEKYIPGNTNVVIPVSLIQRDPRWWQEAEEFVPERFGERRTQMETD
KAPYLPFSLGAYSCPGKNLAQMSLRISLSMIAQNFDVDFAPGETGEAFEKEILDTFTVTLPSLQLRFTPRESV*
>jgi|Altso1|119308|ASLCTG_367.jigsaw-mRNA.4
MDSEGVRSPSGSWLPPVGYVLGLAGVWLAYKILEAIYNISPFHPLSSIPGPRLAAATYLPEFYHDVIRFGCYTKEIAHMH
KVYGPIIRINPNEIHCDDISFADEIYAVGGRKRDKPVHQINGLGEAGFGTVDHNVHRLRRIPLAKFFSRAMITRLEPELH
AGVQKLCDKLLRQSGDNEPFDVTMAYSCFTSDAISGYSFGESFGFLDQPGWFPNFREPTASVLRPVFVFRFFPWTKASTK
LAAAFVDYLPKDIALMVKTLQIDLPAKVRKAKEDMDAGITYDRPTIFASLLQSDLELLDKEPQRLSEEAQAVLGAGTETT
SWALAVMTYHLLTKPEILAKLTAELKTVVDDPRNLWWAELETLPYLGAVIQEGLRLSYGVSSRTARVPTEESLLYRGEWN
KKTLEYVIPKGFAIGMSAYVTHHNERAFPDSYTFAPERWLDENNNRRKEAERSMLAFSKGSRSCLGMNLALCELNLCLAA
LVLRVLPHMRLSDTTEEDVKYDHDMFVPMTKENRGVRVTIV*
>jgi|Altso1|119311|ASLCTG_367.jigsaw-mRNA.7
MSNDTLSGGLLAEHSAVAQGIIIASDYVLRWKLAGALFVMLIVSHATKMIYRAYIDPLRAIPGPWISSVTSAWIRWQRWH
GRLSFEADKLMTKYGPIVRIAPNLVILNDAEAVERIFVRKDLDTSPTSIRALRVGGHDWTVTYPQHPVARQRRHPVMIAT
TTKNMKLWHDIFVTNIEAMVRDLAKSDGGRSEDIVYHLRIATLKNSQVVMGGSGVDLDCSDFPRVVGEYNFLVVWRLCLP
EWLFAWLQYGPFAHPRFRVRSSDKLFDLGAALCKQAAEGGEEPTDNVYKLFTAPNAKYPVEQSWTDPEIGAEMAGQVLAA
TETTSSALAFIYYELAKNPSLQEELYGEVAAHEGYEELDSLKLLDACIKEGLRYRPPVALTGSRLVPAGGINVLDYHLPA
GTVVTTQSLSMSRQRPDLFPDFDTYNPRRWLVEDEHSAERRKMLVPFGVGARRCPGGNMATYQMRLILAATFRAFKVELA
PETTPEKMAPFEANGYRSRHDRCDLMFQPRTA*
>jgi|Altso1|119395|ASLCTG_3721.jigsaw-mRNA.5
MYTKMLPYFSLSGSLSLPALCAALVAGFVIFLVYKVEVHPRLFNAFRHLPTAKGGLPFFGHGFLQFTNPRGQAYLNMANS
IPNQGLIHFYGFMNVSHILLVSNEALSEVLVRHAYVFTKPAVSRRLLSQILGPSLLILEGDEHRYLRKRIQPAFNHRNVQ
DLCPLFWSKAIDMAETMEQSAASVEAKDFVLDVLPWSNKGTLDAIGLAALGKDFNTLREPNELTDLYELVTGSKEGVRLL
FIANALLPAWLLRLLPRKFNRDIQDARIRLHQLCSTFVAERKKEVTEDSNQKALLLQLIQSGTLTDDELVGQLLTIIGAG
YEPTSASLTWILWLLATHPAWQDSLRAELRSHIPYRFFVNDAGRFTESATLESLPILSAVVNETLRLMPTSPITSRVATE
DTTVLGTDIPAGTRLWIVPAAMNRLASFYGETADRFDPGRWIDEDSGRANNHGNAHTNYAFLTFLHGPRKCIGAGYAKVE
LRAFVAAFVGSFEFEMADPSYVPQPAGITAIKPRDGLPLRMKRTKAW*
>jgi|Altso1|119394|ASLCTG_3721.jigsaw-mRNA.4
MAELSPKPRYGLSDALTNRQSIWYIAVVLIVIWVVQSYIQTWRRLRHIPSAHITAPFSYYWIGRTTYSGRQYWVLRDLHA
KHGPLVRIGPNEVLTDDPNVLRTVSSTRSNYARSDWYHAGRFNPYRDNLFTTLDPDAHKKAKARSVAAYNGRDTGGLEGI
IDEQVRTLINVIRNRYVVASPGKGQPLLDLVAITSYFTMDVITRMGFGKAVGYLEDEKDHYDFLGTVNELWPRMSTVADV
PWIRKILFSPFVLKFVGPKTSDRKGFGALMAFAAESVGRRFSAPEGGHKDFLASLMAKGFTDEECQSEGLFLLLAGSEST
ANALRSILIHTVSSPVVYNRLVAEIQDAVRAEKVSYPITLEQAQKLPYLQAIIYEGLRMRPPILGLFPKIVPPTESPIFH
GKMLPPGTAVCMNMSSMLQSAALFGADADVFRPERFTEEDNETRRRMELDVEMTFGYGGWVCAGKNIAMMDIAKVVFEMF
RLFDLQLVKPFEPCDNIGYGVFMDKGLKVRVSAKM*
>jgi|Altso1|119435|ASLCTG_3738.jigsaw-mRNA.12
MTIPIYIAGIAVLGFFLYKLLYGTDTPHIKGLPEVPGLPLFGSLYELGTNHAKVAQGWAKKYGPVFQVRMGNRRIVFANS
FDSVRHLWITNQSAMISRPMLHTFHKVVSSSQGFTIGTSPWDESCKNRRKAAATALNRPAVQSYMPLIDLESTVSIKELL
HDSKGGEIDIDPRAYWQRYALNTSLTLNYGYRIDGNKDAPLLQEIVDVERGVGNFRSTSNNWQDYVPLLRLFPSQSNEAI
SFRKRRDVYMDRLLDTLTDKIEKGTDKPCITGNIIKDPEAKLNRVAEIKSICLTMVSAGLDTVPGNLIMGIAYLATPKGQ
KIQQRAYEEIMKVYPNNDAWERCLHEEKIPYITALYKEILRYWTVIPICLPRVSIKDIEWN
>jgi|Altso1|119436|ASLCTG_3739.jigsaw-mRNA.1
MNAYAADYDEEHFKNPQEFDPERYLDVPDGAGTPHYGYGAGSRMCVGSHLANRELFTAFVRLISAFEFTPPVDPRDEPVM
DCLEANAIPTSLTMEPKYFKVGFKPRNRKLLDQWIKESEERTKDLM*
>jgi|Altso1|119489|ASLCTG_3752.jigsaw-mRNA.4
MSSAVSSAASPSATGASCTSADFTQFPTQDVFCAVGSTTGIPSNTSDALSQCCKDAPVEEFNGACGYYCLAYDQTVGDLN
ACFMDNGVNPSQIFCSGNNTASATGTPSGSGSASRTSGGNGPDATGSDAPGSTGAAAPMGPTKAGMGMLAMFVISAFAGP
PTLPLLGNLLSVPTKNAHFQFTAWGKQYGGIYSLKLFHSTAIVLSDRRLVRELIDKRGATYNSRPPFFFAEHYVARDPAN
IPLVVFMPSGDK*
>jgi|Altso1|119490|ASLCTG_3752.jigsaw-mRNA.5
MHTLRFSNSVIKSLVYGTRTRHADELNEYMVMFEKYVELLEVGATPPVDLLPWLAYVPQWMWWGRWKNWKNKADASGQAV
NAVFTKMGEPVLERRRRGVRAGTVYDFLLDEGEKGINLTRRDLDTLAGSLIDAGSDTTASAIRVFIQAMIKYPDVQERAH
RHVDEVVGSKRSPVWSDAAKLPYVVQIIKEVMRWRPVAGITPHNSTADDTVDGYFIPKNTTVFINVWGLNHSPANANIDE
SPMSEFDPDRYATRTHSASHYAASPDITSRDHYTYGAGRRICPGMHLAERSLFIAIAKLLWAFEFKEKPGKPVDIDPETG
FMDGIVRTPKNFECEIRVRQERHGILEKEFSDVRNMLEKYDG*
>jgi|Altso1|119736|ASLCTG_400.jigsaw-mRNA.2
MLDEGARPDTGERMSNQDIIDQVSELLLAGSETTSGTMACPFVELARTLAALNKLLASLPLLSPSSPILDSKTVRTDPKY
RYLEACIKENLRMNPIASELGRRTLDQDQNLNGINVPPYTIVSASYRALHQDKRYWPEPNRFWPERWLEGEEREGAPEPD
MDAYFPFSNGRHNCIGQNFAYAEMRTVSANLLSRFSIEEAGYQKIQLRQVITM*
>jgi|Altso1|119759|ASLCTG_4010.jigsaw-mRNA.4
MAIEQVFEALPLHYLQHGISKFGVGNIALAVFAIAALGVLADYAWMLYMRSKMPPGPFPYPIVGNTFQLPDNKPWIFFEE
LSKRYNTPLITYWIGRNPTVWINDAWTANELLDKRAGIYCSRPRMLVFAELGSGQSNLVNLITTTQAQRERFRMLRKMTH
QGVGIQQVKKYRDFQNDESKVVALDLLHTPENYVAHFERYATSVVSIIGFGRRVASHDDPIITEVIALMHRAADLNVPGK
TFPMLMETFPILARVPTEYAPWKHGMGSKKRSHRGHDFFYSLASEANEKPGHDDCYAKMLFREQEKYGLSPKEISALTGN
LFGAGSDTSSSTLITAVLAMRAFPEAMQAAWEELDRVVGPDRSPSFEDDASLPYMRAFVKEVFRWRSVAIIGGQPHAPVQ
DDYYNGYLIPQSTWVQGNVWAIHHNDREFPDPDRFNPNRFLKDHPDSRPFPGERGYMTFGWGRRVCSGQALAEQGTWLTV
ARLVWGFKIEPALDESGKPIPVDIFDYTNGLNMRPQVFKVSIKPRSERIRQAIIREGKQALTDLAQYEGETKYRMSTFYG
K*
>jgi|Altso1|119761|ASLCTG_4010.jigsaw-mRNA.6
MAFLPIPVLALLAVPVIYLLSWLRHQLEERGKLPLPPKPPGLPLLGNATEVIRFGKTGSLNLLFDQYARDHGEIVRVQVG
PFTQYFINSDEAVKAIFDKASAATSERPRWIVSNEQICNQENVLLLNASHPRWKHQRKVILQGMTSVTRADAGIDYLHFE
TAKFLKQVAGNDKLAGNSVELFNEIGRYTYSAFASQTFGMDIPDEKDPVIEYIFKSGLEQILGTLPGSHLVDILPILDKL
PISLKPWERKARAIFQDNMKWAVERLQRVERAIKAGTVNDSFLARVLQDEKNMGFEDRSEAAYLAFMLIIGAADTSKMSS
WSFLEAMMRFPHVQAEALKQIEAVVGVADRLPMYEDLESIPYVRYLMKELWRWHPPVALGHPHITTKELNYKGIRLPAGS
RIQLNAWAIGHDPNRHIDPDRFWPERYEGDLTNSEQSKNSADVKDRDHFAFGSGRRICPGYHVAERSLAIAIMRLVWAFE
IVPAPNVELPLDPRDYPGDMPGNPNEHMPVRLVVRSEAKRKVINEEYAKAEAAHPAMEPLNHDGWSWKF*
>jgi|Altso1|119763|ASLCTG_4010.jigsaw-mRNA.8
MWATYAIFVALFVSYLVAQRFQKGLTKYPGPFLASLTNIWRAIDAYKRQTHVTYPSLHSRYGDVVRVGPNVLSFGKPSAI
QDIYGLNKGYTKSGYYDVFAVLKKGNIVFNLFSTRSETYHARLRRSVNHAFALSTLMDFEPLVNSCSSYWLRRTEELFVK
GQEICQLSTWIQYFAFDVIGEITWSKRLGFVQENKDVADIIATVDSFQDYGTVVGQNPWWDLLLVKNPIKLFLESRGLWP
VSPNAAIIKFALARQAEAPAKPQQDPEKVSPSKPGVTFLQRFLQSQDKDPEFMTDDCITAMCASLIIAGSDSTSISLSGV
FYYLLKNPRVYKKLMEEIDAAEALGAFESSQESADAKDVVPFSAAKKLVYLDAVINESFRMHPAVGLLLERVTPPQGATI
DGNFVPGGVVVGCNAWVVHQDKETFGEDADMFRPERWLEQEGADPAKIAKMKSSMFHFGAGSRTCIGRNISLLETYKIVP
SFLRKFEIELDESQGPMYLKSAFFVHRKNFNVRIRLR*
>jgi|Altso1|119784|ASLCTG_4013.jigsaw-mRNA.2
GLDALFKWKLLVLATIPLAVAYYLRRTKAKVSDLAQYAHFPQPEPADPVRGHWAWVEKIAGEGDPRRQFDEMLYEQAEKL
DFPPVLFVDFRPIEKFPVLFILDNDVAEQVTKPNKAFRTSMPKHPAIQQLAPLVGARSLVTTDGDEWTALYKRIRPGFQP
SHLLGLVDVILDKSETFIELMEQKAASGETFTLGPYTTNLVFDIIGIVTFDMDLNAQIDGKQSEVLLTYRALSEAFNKRP
FGGVGWRDYFSANEREIRSKDKKLDGILKAEIKKQHSALVSGTSDAKTKNKSVAMLSLQGVDKLTSRILQQTSDTLRGFL
FAGHDTTSILLQWAFYELHTHPSAAKTLKEELDSVFGPTAHPSAVVKALRSSEAGALLYKLPYTDALIKETLRLHPPGTT
ARLAPPTSNTMLTLPDGNTLCVDSLCVSPRAYIIQRHPKIFGDTRNDFMPERWLGDEGKKIPESSFRPYERGPRRCTGSE
LANLEAKIIIACVARHFDFVKQGLGELDLDEKGEVQIDEKGKAKTKGTMFSTHLVTAKPVDGMDVKVRIKRSDEVMD*
>jgi|Altso1|119892|ASLCTG_4034.jigsaw-mRNA.3
MPRMKGGAIPDVFATLDEDVHRQMRRPVANLYGIGNLVSFEPLITSTLRHFFTRLDERFTDRDTPFDMYDWLQFFTFDVI
GEVTFSRRLGFLDEGRDIEGVIDANWKYFKAAAPNTQMPWLDYLWKDNPLLPAGSKKNLVAEFSFARIHERMSLTPAQRE
DINQRDFLSCFIREKDKDSTLPASAVPTWTNSNIQAGVDTTSILESALFYHLLKNPTTLATLRAEIDDAARAGRISEFVS
WKESQTLPYLEACIHEASRLHPPICFPIERIVGKEGLHIDGFVIPPGTRISMSPWTVHRQKWLYGEDADMWRPERWLVGE
EQKRAMYGSLLTFGAGHRSCLGKNLSYFQIFKLVPSLLQKYDLELVRPDEEWKIENHWFAQPSGFEVKISRRK*
>jgi|Altso1|119901|ASLCTG_4035.jigsaw-mRNA.8
METSYADVGGKTTSKSIALLLVILSLAGYKIWTRQVRHRQEDQYAAQMGCKAPRRWAAKWPEGLVLLFKVGQHARAQTIL
QFFLDVVESSGPTHEQQLFGARGINTVEPRNIEEILSTQFEDFSLGLRPKHFAPLMGSGIFTQDGAAWRHSRALLRPQFS
SNRYQNFEEMKKSVENLVDQIAPNSVVDLQPLFFRLTFDTTTFLLFGKTLSSLQSSDIAGKESEFAVAFNLGQDYLSHRG
RLGDLYWLANTPEFWRACKTSHRFVDDAIQDALDNADKPKLEKAEDEDKKHYVFIDALIQETRNKKELRDQCLNVLLAGR
DTTACCLSWTLRLLARHPQVLEKLRTEIDEVVGLGEHAPQPTRVDLKKMRYLDLVLKEVLGLYPSVPVNSRAALKTTTLP
VGGGPDGQSPILVRKGEAVGYCVYAMHRRTDIYGEDALEFRPERWEDGTLLRDVGYGYLPFNGGPRVCLGQEFALLEAGY
TVARLVQRFPFLTVPQDDPVVATGKEKQILTLVVASGDGCRVHMRS*
>jgi|Altso1|119936|ASLCTG_4042.jigsaw-mRNA.5
MSLAFYALLAALVAVAAYSTRNVGRRPAGYPPGPPTLPIIGNLHLMPKKKPHLQFQKWAEEYGPVYSLILGTKVMVVLST
DQAVKDLLDKRSGIYSSRPDLYLGQIASGASNGNDGLRMLFMPYGDTWRMIRKIVHNNLNIKAARTYVPYQELENKAMLV
GFLDNPDLFADHIRRYTNSLTTQMIFGFRTTSIDDPKLKQLYSGFEKFSEVSGKTTAALLDLFPILRALPDWALPLRRYA
KKLHEKERELYIGHWLNVKKAIKNRTSKPCFCLDLVRAQDEENFSDALAGYVSGSLLEAGSDTTAATLIGFIQAMILFPE
AAKAAREELDRVCGDRFPTLEDAPNLPCIRGCVKESMRWMPTDILGVPHAVIRDDEYMGYTIPKGAGVMWNVWTIHNDPK
RHPEPRKFDPQRYANDNQTAAEAANNPDASKRDHFLFGAGRRLCQAFEFGPGRGENGEVELPDADDLTEGLLVQPKPFKA
NIVPRDEVRARVLREEWNKMGSLLDEDEQWKVLPEGLIWKEYDNAAKTA*
>jgi|Altso1|119978|ASLCTG_4048.jigsaw-mRNA.8
MDANTSLRIKEVGKFTVVGGFILLIITYWLIKTIYNLFFHPLASFPGPRWAAGSYLPQLYYDVVHGPLVRVNPDELSLND
PFFYDKVYAGGGQKRNKSPDLTTIVRTSVISTNDHELHRQRRGYIANLFSKRSISDLESIIQSKVDKLVSRLKEANHTGE
ILNGPLVFGSLAVDVISHYAYGESFGNLDKPGFPCELERDIKAILMIQHVRRFIPSFDHIITRLPVWLVARVSPSMVSFV
DFETRIAEYSKAALKKSQEGEEPTKPRTIFDALISSKIPAPEKTLQRLTDESSTILVAGVDTTARTLTVTMCYLILYPEI
LAKLRAELRPYKRATWSQLESLPYLTAVINESLRYESSFTSRFPRLLVEPLAYKDKLIPSGTIIGAMPYLLNSHPDVFPD
PHVFRPERWTEAKARGEYLDKYLVTFTKGSRACLGINLAYAELYLTVAAMVQNFDLELVDSSIENITPDRDFGLGFDKNY
NFGVKFKIVKVLQE*
>jgi|Altso1|120482|ASLCTG_517.jigsaw-mRNA.16
MAVNASFVSPTADAKVAHVIQQFDTSGLLSSVFTGFNVWKLVLTLIISAVAYDQFKYIWNKGSIVGPSWKIPFIGPFLES
VNPDFKKYHEKWSSGPLSCVSVFHKFVVIASTRDMARKIFNSPTFVKPCVVDVAYKLLRPENWVFLDGRAHVDYRKGLNS
LFTRQALEQYLPGQEEIYNTYFKRFVELSQVENKGKHMPWMQEFRLMITALSCRTFVGHYCSDEAVKKIADDYYLITAAL
ELVNFPIIIPFTKTWYGKKCADMVLDEFSKCAAKSKVRMAAGGKKECILDFWVDNMIQSEKYRKRIEAGEKVDDAEKPTT
VIRWFSDIEISMTIFTFLFASQDATSSAATWLFQIMADRPEYLDKVREENIKARNGDVHATLSLDAIEKLQWTRAVVKET
LRYRPPVIMVPYLAKKDFPVTPEYTVPKGSMVIPTTYMALHDAEAYPNPDSFEPERWITGNADEQTKNWLVFGTGPHYCL
GQTYAQANLMLMIGKASMLLDWDHQVTDQSEVIKVFATIFPMDDCLLTFKDRTTA*
>jgi|Altso1|120660|ASLCTG_557.jigsaw-mRNA.1
MSNLIIVTVFLTVSALAVLHLYTNNKSQNTSEKALLKLPLIGDLHSSPIEKPLVSWSAWSEQHGPITVPKLFGIVPIVVL
NSYEAVTEPFGRRSKWYSNRPASVSMEMITGAAPGCSRFTLMHDYDDHLKLHHRILSPSLGAPAAAKFHPLMELEAKQLL
FDLTTAIGKLPAGSVITTKTIYPLLERTQSSVILALHYGLRILRFEEPLLHEVIAIQAKVTHLAANPQLPDLVPFLRYLP
TIISPWQRYADKLYASQIDLYMRLFRHGKNALGWNATKQAIAIAQKHAPGDSPVSDLDLAFTLATSIQGGMETSPRQMLW
FFVAAIQNPVVMNRAHEVLDQFVGRGRLPRFSDRNNLVYVDAIAHELLRWRPISPGSIPRRADRADEFAGVKINKGVTIM
ANAWAIGRDEAVFDASHGDAQDFVPERWLRDGKLRGDLPLPVFGQGRRICQGKRVATDGTFMNIAQLLWAFDVEALEGDD
VDPWEMRVVGFMTEPKPFRFRLKPRGQWVLDVVRKEWESTEKSLEGVMGIANDVEE*
>jgi|Altso1|120896|ASLCTG_610.jigsaw-mRNA.1
MFVPSNIGWLVLSCGLFVAYWVLLAIYRLHFHPLSRYRGPRVAAVSNSWYEWYWNYYLNGQMIFEIQRLHKQYGPVVRIG
VNDLSIDDPEVYQAMTKVSSGFTKDPHFYRCISFPGTSIGETDPAQSRIRRKVLTPALSGTRVQELAPAILVKVERLLRR
VDLCAQSAKTICITSACKALTMDIISKIVLGREIGCIEEPDFRNSFIENLNAAFETGWIATAFPRLATLALWMASMSDFS
VIPNPLIDFKRKCRAITKSYLEVFDPHSAVYVAREDVNVPSAIAAHADRSAVIDMLMDPLTVKGHTVPSLEQLNDEAVIL
LTAGNDTTSNSMIFGLYQICNNMSVYKTLFQELQGHFPSVDQQITYEEAKQLPYLVCNPPITSALRVKLTTSCVQTATIK
EILRLGTPLPGRLPRLIPSSGFQLYGQDLPPKTSIHTSPYLLNRHPSIWDNPNDFNPDRWLRKNSRDLDKYLATFNRGAR
QCLGKEWVHSYQIAGLWQD*
>jgi|Altso1|120996|ASLCTG_626.jigsaw-mRNA.23
MTGSSEVTEPHSFFTIPHVAAAIITYWVVATAYNFLTAPTPPSSIPWMGYGKGWIADFRNFTALTKSKEWLLAGYDKYSR
DGKIFVLPATLGMAAEIVMPRSQLGWMFDQPDTVLSTKDAHYDFLQGDYSFVDPIILKDPYHEHVIHKNLVRNLNAIIPD
LEEEVPHAISQVYGTDTENWKKLDIMESFMKMVPVLTNRMLLGDSLCRERKFLDAVLGFTMDCIRTQSLMFLFPKALHPV
VGTLLSLATKYHYWLSSRFTLPMIKQRISDIEKKDAGDPEYKNWKEPNDFINWSYRTAQAEGRRDEMQPDRIAKRIMPIN
FASIHTTSLTAYETMINIMSAGPEVVEQLREEAHRILQEEGGWTKQGLSRMHRIDSAIRESQRIAPIALTFVHRKVVAKE
GVTTPEGVHVKYGTLLSCPWTPIAGDTDIHGNPEEYDAFRYSRPREEYEAMDAEERKKVDALKLKQNGLVTTGVHHLPFG
HGRHACPGRFFVSHELKMIFADLLLNYDIKPLAEKPKKIWVIRFQVPLPAKIEVRRRKSAWTPETVS*
>jgi|Altso1|121122|ASLCTG_645.jigsaw-mRNA.4
MKFNSELQALHQKYGPVVRVAPNEVSFATLEAETTIYAKQEDGRFSKAGTFLTLFSDLVLNAPTLITIPDPALHKRLHKV
IQQAFTPQALASQEPIQNLHIERAIPEFDEITMKGIEIDLADKLETMFWEIIGDLAFGEPLMAGKRPTYESLKNLGKGSM
PMVEALSFMLVMPGVAPALETAKRIISAMPIPSQLSKLVPSKKLRDCIDRQDGREDFITAIMSSEKQGLTLDADAFFSNA
MGLTLAGYQTTATTLASTFYHVLRYADTYNSLCAEIRSSFANEADITGERLSRLPFLNACIRETLRLLPPANGKTAQRTA
PSCTIAGTYIPAGTVVSADLYTIQRSPQYFVDPANFRPERWMEGAEENGFGGDNRSASRPFLIGSRACIGRHMAQQSIKL
IMAKLLWRYDFELLDRDGFIWERDAGSSLIYTDYKLLVQVKRV*
>jgi|Altso1|121125|ASLCTG_645.jigsaw-mRNA.7
MTVLSSTLASVDIPVTVVSLFVVSVLYFGYITVYRLFLSPISHFPGPRLAAWTYWYEFWYDVVAEPEYTFKIGRLHKEYG
PIVRINPDEIHIADPDFYDTIYAGSGRKRDKWDWITRSFGVDESLIGTLKHDEHRIRRASLSPYFSKQSVRALQPLVDRN
MGILLERLRQFADSGSPLKLDDAYAALTNDIVEDYAFGRSEHRLEAPDFDPSFRDAMLQGGKAGHVLKHFTWLMDLLRKL
PDSLLLKLSPAMGAYSQLQTSVKRQVAEIQHAHQTHTYDKTRRTIFHEILNSKLSDYDKSTDRLWQEGEVVVAAGTITTA
WALGVSTYFVLATPEILRKLKAELEAAITDPSQPLNLVALESLPFLTGVVQEGVRLSHAISHRLHRICPDETLVYRDTGN
QREWHIPPGTPLSMTSNLVHHDERVFPNSHDFQPERWLDNPRLDHYLVSFGKGGRACLGINLAYAELYLTLAALFRVYGT
EEVEGKDDVGKLQLFETSAADLVITSDTVVPVMPEDSKGLRVKVY*
>jgi|Altso1|121813|ASLCTG_809.jigsaw-mRNA.18
MKYLQHILNETLRLYPVVPYNVRMALRDTTLPTGGGPDGTQPIGILAGTPIGYSTLVMQRRADLYPPTSRSFPPPETFAP
DRWDSWTPKSWTYVPFNGGPRICIGQQFALTEMGYTLVRLFQRFETVENRMGGTQPGMHADIVLQPAKEVRVAFK*
>jgi|Altso1|121814|ASLCTG_810.jigsaw-mRNA.1
MAELKSTSISTSYLLGAAVVLFLSYKIIQRLSVNARIRKLGARAPVRRTYLPYGLDMAYEVITFALKDETYAMWVAMFEK
WCGPGRYTIEAGVGERVILTADPENIKAILATQFKDYGKGEQFRKDWHTFLGNGIFTTDGQLWHNSRQLIRPQFVKDRLS
DIDIFEQHTQILISKIAESEEIDTLDMMFRYTLDAATHFLLGQSVGSLDEPKTAFADAFYNAQRVMSFVAKVGPLNWLIP
RKRMGFYDSIKVINDF
>jgi|Altso1|121863|ASLCTG_820.jigsaw-mRNA.3
MSLPVLCVLAYFVFLIARVLYRLYFHPLSRFPGPRIAAVTSWYEAYYEIVLKGQYSRQISRLHDEYGPIVRVTPDELHIR
DPHFYEQVYAKNLHLDKEGWDKRFGCAGGLLPTVDAEQHKRRRAAVAHMFSRRSVLDFIHIIYRHVDTLSVRMQEFEDSA
EPLNLSHAFPALTGDIIMDYFFGFNYNQLKHPDFESFHDAFIKIGGVGHVATQFPMILPIMNSIPDRITLWLQPAAKSLL
KFKQDNWHLIARTLQGEELKSNDAKKTIFQEILSSKLPASDKTHKRLADEAQIIIGGGVETTAFALSTAAFHIINTPRIY
ERLHRELVEALPNRDALDLGSLERMPYFKAIIMETARMSYGLSARNPRTHKTPLKYGQWVIPADTCISMTIPDVSHDETI
FPSSREFIPERWLDDPKTPEGIPLERFMVSFGKGTRSCLGINLAYIELYLTLGMMFRRYEFELYESDVEDVTLAHDFFIP
VTKLDSKGLRVLVKRTSD*
>jgi|Altso1|121877|ASLCTG_823.jigsaw-mRNA.2
MSLFAQLYAARWMLGLVALAAYAARAYLGYRRLRAFAGPPSTGWCELLHIRAILGRRSHLWYREVGERYGPIARVGPNDL
ITSSPDLLAHMNAVRSPYTRSTWFNAATRTEVGRDHVFSELDEARHTKRRQQMASGYSGKENVSLESDIDEHVQQLLDLI
RSRYLSTATHYTPMDLGSKIQYLTLDVISKIGFGKAFGDLKADADLDNYISSGRDGLSIIVLVAAFGLAPVLHWPPIARI
LGPSEKDATGFGKMMAVARGLIDSRLEKPTNGRSDMLASFIRHGLKRDDLITESMLQILAGSDTTATAIRATMLYLMTHH
RVYRNLQAEIDATVASSQASTASDIVSDETLKGLPYLQAVAREGLRMHPPITDVVPKKVPIGGDKFVLDGKEHFFPGGTN
ICYNAWGLHHDKKIFGEDADCFRPERWLLDDQDETDRKSLNAMIRTSDMVFGYGKYQCLGKPIAWLEIRKVIFEFLRHFD
WSLVDSEKPWRSLNYGGIFLQDQLNVLVTEREPSLR*
>jgi|Altso1|122273|ASLCTG_934.jigsaw-mRNA.2
MQFATYAASLQASINLRLLQHHLSHVFAYCCSLTIFVYILRGFFKGPRQKLIAGIPVVGGNDVKSIQLNRERFRTQAKEM
LLEGYKETGGGFFYVPSPLGERLMIPSKYLEELKSAPIDHVDFVATFIEMFEGKYTTMGSRSTLHPRVVKAQLNHHLADV
MPTVQQEIFDSVKDNFPLCDDWTPISVVSTLTQIVARVSSAMFGGTTLSHNKPWVVASIAFAIDGFIGAQKLKKYPVFMK
PLVAPFIPELRNIAKHYKAAEEAAIPLIDSRRKRQDKAMDLLYWMDEQAKGEEKDLKFLAGILLKVSFAAIHTSAAAPAQ
LLFDLCERPYIIHELRKEIASVMDKDGMISKAGFLEMVKMDSWMKEAQRFNPLLLITFERVVHRPFTLSSGLIIPAHTTI
GIPTQAITMDPALYPDPETYDPWRFSKLREESVANEGKAQYVASNPASMSFGYGRHACPGRFFATQEIKAIMAHIIMGYD
VRFSEGQKRPNSLCVETQFLPSQEATVEFRKR*
>jgi|Altso1|122275|ASLCTG_934.jigsaw-mRNA.4
MRSYLRDVFSDQYLREQESLISDNIDQFITLIGEKGSSIDGVDIVMWFNLATFDIIGSLAFGESFGGISSGTEHFWVSII
VKSLRLGALADTFKRFPWLGYFAQKAFSGLLKQLIKDTRRHEQYAMELIRRRIEQSSTRKDFLTKMLQGRGNDGISDVQL
AAHASDFVIAGSETTATALACITYHLLKFPEIGLRLQTEIREAFNFYQEINGTSTTSLLYLNAVILEGMRVYPPLPFPLP
RVVPQGGDVVDGHFIPEGVSELEVVDVAILLSILANHKVPQTIVSTNPFAASMSSQNFLNPWKFDPERWLRKDGEDTLGA
SQPFSLGTRSCLGKSLAWLELRTILAKLYFKYDLKLLNPQLDWHAQSEMHTLWQKPEMRVSIVSRADKS*
>jgi|Altso1|122504|ASLCTG_984.jigsaw-mRNA.3
MAHSPLLFIVAGAAISYILYTRITLYLARQRFKKEHGCQPCTAQFHKDSIFGIDNIKAMAYNSKHHILLQEAQKRFQRLG
NTFHNRVITEPFIATCEPENVKAVLSLKFKDFSLEHRSAAFTPLLGHGIFNADGERWANSRHLLRPNFARDQVADIDAFE
RHFKLMLKHIPRDGSTVDLQELFFRLTIDTATEFLFNHSTNSLRMVGQGNDNNEDLIFSKAFNFAQEDITVRSRWGMFDR
FRKNEDGKKAIDICHAYIDKFVDDALRFRQDLDAEKSAESKDSKYYFIQEVAKQTTDQKRIREELINILLAGRDTTASLL
SNMFFEIAKRPDIYAKLRDEVATLEGRTPTYEELRNLKYLKWCLNESLRIHPVVPGNSRRAIRDTVLPRGGGPDGQAPLF
VPKGTTVGYSPYTMHRRQDLYGPDADEYKPERWETLRPGWEYLPFNGGPRICLGQQYALTEASYVTARMVQEFKTMESRD
PEVWRESLTLTLCSMNGTQVGLTPA*
>jgi|Altso1|110583|ASLCTG_1043.jigsaw-mRNA.10
MSILDIVRTVWGSSLILKLGLIITTPILLLLTVYFIVVPNAIKDPRRRHLPPGPKGHPFVGSLFELADSEAVRDKVIAWR
KQYGHVFYTKIGGTDYIWLSSPRAVKDLMDKKSNIYSSRAPAPMAQDVISAGRRQLFMPYGPRWRSIRKHSHALLNLNTS
IKYQPIQDFESKVLLKQLMQDPNDFMSINRRYSASVIMLITYGYRIPNWDDPLIKRIYGLLERFTQNTAPGVWAIDSFPA
LASLPQWLFGNWKTHGQKLHEQDSKVYLDLWNKLKRDTDAGVAKDCFTKTFYLNGPEKSGIDDLAAAYTCGGLVEAGSET
TGSALNNFILAMVLFPEAQRKAQEELDRVVGKDRLPTWEDEENLPYVRGVIKEVLRWRPVNKFGMPHATSEDDWYEGWFI
PKGSVVVLNWWAIHNDPDVWSNPSTFDPSRYLNHTASAAHYMNAADPSERDHFAYGAGRRSCPGVHVAERSLFINMSRVL
WGFNIIKKVGKDGEEVRVNTKMEPGFFSVPEPFHCDIRPRSETHAKVMREEGERAERDGLDY*
>jgi|Altso1|110610|ASLCTG_1047.jigsaw-mRNA.16
MGDIGFNRSFGMVKSGEKDNVIKLLHDSQAPLSVLAHISWAMRLIARTPIGSQPLFEHMKWSSKVLEERKKVECSRVALL
SQLYLLTHGRTPLKKKNVFSCLLGSNEDQITPEMNADSRLLIIAGSDTVSATLSYLLYELCKNLTIQARLRSVIDTIKPE
KAYLDVEDVAECAFLDGVINETLRLHPATPSGPQRETPPEGLTLPDGTYIPDSCIGQKLAMMELRSVTANLVRSFEITFA
DGEDGSTIEHKSRDCFTMNVGKLDVRLTPRYDN*
>jgi|Altso1|110699|ASLCTG_1065.jigsaw-mRNA.9
MESISSESALDNVSRRLYAIAFVAVAFFAVGRLRQYWRLRHFAGPRTTGFSWLWHSRAVIGGQSPRYYGEVCEKYGPIAR
IAPNHLITSDPEFWARINAVRSPYTRSAWYYHCARFETGKDNVFTDCDNDSHDARRKKMTSGYSGKENPTLEPSIDLHVK
ELVDLVHKYAVSTASTQQPKPMDLAEKIPYFTLDVISHVGLGQAFGDLKANKDLQNYLKSSEEGLRIGNTAFAMGIAWLR
DTPIIGPAISPSEQDATGFGNMMAQARKIINSRMTKSTDDKSDMFASFVRHGLSGNDLFQEVFEQILAGSDTTSAAIRAI
LLYVLSHRRVYAKLQAEIDEAVKNGTAPASPGIISDTEVRRLPYLGAVVREGMRASLIFFH*
>jgi|Altso1|110844|ASLCTG_1095.jigsaw-mRNA.13
MFHSTNNVNAGVQTKNLTSPELTPGLSTCTTVIDCPNDDKCKYLTNSNTFIARCNYDYYGGDIAIKRTESMTKCVDECAV
FPGCVAVTWVDTMCWLKNTNYKTVYNSAVDMTQSRMICFSGKVGDKTVASGSDTKVAGIAVDSHPTTGNGYSDSTNRDLY
NQDDNHEIRNAAGSSIAIPMALQSFLVSAIAAHPIVTLSLAPFLLLFIRSIYRVYFHPLSHIPGPLLAKLTSIFLHYHAY
IGDEATTIHKLHEQYGPYVRVAPNEVDISDAEAIPAIYVSKGGFAKAACYANFDIDGHKTIFSTVDADYRSPRAKAVLPL
FSTKALRENEKAIWGCVDRMVERLKEESKTRRPVNVLNLTRSLAVDAVSTHLFRENYDGVSERGPVLSVSAFVDAFVAVG
RFFYLPNIAFVWLEWAVGKWMPDPETEDSMMLVDKFVATLVAKTSEKSTTYPGRLLAAGLSDSEVKAQCKDLVFAGTDST
GMNLATIMLNLAYHTEKYERLKEEIRSNAALGSDAQEVQALPYLNAVVKEGLRISMANPTRLPHVVPTGGWTFKSTYFPA
GSVVGCSAYELHFNPSVFPEPRSFDPERWLNPTEAMSKYWFAFGAGSRACIARNLATLELQLATERLGRSGVLDGAKVVQ
REVVIYEWFNSKVKGERIDLIWG*
>jgi|Altso1|110934|ASLCTG_1134.jigsaw-mRNA.2
MAISTTTSLLLAIGTLVVYALARFFSSGNKHDLPLPPEPKGVPFLGNINDLPKPGIMECHHWLEHKDRYGPISSITVLGQ
TFIIVNDADIAAELLNNRAATYSGRPKMVFSGDMIGWTRTLGMHQPNQIFKHHRRNIASVASSSTSLKVFDRIQNEEAAH
FLLNMLESPDDLFEHIKKEAGAVILRITYGYTPNAKGRDPLVDLAGQTMVEFADSSVPGKWPVDVFPFLRFLPDWCPGTG
FKRTARQMADQLTRTAEEPYAFVKSQMRSKKAKTSFLSQAIESLGLDPSMEHIHKWSAASMYLGGADTTVSSLMTFFLAM
ALFPEVQKKAQEEIDRVLGGDRLPITSDKAQLPYIEAVMKETHRWHPVAPMAIPHCCTEDDTINGYRIPKGALILPNSWY
FTHDPSLYPSPSLFSPTRYLTTPPAPDPRTWTFGYGRRVCPGRYVADNALFTTIAQVLAVFNIKKRVEDGVVVEPKVEFT
PGVVSHPVPYRGCVLGNGESFVYAMYNV*
>jgi|Altso1|110989|ASLCTG_1145.jigsaw-mRNA.6
MAGALQTLVAKLASLNVSSQRGLALLLATLLVLYILKCLVLIIYNLYFHPLSKYPGPKLWIAFSFTRTLRHMRGDLDAQM
VLLHQQHGEVVRHGVNELSFIHPSAWKDIYGHGHAELRKYFPPNAVNPNQIIAADAQNHFRMRRAMLPAFSEKALAGQER
IVRVYVDLLMRRLSESAAADHGATVDMARWYNLTTFDLIADLCFGKSLDGLETGRSNAWIEKIDQMLKIMPVMVLATSFP
LLMSLFNLVLGRKMQRSRKEHQEYAASLAMNRIKGKEQADRGDFMDFILRSRGEEHELTDEELVHNADLLMVAGSETTAT
ILLGVTYYLLKNPVAYKKVTDEVRGAFDKAEDINFKEVNARCPYMLACLTEAMRIFPSIPLALLRITNDGPPTPVAGHLI
PPQTRVGVHQLAAYHSPLNFHAPLSFHPERWLPDEYNNPASPFHTDRRDVHKPFSYGRRDCIGRNLAFLEMRLIIALLLW
NFDLELGDGMDAWEKQRVFGLWEKPPLRVRVRERARK*
>jgi|Altso1|111075|ASLCTG_1166.jigsaw-mRNA.5
MAVMDTTDLVAKALNASIASLVVLLVAILARIFYMQKLHPLSKFPGPWYASSFSVFGAIVSVLHREPEFFMYLIKKYGTD
SPIRVSPTMLLFPKPSALKDIYRDPQCNTRAGMYDSGALGPPHLVSTIDGEKHRVLRKALSNAPWSIGPLKNAWEPRFDE
QVSLLITKLKEHAEAKRTICLSDKVAEFAADILSIIAFTQPFGSVENQRDEKYLLTNWRKGLTFFGFSGRFRFFRERILR
LPVVGSLLLPTTSNDYGMGWLMGEADRQVTTREQQNKEKPFDGRPDFLQYCLDARYSDGSPLTPTQKRAHVTLLYQAGAD
TTGTALGCILRLILTDPPTLSRVRAELDAAESAGLLSTPIRYDETLQHLPFFVACIKEGLRLFPPAPNLFPRVTPKGGKV
IDGHYVPGGMDVTSHAYTVQRDKGFYGEDAEDFKPDMWLQGEKRNFELEAAQFTFGVGARMCLGKDVAKLEMYKVLPEII
RRFDINVKNSGSYVVDGGVAYNVDFLVELATRNSV*
>jgi|Altso1|111146|ASLCTG_1179.jigsaw-mRNA.5
MSTAAFSIPYAAALGACAFLYFVIYPIIEYFRDVDGMVLFVDDKEAPTNDSGLRRYPNMHPLSGITSIPFMVLAHGGARS
TYLEKLHRKHPVIRVGPKFLSYGDLRAVKDIYGHNTPCTKDGSYVVTAGSHYHLADVIDKHDHARKRKLMSSAYAIKNLE
GWEHKVADKTQKLLKHFDECCTAPLAPGQLPKPEDVKLDYRKWTNFFTLDAIADIGLSDKLGFLDRGHDRITGRRTDGST
YECDFRPALYNTARKQSLLIWPYDWYPLINKLSNVIPFYKRMSDYANEWEGIPVQLAHKRLERYRAGEKLDDFFQTLMED
KNGHPNNLEWGEIIAEVSIMMNAGSATTAIAMANVMYQLIKHPEIKRKLVQEIDSALEDDEEEGDGVIAYDRVKHLPYLR
ACLDESLRLFPPTPHGLPRQTPAEGTNILGDYIPGGVSVAMSAYVAHRQESMFPQADKFIPERWHGEEGKALQPYFLAFS
AGARGCIGRNISYLEQTVVLASVLRRYDFALSSPNWELQRLETMNWILGEMPVKIWRRERKSAQQE*
>jgi|Altso1|111179|ASLCTG_1183.jigsaw-mRNA.5
MELIITPTQALVPLSVLFLVYHAIRALFFGKAESKHWEELPVVGLQKGWFQWVLATLKSIRKTQDWAFEGYRKFAGVNSP
FILPSIDRGAMIILPPRLIKKVYSLPESTLDIHATQSETIQTKWTVWDKEVADNDFQINVVRHQITRNLEHLTPLMADEL
DRGFERWWGGKDDTEWKEVAVWDACLKLIAGASNGAFCGAPLCRDEQFLNDLRDHAMSIFAGAMLINATPKPLKPITGAL
VGSTCWYLRRKAMKGCLPFVTERLNATAQFKANARCGWTPPKDGLQWLIDECYAAAAKGDVGQLDPKRVAHRLLLVNDIS
LHSTSFTVQNVILDLFSSDPAMGYVDALRDEAASVLAKAGGVWTRDAVRDLKLIDSMIRESMRLNPFAIVGLPRTVVHPE
GIRLPVSNIHVPQGTMIAVPMEPIHYDESIYPQARSFNAFRFADPSNVTSIVDNFATKDDLEDAKADTSDRKGKSTATLD
DAFLGFGFGRHACPGRFFALNEMKVFIAHMLLNYDVEHMAVRPKPLDTVWLKLPLHGGKIRVRRRPAAA*
>jgi|Altso1|111180|ASLCTG_1183.jigsaw-mRNA.6
MEFLEMQSVHLPGFSPLAVNAASSIFGLISIFFFYKALVAKKLASSPVRILKTIFRPVIKRYQAWAYLFWGPEIIQKAFD
EAKGKPFELFAPDNRYVFVSDPQQIKELDNAPDTVLSLQAASKQMLQPMYTMHGFNWFDRRGTEGVGFIRALRTLLTNNL
PKILPDLTCIIRTRFQELHAGHPVINGKKQSDVYHMTVKLVVLSNAVSFFGKSLAKDEQFMISALAYIEETLICAEIVRL
LPSFMAPFVGGIIARTLKSHATIFNRLLPIAQERCIERDAAKLGQKVPQHADCIQWIMETSPKNAPWTPQRVVHELMAIW
FGSVHAVSTTVTFAIHDLCLHPEYVEPLRKECESQYAAFEHSGVGLPLLDSFIKESARLTPVESQSTRRSALQPFSLKDG
THVNVGDWFCTPVRAIMTNPVDYPEATTFSGFRFADPQLVKSLENSNGAFDIMQKKPTKLTDFDMTFHVWGTGRMACPGR
YYASAVMKVILGQVILNYDCELVNPTAKRLFTWRSTILPKPSAKVVFTPIGDAN*
>jgi|Altso1|111256|ASLCTG_1203.jigsaw-mRNA.1
MGFLANVAGPLGNFTSTSSTPVVAAAGFASFILLAIVLNVLKQLLFKNPNEPPLVFHWLPVIGNTVTYGMDPYAFFFANH
KKYGNVFTFILLGRKMTVCLDTAGNNFILNGKIKDVNAEEIYSPLCTPVFGKDVVYDCPNSKLMEQKKFVKYGLTQEALR
SYVTLITQECEDFIKRHETFKGQKGTFNVPKVMAELTIYTASRSLQGEEIRNSFDSKFAELYHDLDMGFSPINFMLSWAP
LPHNRARDNARETMIKLYSEVVRKRRSGAAKKNSHDMIWHLMDCKYKDGTQVPEHEIAGIMIALLMAGQHSSSSTISWIL
LRLAQNSHLVEELIAEQKSALGEDLPPLTYEDLQKLPLHAQVVKETLRIHAPIHSIMRKVKQPLVVDGTNYVVPTSHTLM
SSPGFSAQLDTHFVNPDVWDPHRWDPEHQQYDEERDDADEEKIDYGWGVVSKGTNSPYLPFGAGRHRCIGEQFAYLQLQT
ILVAFVREFKLRNVGGSKDIVGTDYSSLFSRPLAPGIVEWERRQ*
>jgi|Altso1|111269|ASLCTG_1208.jigsaw-mRNA.2
MALAGLLVKAIGLGAIFLITRYVLAYLQSPLKTIPGPFLAKFTDIWRFLNHYGQTHIETQRRLHERHGDFVRLGPNTVSV
ADASLIKTIYNTRGTYLKSEYYSINDVLQDGHIIQNIFSTRSNEFHSKGVKPVQKLYSLQNALQIESIMNDNLRILCTQL
DARFVEGANKGKTCDIDDWISFFAWDFLGDMTWSKRIGFMEQGTDVGDMLGTAERVMRYFSVVGQIPALDKWLGKNPKWP
RSLYKFDDFSVAAGFSVERFVERMQKPELGDGKHDFLNGFLEAKKEFPELVTDNEVIGYMIINILGGADTLAIVIKAIFY
YILKSPASKARLVEELAAVANLSFPAPYTAIEHLPYLDACIKEGLRMHPVVGHILERVVPATGLTLPNGETLPPGTIVGV
NPWVIHYNESIFGAKTHEFRPERWLQSEQEEIGAYEARIKRMKDADMAFGGGNRICIGRPLALIEVYKVVATVFGRYQIE
LEDPSKEWDLHKQWFVWPHDIKVKLNLRESISAP*
>jgi|Altso1|111294|ASLCTG_1212.jigsaw-mRNA.3
MSYPSYALLALVPAVAWLLYLQISQWRFKRYAHIPSTLPSNFLIGHLGHIAAGYRKAGFSSTVHPDYVFENIWNAQGCPE
FMFFDTRPVQYPLVLIASHGMAEQVSRASKTQQYSVTKSPTVQQGFGELVGRYSLISENGESWRGLRKTFNPGFAPQHLL
TLLPVIVDKTCTLIKRLDALATSGVAAEMESYCTDVTFDIIGDVVTNIDCRAQDDSEQAHDIVRNFRTLKAVYTGDNGLM
ASWLNLPLRVKKYIYSQRLDAAVKNTADQVKSFLFAGHDTTAILLQRLFYALSMHPDCLAKIRAEHDAVFGDSEPHDVFL
KQPDETMKALKYTSACIKEALRLWPPAASARMSHNGFKLRTLDGDNICVDKCVIYLCHHLIQRDPKVYGDTANDFVPERW
VGDSDTSSASTEDDESTTGESKIPISAWRAFERGPRNCIGQELANMEARVILACVMRRYDFVKVGLGEAETDEAGQPVID
QKGRYKTKSELINTMSITARPVDKTIMRIKFRGSMN*
>jgi|Altso1|111513|ASLCTG_1279.jigsaw-mRNA.8
MAYLPYTQNSADENSHGRYYVYGLISFLILIIFKYAYHILASPLRSVPGPILARFTRLWEIYSVCKHDNPTHNIALHEKY
GPIVRLAPNRYSINDSEAAKVILGHHNAMDKSNYYHPFGAPNEYNLFSEPSISSHAKARRPLAQLYSQTSLLSYEPFVDT
CNKILLQRLEEYARDGKALDVRELMQYYAFDVIGEITVGARFGLMEDGGDKSGVVEAIDEGMTWGAIIGLIPEWHWRIGM
TMDKLGLKPSFRKIFDFVDFHLNNRVSGHTKSPEDRSDFLDKMLPMEQEGKATRYHTRQATSQNIAAGSDTTAISLSAVI
AYLAMHPNVLVTLRHELDEATAAGTLSDPATFQQAQKLPYLQAVIMEALRVHPAVGAPMTRVVGPQGLVIADQFFPPGTE
VGVNAWVIHNNKSIFGPDAHVFRPERWMTKDKEERAVLDRNFLSFGAGPRTCIGKNISLLEMNKVIPQIVRKYDFDILPH
ANGEKYTWKTRWFSKPSFNAIVRGRVQKTA*
>jgi|Altso1|111523|ASLCTG_1279.jigsaw-mRNA.18
MQSLPAMITISLGVIVLLSFVVMTSSKSKPPLANPPRWYQPALFKRLEFQRNGRAILNEARKRHGKQLYRLITDTGECLI
LPPEYAGLIRNSMDLSFAEAAVDMFSGNVHGFEMFAVLLHEKRLVQTVVTKRLTKYLYTLTKPLSEEATYACDIVFGNDP
EWQETVIADSILQLTARLSTKIFLGDTMCRNEAWLSASKAYTATCFVMSLKMAAVPPLLKPLVPYLLPDAKTVRSHGQAC
RDILTPLFTSRQALKAEARRTGNPEPVFNDMIDWYEQESGGTNYDPALFQTALSFVAIHTTSELLTHAVTLLASERGYVD
ALREEVVRVVGREGLITMRRKAKQTILLPNGILIPKHTHIAVDGHLMSSPSIYASPEKFDIYRYQRLRSDPTRASQAHLV
STGPENLSFGHGVQSCPGRFFAANEMKIALCHLLLKYDWEVVEGQTELDAKILFGETEALSKGNRVRFRRRKEEIDLEGV
AYV*
>jgi|Altso1|111556|ASLCTG_1290.jigsaw-mRNA.3
MIFFLAPFGFLDPLRHALPLTCTGLIIIFAFYLSRHNSPKPAPNIPIHSYDREEYFRRGYELVQEGQKKYPSCFQLRTAT
GWKILVPIRFVEELRKNPSLSFARGNDKDAFIEYPGFEAMEAACHDDYFMQEVVRVKLTQTLNLLYSSVIDESAVAMSEV
LGEDKIWRTLRIKDDINHIVARVTTRVFLGFSLCRNQKWLDIVVNHTKAVFMAQKRMRQTPPALRPLIHYFLPETKLLRQ
HLHAARALISPELAKRRAAVEESLRHGKIPKESADAISWMVEVSQAQGRKIDVAVHVVSLSMTAIQTTSEVMTNCILQLC
ETPSVVDDLRAEIISLLKEGGWTKYTLYKMRLLDSFIREVMRHHDFLRVTSWRGCTENVVLLDGTVLPKGSCIYFDDSKV
VDPEHYPDPKKFDPTRSLKKREQPGQEERYAPRSRLNTQLIRATAINSCRYKPTTCLLVMVYMRVLVVFSLIWSSR*
>jgi|Altso1|111559|ASLCTG_1290.jigsaw-mRNA.6
MDSAQIHPTRDSLFILQLTTLLVSVLATAAYIKFQSRPRPYSGFPVVTLDGPSETKASHAANWFRRGRALVNKGLNEVSG
AFQISNGSGYWIVLHSKYMDELRNHPDMSLRGALRDENFPDYRGFDGFRQAFKDSTFTQEVIRVKVTQSLGLITANLASE
CQHALHENLGESREWQQSFIIEDILNIVAQLTSRVFLGERLCRDKEWPQITKEYARNSFMGSEELRQCLPLTRPLMQFFM
PACTQLRKFSAAARRLIDPEVQARKRRADEAIKLGKKPPKVEDTIGWMVEVARGRQVDYVGGQLALSIAAIHSSTDNLSK
AVVKLCEMPEIVAPLREEIMTVLENNGGWSKLALYRMRLLDSFLKEVQRLAPFTIVGMHRRVMKGYVLSDGTHLPKNSRI
MVMNDKLRDSSVYEDPDTFKYDRFARLREQPGHEDQHQLASTSSDFATFGHGEHACPGRFFAVNQLKITIACLLLRYDFR
FQPGQAEKARVISFEMVETIDPTLKVEVRRRSEEVDVTKVAKETA*
>jgi|Altso1|111562|ASLCTG_1290.jigsaw-mRNA.9
MLGGTLDDCRTSISTMQLHWTVLGLLPVLFIAILGPRVRRIWVKYVHLTKIPTPHKKDYFCFVTETTRAEFLNKCARLLR
KGFASGDVIRLHASWDHIVVLSPFYAERLRADEKFSPDTFSDKEMFGAVPGFEPYRFLCTHRDLVRNVISMRLNRCFVPA
TRYLSEAIDDALRKQMGNDSEWREVPLGKAVLRVLTQSSFRALQGPELCYDDEWLEIATQYIVTSVTGVTALRKLHKLLV
PVIHWFHPDAIKSRRLLSRARAKLLPVYERRKKELSQASKNGTYRPEDADAFEWYEELADGRDYDPVVAQLTVAVAATHS
TTDFMCQFLSDMVRYPDYIQPLRDELILALKEKGWKASTILQLPLLDSVMKESQRVKPVAIAFMRSIAQHDVHLQDAVKI
PKNASVIVSAHSMRDATVYENPDSFDGYRFVNPTKHPESRHFTSVSINHMGFGFGKHACPGRFFVNLETKILIVYLLLKY
DWKFATDGGPAIRTSGFDQVVDPSAKMLMRRRKEEIRVEALYE*
>jgi|Altso1|112018|ASLCTG_1407.jigsaw-mRNA.1
MHLTVLAWAAAVAVVARILFPFLRAVTSPLRDVPGPVVARFTDLWYLWRVKRGEIVRYGPNRYSFSSPSAQKIIYGHGAK
FPKSSWYATWQNPHPDQWALFADQSIARHSENRRQYQSAYGMSSLVSYESYVDECADLFSQRLQEVASAGAYVDMGHWLQ
CYAFDVIGMITFSKRLGFLDRGEDIRGVLVALEDHLWYATLTGIYSWLHKYLAPIRNFLAGPNGTGRAYVMKFTQECIAE
HQQEQTKAIPVDELRAEQGTTSMDFLTKFFKKNADDPKSFSMYHLTVGCVSNMTAGSDTTAISLSAILYYMLKNPRTFEA
LRQEIDERQREGRIGHHITFRESQDMPYLQAVMKEALRMHPATGLPLERVVPAGGATICDRFFAEGTIVGMNSWVAHRDT
SVFGPDANMFRPERWLESDKEKLSLMERSWMPFGLGSRTCIGRHISQLEMSKLIPMLVRDFDFALAPHLQAADWKTTNHW
FVKPRDLQVKVTIRQQGR*
>jgi|Altso1|112031|ASLCTG_141.jigsaw-mRNA.3
MISTALSLVTVQNAGYAVVSFGVYVTISPSIYVVALLTYLQIAILCIYRVYFHPLSSFPGPLSYKISGWPLLWQAYIGNR
HICHLLDHQKYGPVVRISPNALSFNTASALHTIYAPRNANVKKGKWYKTFDIAAGTYSSFTETNREKHAAKRRWMSPIFS
PESLNSNEEMVRGIIERFCETLKNFGQDCKVESKGDWGEKWNASEMSTYLGFDIMGALVFGSKFETVQKEAFRPLAKSVL
PASMLMYWISYLPPVYIVRPLLRTRLFETLGGKSVTDNNRLIDYGATQVRLQKSRVKTDRDTDSQRVDFLSHLVTARDKK
TVWHPSTADLGTESLNLMNAGADPFSGVLAGAIFYLVRNPDALLKATQEVRSSFTSPSEIINGSALNRCTYLYAVIEETL
RRAAPVPSHLPRIVLNGGMEIDGFHIPAGTTVGVPMYALHNDPTHFPAPFAFLPERWIESPSNPASSIALARRAFFPFSI
GSRMCSGRNLAYLQLKLTLAHLLWRFDLRLAPDEPESGGGKPGLGIGRERPDEFQMWDALGFGRDGPMVQVRVAKA*
>jgi|Altso1|112141|ASLCTG_143.jigsaw-mRNA.8
MDEHSGLSQGSKLVSLFAMSVWLVALWIGYRIAIAIYNISPFHPLARFPGPKIAAASYLYEAYYDWWLEGRYGKVIARMH
EQYGPIVRINPDELHCSDPAFTDEIYAGPGRPRDKWQHQLNTGGAGPVSVTGFSTVDHDLHRARKAPLSKFFSRQQMLKL
EGEVHEFAVMTADKMLTFAGKSAFDVKEAFNCYTADVISQYAFGEPMGFVAQEGWEPNFATWVKSFFKSAYMMRHNVLGR
KMAQVLPFMADYLGEDIKAVMRVMNVTIPQYIAQAVENPENGRVFAEVMGKDKTMSEEEKFRYNGEGFNFLLAGTETTAA
ILTVFTYWTLAKPEVYQRLLSDLSSAGINTQTVKWIELEKVPYFWAVLQECLRMMPGVSHRSARIARTEDLHYVSADGKS
DWVIPRGTPIGMTSMINHWNRELFPNPEEFLPERWLLEDGSQNYALQKKLIAFGKGSRSCIGEQLAYCELYIMGAYMMFN
VLPRAKLVDTTKEDISYDHDLIVAQTKKGSIAVRIAIE*
>jgi|Altso1|112250|ASLCTG_1450.jigsaw-mRNA.4
MRDPYVHAARRKLFARAFSSNSLNSNWDTEVRRKASLAVQKIHQDASGSLQGADIFKWWTLMTTDVIAHLCFGESFNMLE
MEKQTPYIDALQAAPLGWTLRAELPIVYRLLRYVPIKKIKTLVTTDDVMFEYGGRAIQNMRNSNGNTMNLFGQMLAACEA
SEKVSLTDKDIREEAGNLIIAGSDTTAVTLIYLVWAVLKQPDLQTRLEDEIAQLSDELTQRELEAAPLLNSVIEETLRLY
GAAPAALPRTVPKQGTTIGGYHIPGSVVVSTQAYTNHRDPSAFADPFRFDGLRFLNKSSMSTYQKASFMPFGGGSRVCIG
IHLAYIELRLATALFFRQCRGARISECMKDEMMEMDNRFLISPVGHCCYITLKRSTEV*
>jgi|Altso1|112267|ASLCTG_1452.jigsaw-mRNA.6
MALRDLPWVTILFSGVVAALAYGTMRLIQVRRFYKDLPKPPHSFFFGHLKLLGETFKLLPSDVHYQAAAVTIARKYNMPG
LFYLDLWPIAYGQIVVTDPDVALQMTAVRNHPKHEAEGQIIDPLIGNGNIVTVDGPQWKHLHKMLSPAFAISHITNLRPM
VADEVMKYRSILHEKARSGEAFKLEDPTQHLTFDVISTATFGRSLDAQTNGSPALQHFENMCRAYMASRESVNYIRNFFV
NKKVFAERDKLDAIVVDLIKERFEVVKRDKLDLSEKRGLGIMDLLLRDYIAERRNDVEELDHQFLQDALTQVKTLLIAGS
GTTSDTVCFGAMMLSVHPEVVRKMREEHDRVFTPGIEATYEMLKTKPYKLNELTYTNHVVKEVLRFFPIGNTARKGIDTL
RYQGREWPAKDIMICPVQLAMHMDPAIFPDPLKFDPDRYVREDFPRHAWRPFERGPRACLGQPLAMDELIITFLLTIRDF
DFTCADLKPNKTPRVDWSDLDLTFGDRAFQEFVFEAKPRDGMPMTVKRSNWPS*
>jgi|Altso1|112281|ASLCTG_1452.jigsaw-mRNA.20
MYTILLAILFFVVFVLYTRHNNKVPPGLKAAPGPAGLPVLGNAHQLGQQPHQQITAWAREYGEVYKIRLGWNDWYMICSP
DACKDILDKQSAHTSSRAPLPVSGDALGGGMRFLFMEYGPEWRKLRGISHKLLTPAVSATFKPSQEFEAKMLLEEILKGA
DPAKGNEVSYKAIRRYTVSVIMTSTYGRRIPEWDCDEVHGIYEIMNDFSTMAKPGTYLADTLPILGNLPPRMQWWRKGVK
PYFDKQANLWMSFWSTLKTQMETKQAPECFVKQFIESDYEKQGITELQAAFLAGSMIEAGSETTSAALNTAVLYLSANPL
ARQRAVEEIRGLTSSSRSPTFEDESSLPYIRAIVKETLRLRPVTNIGTPHYTTAPITYKDIHIPAKSVVCLQQYPIHYDP
NLFADPQRFNPERYIDYPHGSGHYAAGPAASRDHWAFGAGRRICSGVHLAENSMFIVLAKLLWAFDILPPLDQQGNEVQV
DTSDEAFDAVGSTTMAKPYRVRWKVRSKEIEDTIMREAAEARRDGYVLRGVRVGEGGVEC*
>jgi|Altso1|112319|ASLCTG_1462.jigsaw-mRNA.3
MESFRGIEWSSLGTMTMWAVCLITFGCIALILDYSRMLYLRWRMPPGPLPWPIVGNTFSLPEEKPWFLMEQLSKDYNSPL
ITFWIGRRPTIWINDAWAADEILVKRANIYNSRPRMLMFAELMGGQYNLLHKYTYTREQRERFRDLRKLTHQGIGVQRVQ
NYRSLQDNENKVVVKDLLNTPGKFVSHFERYATSVVSIIGFGRRITDCQDPLITEVIAQMQNSAQMAVVAKDFPRLMETF
PWKCWRLAAYPALTAKGLAKFPDRIAPWKRGTRRFAKPKFGRHDFFFALAEEANQSPGENYAKYLFREAPQYSLHPLEIS
NLAANLLGAGADTSSSTLVTAVLAMRAFPETLGPAWDELDRVVGRARSPTLDDDLPYLRAFTKEVFRWRSVAIIGGTAHA
PTQDDYWNGYYIPKGTWMQGNVWAIHHNERDFPDPDRFNPRRFLNTDDKRPFPGEKGYMTFGWGRRSCAGQALAEQGTHL
SIARLVWAYKVEPEVDENTGKDLPVDIFNYSSGSNWKPQPFQVRFTPRHEEIRQTVLREGEQALKDLAKFERETKYTFST
FYQ*
>jgi|Altso1|112347|ASLCTG_1476.jigsaw-mRNA.4
MISVELYRIAWQVALSAAAAAMIVFISKLVKTRMIFYKLRKQRMPIPPWDFAAGNLKALPGLLEKFPKGSQQSDAFTLLS
YDFKDSDNCFYVDLWPFTSPLLVITSPELAIQACQEYDLPKPAILIPFFAPFAGGPNLFDMNGAEWKRSRALFNPGFSER
VMLGSTPHIIEEAEVYVKLLREHAKKGDTFSLDRLMCDYMMDVICAITINTRLHSMTIHNALAAAMRSSIEWHCEDEELN
PFKRWNPMRPLTEWRNGKIMDRYISTELDKQYEDWRTNEPKNRGNSIMDITIAAYMAERKAAAKMDADFKKWATIQIRLF
LFAGHDSTAATIVYSLYMLSKHSEALAKVRAELDEVFGHGIDTASAVLKQHPERINQLPYTTAIIKETLRLFPPAAGMRG
GLPGVFLRDRNGNKYPTEDINIWILHGAIQRNPKYWPEPHTFLPERWLVEPGHPLYPPKGGWRPFEAGPRNCVGQTLAML
DIKITLAMTVREFDVHDQYEEWDRLHPSSGVKTVFEERAYQVPQGAAHPVHGFPCKVTARGMS*
>jgi|Altso1|112825|ASLCTG_1588.jigsaw-mRNA.2
MVALISLPWLLAATVVAIVFYAAKHSKRQNLPNGPAGLPLIGVLPDKKLLLHQQLLRYVPVYGDFFSFNMGRSKVIVLSS
PATIEDLIVKRGQNYSSRPSTSSQAKIVAQDRLVQMEYGNLFRKHRKMAHTLLGVQNLKSFMPYQDYESIQTLKYLVKNP
SGFYKELQRYATSITLSLLVGARLADPNSPIPHEIDSTTRTMFASMRPGAWFADWLPILDVLPDSLAPWRSKAQRVYEGL
IEFWSVLYDPVAKRVVEGDAPDCFVKSFLQSPSADSFSESERRVLFSDILAAGQETTATTLRFFFKAALLYPDFIKHAQA
ELDQVVGQDRLPDWNDRPNLPYLKAVITELHRWASTTPLGFYRATSNDDTYRGSSIAANTTVLYNTYAVHHSEQYFSQHE
KFIPERYLPESDARRMANGAYAPVHYAFGTGRRECPAKNVADASLYIAISRLLWAFNIELGQNPQPSDGIAGGIPILGPA
EFGCNVIARSERAKEVIEAASREKGSTVHLEDASSLFEKELVRVGRRFRGE*
>jgi|Altso1|112840|ASLCTG_1588.jigsaw-mRNA.17
MGILTSLEVDSSKLLLYSVVTIIFLLVLTYSFNNGEKSKSSIPHAPRIPYKLPFGLDMAWKLVTRLHSNTFVEYVCDEIL
NTPGRTIEMNLLGGDIFITDRAENIKAIQADQFADFAKGQTPHDVFSSILGDSVFTTDGPLWKTSREQLEPHVSRVRPDD
IPVAEEHMQKLLQLIKSSPNRVDVYDVVDRFQLDLVSQVFLGESTDSLSANQQPFRKAMEDLLTYNTNRLLFGRLANLFP
DWLFAPKAYRELTRYINDLIEKTLALPINNQTDLKTEKEFNLVEDLVATHPNDRYFIRGQLIAVLMASKDPGAILTTWTI
YHLARDPTLWKRLQQEIKEHIGMDAIPTTAQLRKLDLLANTVKETMRMYHPLGLNIREARSNAVLPVGGGPDGQDPISVS
KGQIIVYSVAGLQRNKAKVGADADVWDPSRWDTWSPKYGDYLPFSIGPRQCPGRVFGRFQIQYILVRLLQEFERIEWCGL
GGGGDKGTEEMKIKVELNLKPAEAVALVHTLCTAIYNIYFSPLKKVPGPFLWSISPIPLLLMSWSGTPHKRILALHQKYG
GVVRTSPNSVSCLHATAWKEVYGHRKPGQPENLKHPGFVAEVASGIIGADTDTHTHQRQLIAPGFSAQGMQRQEHIIRHH
VNNLFSCFEEHCTEGRALDVAKWFNYFSFDIIGDLSFGESFGNLERGDFHPWIATILEFFVAQHDMAHFRRASPLLEAMV
GPLVKVLAAKIILKHNTFMRTQVAKRLALEPTRPDFVDGMKSDHAKGKEGLSFEAICHNASIFVVAGSETTALALTGATY
LLCTHPEVLAKLREEIDSSFDSEEQITLLSAQRLKYLTAVIDETLRIYPAAVGSVPRLIQRHGEVVGGHFLPGGTCVDIW
HWAMYHNPANFTEPEVFAPQRWLGDPRFAGDKKVAFQPFSTGKRSCIGQNLAHSEIKQIMARLLWKYDVELVDREWYEKP
WHDQRVRASYVHPPLNVRLSLRQEKLR*
>jgi|Altso1|113163|ASLCTG_167.jigsaw-mRNA.15
MAIFSSPLLLGAIVIAALVVLKSYQVDADRRRRYALLGAGPPKDVPSHTFGIGIAMQILHAMRKHEFWHWTKDILDTNKH
TVDVRMFGNSMYLTDDPENIKAIQDTEFTRFKKSKAQHEIFKHILGDAVFSMDGEEWKQEIGFLKTHMSRVRDSDYEITE
KHLKHVIDILATPGTDAFDAIDRWQLDVVTHVFCGKSTDSLTSNQQPFRDAMDVLLRIASFRQLMGPVGVWLRDDWLAPR
ATREIDRYLDRFVDEAFARTYSGDQPCLIEDYIRMGKGRGVVKNAVISTLLAGKDPTTTTLAWAYYEIARHPHVFAKMKA
ETQEHIGDRLPTKSDLHRLKYIRNVIKETLRVHHPLGLNARVPAEDMILPRGGGPDGKSPIGILEGTQIVYGLLSLQQRT
DLGVKDVNLWIPERWESWKPSSQWEYIPFNHGPRICPGQQFANFQMEYFLARLCQEFESITLTPESVSQEGKVRIELNTK
LAYPIFADAVRRTKS*
>jgi|Altso1|113165|ASLCTG_167.jigsaw-mRNA.17
MIRSMMESLGIQWMDVFQEKALLGLTTVGCLLLGRLLWAVYLYPFYFSPYLFLPQAKQRESWMGITLKPLQNGSKVLEYL
DNTPNEGIFRALDLFNKEVLVITTPEVIKEILQNNAYDFRKVPNVQNFMKVLLGDGLLTVDGEEHKQQRRALNPAFSAKH
VQKLYSVFYSKSREMVSYIKEELHSLQGQQGHATDITAWVNRATLDVIGIAALGIDFKSLTDPSNELSRAYQVILEPDGT
STIIFLLSIFVTTWAVKLLPLKKAREIRAGSAYVKKYLEDQVTQRTQEHDDTKALHEDILSVASQYGKLSTNELVNQART
FLAAGHETTATAMQWALYTLTRPENLHVQHRLRDEVRAQLPPLDSDQEISPYTIGKKMPYLDAVSKECLRVNGPSPFSKR
IAVKDTVLRGIPIRKGTSFLIPNWAINKSEKLWGERAREFDPERWLHGNEAVNGGADALAFQTFSSGTRGCIGKGFALAE
FKIMLAVLVGSFEITKVADEKEVETEWSIIARIYNGFKVNLKPV*
>jgi|Altso1|113229|ASLCTG_1682.jigsaw-mRNA.2
MSYGPKWRAYRQLCHQILTAKAVNSFIPYQTLEIARLLHDLATKNTDDSAFYKDIHRMLFSTLMRAVYGRSTESVNDEDL
KYTEQSAKLLSKIQQPGYYIEDVIPPLANLPTWAQPSYRQAVRDAEWVLWVKMRMWNRLKEQFTTASAPPCYAKQMIESD
FRQQGLKEEDLAWIAGGLVDAGSATSTATFHNLILYLAAFPEVQETAAAEINRVIGDSRKPAMADIPELPYVWACIKEVL
RICPMPPWAIRHFTDADVMYKDMVIPKGTAVVCNTVALHYDHEKYPDPMAFRPARYINHTKFAGDYSAMSDPQARDHFTF
GAGRRVCPGTRLAESNLALMLANVLWAFDIQPPLTSEKGRAAMDVSDDAFEPYPLRHAKSFKVRFVPRNEQRLEMVLREG
KEAQKM*
>jgi|Altso1|113254|ASLCTG_1686.jigsaw-mRNA.1
MERTTDDSAGGPSPSPARSDYTSLLTIGVPTVLLLTYLARVALQWYRLSHIPGPFLASISSLWMVKQSLSGHLAQTLKEL
TDKYGPLVRVSPTEVITCDTDIVRRTTAVRSEYSRGPWYNAMKFEPGRDSLFSMRDEAGHMKLRAKMAPGYSGKENESME
GTVDQQVAAFIDLIDSKYVSSGAEYRPMDFALKAQYFTLDVISALAFGKPFGYLTHDEDLHDYIKITTAYIPFMVTLGSV
PWLADILHSRLMRGLLPKESDKLGFGAFINVAKKVVAERFAPDAKSQSDMLGSFIRHGLTPDQASSEALLQIVAGSDTSA
STIRGVILHLLANASAYKKLQTEIDDGIANGTISSPITDAEGRRLPYLQACIKEGLRILPPATGANFKCVPPGGDMLAGM
FVPEGTQVGSSHLSIQHSTATFGADAELFRPERWLEAAEDPARLANMASTVELVFHNGRYKCLGQNVALMEFNKVFVELL
RKFDFSTVKPHMAARMSNAGIWIMEDFFVRVTRRAA*
>jgi|Altso1|113714|ASLCTG_1792.jigsaw-mRNA.2
MISVILPLLSSQFLDHPVRSLYLLLILIPIAYVIGNEYVRYSRRIKGFPGPTNWPSVGNIADIKVNAAEKYREWSKTFGA
VYQIQLGNEPVIVVNSAEAAKKIFGGNSQALSSRPVFWTFHKVLSNTAGTTIGTSPFNDSLKRRRKGAASALNKPSIATY
IDHLDLETKEFIKDGFESGHAGTVGVNPMPMIERLSLSLALTLNWGTRMSSRHDPMFHEICEVEAAISKFRSTTGNLQDY
IPILRLNPFSFGTKSAKEYRNRRDVYLTKLNRDLDERMEKGTHKTCIQANIIQDKEAALSKEELTSISLTMLSGGLDTIT
TLVQWSVALLAQRPDIQEKAIKEIRKHYSEDEPLADAYDDQKCEYVVALVRECLRYYTVLRLALPRATVKDIMYEGKLIP
AGSTVYLNAWACNMDPEVWRDPDEFRPERWLEQPEAPLHTYGLGYRMCAGSLLANRELYLVFLRTLNSFELVQKSEVDVH
PVRGSADPTSLVTMCRPYEILFRPRNEQVLREALKAADERLAEFEKA*
>jgi|Altso1|113873|ASLCTG_1856.jigsaw-mRNA.9
MASKLENVNASVVPSTPEPTAMDLLNLSQLTHTLQTVAIAALIFAICAYVPKLKRKAQLGSIPTLGGLQDGEKQRQAFLA
SARKMYQDGYTKFKDSIYRINGEGGEDNVVVPLSLLPELRKLPDDVLSFPEAVRNSMEVKYTRLAVEGSTAVHSIKSDLT
PALPRLNPVICAEVDAAIRDCMPPCDDYTEVYINQKLVEVVAKVSGRVFVGPELCQNPEYLDLAINYTLDLMGAVTACKK
LRPFLKPFMAPRRPEVQQLRKREKQLSDFLRPIVEERMTAKSKDPNWEAPDDMLQWMITRSDGKDSVDQIAHFQLALIFA
AIHTTTMTATNILYQLAVTPEYIEPIREEISNAMAENGGVITSRALQQMEKLDSYMKEVTRFYPPGVTSFGRRALKGITL
SNGQHIPAGVLIEVPAAAIYLDSEFYPSSSEFDGFRSYKLRSSGKAVDIARNQFVTTNETNLAFGYGRHACPGRFFAANE
IKMIMARLILEYDIGMPNGDTERHPNIEIGRQSIPHPGKTLTFKKVHV*
>jgi|Altso1|113914|ASLCTG_1867.jigsaw-mRNA.10
MDNISVAVPHWIPLEQPSINLDKRSIVAAIFAGFLSFVYLVSFLNEVFFGVKAPIAGKRSKLEPAWLLRMRFIRGSRTII
SDGYSKFKNTIFKIRRIGADVVIVPSKYVDEIRTLTGDKTRGVEPFIKDFCGEITKGMCFLDSDLQNRVVQQRLTPILGT
LAPVMKNELDYALLKEMPGCREAWTEVNMNAILAAILSRISARVFLGPEECRNEEWLTTTAEYTDRVFKTGMILRIFPKR
IRPIIAPFIPMYWGLLKNVATARRVITRIVESRKSAEKESNGDYEKPTDILQGMLDGAKGEELSLANLSQRMLILSLASI
HTTALTMTQALYDLCEHPEYFEPIREELVRVLRADGGWGKTTLNKLWKLDSLIKESQRFSPVFTLTFQRIFHQSITLSNG
THFPSGTRIAVPTHWMLNDSTYVPGAADPSTFDPFRYSRIREDPAHPENAQRHMLAMTEPSNMAFGYG
>jgi|Altso1|113917|ASLCTG_1868.jigsaw-mRNA.3
MTQPARIAAAYVEWQSLRDAVAGSMSLERLIFGGITMIIGYRVMLVIYNLYFHPLRKFPGPFLYRASNVPFILDLIRGIT
PYTIRELHEKYGKVVRVRPDELSFTDPQAWKDIMGSRKRASGIKSDMEKYRLFYRGVTDVTTLINASHQEHGPLRKQLSY
GFSDAALSAQESIILPYFDKFIHRLNEVSADSAGTPQSIELNQWLNFLFFDVIGDLAFGEPFGCLDRGKYDSWVALNVQT
IFNVMYFLAIKYLGFGFMIPLFRKKLLKAREIHMQRTRQKLERRLAMGSERLDFVERLGKRMDEWGGNMDRLVSMTSGLL
TAGTETTSTTLSGTVFLILTHPHVHKRLKEEIRSTFKKAEDIKFSSVHRLEYMIAVISEAMRMYPAVSLGLPREVPDGGC
VIAGHFVPQRSAVAIHHYATYRSRDNFSDPDDFKPERWLRETAREGDNLGCFKPFNYGPRDCIGQK*
>jgi|Altso1|113921|ASLCTG_1868.jigsaw-mRNA.7
MSSTSALPLPSLEHLVTDFNTRSLGYTLTALLVAVFTYILFSDSPLKQPPLVNPASSYFSLGKSKKAFLASSKEILDKAR
SLYPAQPYRVISDLGEVVVLPPELADEIRNNPKLSLATATYNDLNGDLPGFDIAKIGSHGDAILQAVIKKQLSKSLVKTS
EPMSEEAARAVAANLGHSPEWKEIKLRPMAFDVVTRVTSRVFVGEELCRDEHWLKVTQDYAMTVVIAATKLRMYPKFLRK
FIYRFVPECNRARSLVDECRRVVMAVINAREAEKNAARNAGRPVPEWDDAINWAEQEAAVRGTKYDPAVYQLTLSFAAIH
STSDLLAKVMLEIAAHPEIVEPLRREIAEALRGQGWKKGSLYNMRLLDSVIKETQRVTPLLLATMRRRVEGNILLSTGLA
LKPGMRTVVETSRMRDPAIYPDPDKWDPYRFFNLRSDPARGEHAQLVATGPDYLAFGHGEHACPGRFFAAHELKVAVCHL
VMKYDWRLAPEEQKKTMLSGFSCFVNPMTSLVVRSAERVEIDLDSI*
>jgi|Altso1|113920|ASLCTG_1868.jigsaw-mRNA.6
MALTNMIEFITFITFKHVLLALIAAGLLQLVTKCVYRLYFHPLAKYPGPKLAALTDLYFYWSLSTGNHVFTMQANHRKYG
DVFRLKPNALSFNSVQAHIDVHNHPKAGSNKFLKTEFYENGDVPRLSSERDPVKHGEMRRSMAHGFSMKALRGQEDVVHH
FLDMLVKQIAKLGEDGKKALDASMLHNWVTFDILGDLAFGETFGSVESGKTNWWVSLLLDSVYLGFLTSLRRDQPWVNIL
LPFFLPKGIAENKKKHFAMTRAKARRRMELGDMGRDDFFSHIIRRGTMSEETILANSHSLIVAGSETTATALTATTYFLL
SKPETYKRLEAEILGAFKSAKDINSTATAQLPYLNAVLNEGLRVFPPTAPGLPRYSPGAYVNGKYIPEGVEVQVDAYALQ
HDPRYWKDPESFIPERFVGEGLGDNMRAFVPFSVGPRACIGSNLALIELRVVLAKLMWHFDWELISKDLGDWNHKCKNYM
LWTKPPLMVKFHPRQTVEV*
>jgi|Altso1|113953|ASLCTG_1873.jigsaw-mRNA.10
EHFQYSVDRVSKRIERGRTTEGRDLWDYALTQNKDKQLSRSQMDSNATAFMVAGTETTATLLSGLTYLLLKNPATMQKLS
SEIRGAFADSSDMSMEAIAALPYLAACLKEALRLYPPIPVGLPHFTPANGSTICGKFVPPNTIVGTPQYSMNRDPQNFRE
PNAFVPERWLGDDRNCIGKNMAYHEMRLIISKVVFNFDMLLCADSEHWADQRVFTLWEKKPLIVKLRDARV*
>jgi|Altso1|113976|ASLCTG_1878.jigsaw-mRNA.9
MHIANLLTLVWRNAPWLALGLLAVHFINNKFCQGLNHIPGPWLAGFSDLWRLMLVWGRRPEVVHRALHARYGPLVKIGPR
TVIVSDPDAIKIIYGLNAGFTKSNFYPVQMTVANGRALHSMFNTTDEVFHAKLRRAVSNAYAMSTLVKFEPLVDSTTEAF
LMQLKQRFADRKDDSGICDFGTWLHYYAFDVIGELTFSRRIGFVDRGEDVDSIIGDLDWLLKYVSVVGQIPWLDHLLLKN
PVRMWLSKYDLFKATSSVAVFAKQRISERGTRQADTKVSGSKDFLSRFMDANKKDPTFINNERVLALTVANVFAGSDTTA
IALRAIFYYLLRNPESMKKLIAEVDGAEGLISWEESRGLPYLTAVVKEALRIHPAAGLPLERVVPAGGVSVCDTFIPGGT
IIGCSAWVIHMDRRVFGEDAALWRPERWLEGDPESQSLMNSMLFSFGAGARTCIGKNISFLEMHKLVPAILRTFQASPAI
VYLATPLTL*
>jgi|Altso1|114002|ASLCTG_190.jigsaw-mRNA.1
MDNPLGLIGEVGLKTVVASLFGIWILYWLAIGIYRVYFHPLSKIPGPKLAAFTFWYEFYYDIYPHRYQYLWKIKQLHEEY
GPIIRINPLQVHIHDPDYYETIYASGVSHKRDRCSWFLHTGSKSWEGSTLDTIDHELHKMRRNAISPFFSKRSVQALEGL
VANNIKKLLRRFAGEIEKNGVNGGIVNLNDAYAAFTMDVISEYGFGESMKSLDNDDYGKEWLAILHEGMQLEPFARQFPT
FFNFLFDLPPNIAAKLDAGAGKLNTFNSHMLGKIERIMNWSDGVEETKNLRRTIFHDIRDNVGGKLPKKEKHPVRLMADA
CIILGAGTETTARTMAVTTYYLIKHPEIGEKLRQELKTVMPTVNNE
>jgi|Altso1|114111|ASLCTG_1925.jigsaw-mRNA.4
MALFDVLDQFADTKTVLLCLVVVLVLTICATVSLPYSHRIPANAPPPVSDDLPVVGALGFWTQRWNWWSQRRNQSPTGTF
SFHVGPNMVVALSGDKGRQVFFESKDLGFSEGYSVLFGATPKSTKDITEEDKNLGFDAWFQRRLTYLLKHEQFRRRLPVL
ISDTKEALEAIKNDASGRTNPFESLYRIIFRLTIRMVGPTEIAEDPNKLEDALKMFELIDKSSTATSVIFPKLPSPSIIQ
RTYAGARLYMMIDNIIKKRAANDEKHEDALQHMLDQGDRAVRIVEFIVGALFAGLINSGINAGWVICYLATSPDWLAKVK
DEICSTAARYAKDPNAPLRDQLDDVPVEAWEAEFPIIDLCLRDSLRLNLLGTAFRQNISDKGIPTGNGNEVIPPGAFVTY
ATGDIHLNPDVYTDPHKWDPARYLPERAEDKKKAAHGFIGWGSGRHPCLGMRFAKLEQNIITAYFIATFDFTLEDESGKQ
LHVAPLVDHNRHSAHKPAKLQFLRVKAREE*
>jgi|Altso1|114161|ASLCTG_1939.jigsaw-mRNA.1
MDEIVETEQRNMTKGHTKVSPLISTLIEASGQVKAENGASKASLSDTELRGNIFIFLVGGLESTSIIFSYAIALLAAHPD
TQDWVVEELNEVLCGNVNNEMEYTRVFPRLKRVMAVMYETLRLYGPSPPLPRSPFPASSRPAILMTNGSTEGGTASIMLP
ANTQLMLNSWACQTSSLHFPDPLTWNPKRWIQPRLSEAGKTASPEALATEELKHPTYGSGFVAWGTGPRICPGMKFSQVE
FCSALSTVLKRARLEMVCGEHEEMNTVKQKIVDILRDSCADPLLLHMRQPENLELRITKR*
>jgi|Altso1|114279|ASLCTG_1961.jigsaw-mRNA.4
MALDSLLHVPPYLWLSVILAVPLATLLHDVWVWLRMPPGPTPLPFLGNKLQLPESKPWIQFQEWSKIYGPIFTIWIGRKP
TVVISDPNIAVELMEKRSTKYSSRPRMVAMGEILWDNAGILVQPYGKEWSVRRKLLHQALTPKALRLYKPVQTAEASRLC
QQLLDSPANWEKLLERFTSSIVFCVAYGHRIDSLNANVIRQRFKFMHVAASLNIPGKYLVESFPILKHIPDALAPWKAEI
KARGREEAAANMALVDVVRSDLARAKAQGGNIPDSLCKLLLELRETEHIPLSDRNFSYIPASLFGAGSDTTASTLCTAFL
ALVTHPETLHAAHRELDTVIGTNRSPTFEDEINLPYIRALVKEVLRWRPVAVLGGTPHASTEDDRYEGYYIPSGTTVLGN
SWAINLNEEYYPNPHLFDPTRFLDEALMERVKAPTPLTGKPHPAKSGHSSFGWGRRICPGANLAENSLYIALAKILWAFD
IEPKVGIKYDTFAYTEAFNIRPRKFECEIRVRSEAHRRVLMNDLKEAESVLEKFTPFQE*
>jgi|Altso1|114628|ASLCTG_2054.jigsaw-mRNA.2
MIVSIPIAIGVAAIYFVCCAVYNLWFHPLAKQPGPFFARISGIPSFYHACRGDRHIWSWRQFQIYGDKFRATPNLLLFQT
PEAYNAMFGHKANVKKSPFYEVWRRHKHDLNTLGCTDVETHARRRKALSLAFTDQSVKATVPFVARHVDRWNELLPGEIF
GVEGWSGPQNLTEWTDYLLFDMFGDICFGSANNTKEPGPNNLKRIPHNITRYLRFYNPLAKSPFRSLLLWLKPRGLDNLM
KLITPKEIKEYFAFTENLAMGRVESERKNETEKRPAEREDMFHFLCTAKDPETGDFALTTENLIADANLLTVAGSDTTSA
TVTALFFFITRNPKVYTKLVNEIRNNFDSAEDIGSGPDLMAKCEYLRAAVYESLRLSPAGPSELERTVLPGGIRIAGEHI
PGGITIGVPKWSLGRNEALWGDYNTFRPERWIASGSNTQEEVNHLKRSFHPFSKGVGSCLGQKMAMIQLYMIVGRTLWRY
DVRQAPGQCVGEGRPDLGWGRRNRGHFQLRDAYISLREGPIVQFKKRVL*
>jgi|Altso1|116011|ASLCTG_244.jigsaw-mRNA.4
MHPLTAYALGVAVFGLVVYAVIDAVGKYDKRYNVQNMPGPWQVPWVGRIHDLPIEFMWLKFKEWADTYGPIYRTKMLGAN
FIIITDEKIAEDMLVKKAKLYSDRPEIKSLFDAKSTYGSMEYLPLMGKN
>jgi|Altso1|117015|ASLCTG_3020.jigsaw-mRNA.1
MREHNHHAHFRKIAAGPYSFSNVKKMEGLVDDRIRQWVARLEELFSNGKKFDFAPWAVYMAYDIISEIGFGAPIGFIKSG
SDMA*
>jgi|Altso1|117747|ASLCTG_3234.jigsaw-mRNA.1
MAFGYGARVCLGKDIALLELYKAPLQFLRTYKVDIDKDRKGKFVVKGGVGFWEDMWISVQRRTT*
>jgi|Altso1|113753|ASLCTG_1808.jigsaw-mRNA.1
MQWLLDRSDARNDTLEDCTAAQVLLILGTINASMQTLIAMLHTLAVTPEYVEPLREEVRNTVNADGSIPVSAMKEFGKID
SYFKEVGMHFPVIIEPYFRRVRRGYTLSNGQYLPPGAAIVIANPLITTNSQYDSFDGFRHYKLRETSAQKDKPNHRWLIA
NETEFRWGYDNHVCPGRFYAHNLLKIIFARLVERYDIKMPGGETALENRYAMVEHGNVVMEPRDKPLLIRRVKGGRKVDE
A*
>jgi|Altso1|113991|ASLCTG_1885.jigsaw-mRNA.1
MLSNIYSKSNIAASDALLGQVSAILYRRFLPYLESTFGESEKGVLNIYALLSATTMDIVTCFIFGLKAGSNLIDDRKQLA
WFLDLYNSRRSYNFWPQEFPRFTSFVEKWLGYRLTPAWVDEANGEIEKWTARMCAGAGTVSTKGDAQAEDRPVVYQQLQN
SMAKATKEVGDNTLQTKVASEVLDHLAAGFDTSGITLVYVVHELSRHAEIQARLRAELLSLSPQL
>jgi|Altso1|115312|ASLCTG_2216.jigsaw-mRNA.12
MAYQEDRRMALDGGTDSKPKTSLTQKFSTSIDMSGITAEAKAAWDSHVDTRTGAEPPKPADPSEISNLRNAIGGSFKAAA
ALIGAAAAPVPDQTGDGSKIAPEEKASLYKKIEGGLRDMSHLGIENIQSLMEIQKEKMLGGYTDDKTYLMEGLIRTAAAL
PDGSKTREAVTAQFLTQLWGDLQHPPQSYLGEKYQYRSADGSNNSLVNPQVGAAGTPYARTVKPNTMQTPARPDPGVVFD
SIMTRKHAELHPNRISSMLFYLASIIIHDCFRTSHEDYSISMTSSYLDLSPLYGSNQAEQDMIRTGRDGKIKPDCFSEAR
LLFFPPGVGAMLIMFNRFHNHTVENLAAINEQGRFTKPSNEVPKSTGDVEVDKKTKEKYDAAWKKYDNDLFQTGRLITCG
LYVNIILIDYVRTILDLNRTDSNWQLNPRAEVKDLPMGIGNQVSAEFNLVYRWHSTVSDRDEKWTQEMWDGLFGEGRDPK
SIGKYEFLGRLNEVYKKTDPDPSKRQFAGLERSENGTLPDQGLVDILTSSIEDCANSFGPNRVPAVFRAIEVLGIEQARS
WNLGSLNEFRKYFKLEPHNTFEDITSDKYVQEQLKHLYDHPDKVEIYPGIVVEDAKKPMAPGSGLCPSYTVSRAVLSDAV
ALVRGDRFYTQDYNPRTLTNWGYRQVDSDLGVDNGCVFYKLFLRAFPQHFKYNSVYAHYPLTIPSAMHTALKDLKKDNLY
DFSKPVATPHPQLVKEYKLATEIMKDQTTFKVVWGKAMEYIMGPASADFMLAGDGPKNTASRKMVSKALYISDWDKEVRN
YYTLKTRELLKEKGAKIADFNQVDIIRDVGNLAHVHFCSELFMLPLKTAEKPHGIFTEAELYLIMSSVFALIFFDADPAS
SFPLHVKARKATQLLGQIVEKNVKAIANSGFLSSIMATIWPQESVLKSYGVHMIKRLLESGMSPETLTWGHILGTAGGMV
SNQGQLFAQTIEYYLLGAGKKHWTEISALAQDDTEDSFEKLMHYTMEAGRLNGETGVIRAVAKPTSITEAGVTKNLTPGD
AVFVNLRAASHDPDIFPNPDEVDITRPLESYIHLGHGPHQCLGLPMTRVILTTMLREVARLKNVRPALGPQGKIHKVEKK
MGPGEDKYSYHAYLTENQDMFFPFPCAFKVCWDD*
>jgi|Altso1|116437|ASLCTG_2561.jigsaw-mRNA.1
MPSQIQTLIGKIRRKPTQASDGRTAEAASGLKNTQKTGIVSDIKGLGVKDAKFALEAITTLASGEPMDDKELLLEKGVQM
LQGLPLNSGLSAKVSDGFISMLWNDLPHPTPTHAGPSARYRKHDGSGNNPHNPDIGKAGSPYARNVPPTKPKGPNLPDVE
DVYEALLKRNGPFREHPSGLNRLFFSFATIVIHECFQTSRTDPWINETSSYVDLSTLYGNTEKEQKRVRTYKNGLIYPDS
IASERIMMMPPGVVAVLLMFSRNHNHVAESLLSVNEDGKYKPWDSLDEAGRKWQDEDIFQITRNINVGFFASVVLKDYVA
AILNTPRANSEWSLDLGKEIKQGGTRVERGTGSHVSVEFAVLYHWHAALSAADDKWMEDIIRSVCPDIRHIDDVTIEMFH
KVMKVYGHDLMSKKPWEWTFGGLKRGADGRFNDAQLSELIKDCIEEPAHAFGAHGTPASLKVVDIMGQLQAREMFNVCTL
NEFRRYLNLKPYDTFEDWCSDKETARAAELLYGHMENMELYPGLMAECTKPAMPGSGVCPGQTTGRGILDDAVALVRGDR
FLSYDFNSNTLTQWGAALLSETTPGAYGGVLPKLLFQGLPGGFKGTSSYALLPFYTPKAAKEILTGNKVVDQYDLRRPPS
DYEIISVQTQEGCKKVFEDRESFVVMYQAAIRNCTAGHDFMIGWDEQKKHDERSNILHKVFFEEGFEKNINEFFTTNVRR
LIKQNSLKGAKGRMSIDIVRDVTNITPILWLAERFALPLKTKEHPKGLLSIHEAFLAYLVLFMYQSFNIMPHNEWKLRAG
AMQAAAPLRSIFEAHLKTQTGRFEGVVDWMAKGSAFEVGKHADRIYHALADTKLPIGDMVGDCIGMGAPVAGNLTQQASL
LIDLFLSPGYEKYKARIVELSHMDPAASDRELQGFVYEGMRHVGVVPGLPRVATRDIVVNDGVRGPVSIIKGHTILVATS
KAAMDPIAFPNPEILDPHRPFKEYTLLGHGLHFCFGARLVGPSLAATLREVFKLPNVRRAPGKQGRFTITEHKLAGITMR
HYLDSNSKESPIPTSLRLHYDGRSRAGRASVGVGVGVGVGVFELE*
>jgi|Altso1|120241|ASLCTG_452.jigsaw-mRNA.1
MSLTTLLLTPYSILLLPVIFYVLPYLRNWQIRDIPAPFPAAWTNLWLLYQCRRGKRFLAVHEAHKKYGKLVRIQPHHVSI
ADADAIPHIYGHGNGFLKSEYYDAFVSIRRGLFNTRDRAEHTRKRKTVSHTFSAKSVLQFEQYIHHNLEELQKQWDRRAE
SAEKKGEWYHMDALNWFNYLAFDVIGDLAFGEPFGMLAKGKDEAEVIRGDKSRMLLPSKTIGCFPAIKPYAKHLPDPFFS
QGMKAIEDLAGIAIARVNARLEKPSERVDLLARLMEGRDESGQKLGREELTAEALTQLIAGSDTTSNTSCALLYH*
>jgi|Altso1|111568|ASLCTG_1291.jigsaw-mRNA.4
MANLEPIPGPPGLPIVGNIADIDASNPIQSMCNLTLKYGPIWKFWLGAERIVIANQAHMDEICNEERFSKIIAQSLQQVR
NGVHDGLFTSYGPQEENWGIAHRVLLPQLGPLAIRNMFNEMHDIASQLVMKWARHGASHKIHVTDDFTRLTLDTIALCAM
DYRFNSYYSEHMHPFIDAMADFLKTSSDRARRDPITQMFYGAESQKYWKDIELLRKTSMDVITTRRQNPTDKKDLLNGML
NGVDAKTGKKMTDENVIDNMITFLIAGHETTSGMLSFTFYYLLKNPQAYEKAQQEVDDVIGKSSITVDHLTKLPYLNAVL
REALRLQPTAPSVGMTAKEDTTIGGKYAVKAGVPLVALFPMVHRDPVAYGEDAEEFRPERMLDAEFEKRNTEFPNCWKPF
GNGMRACIGRPFAWQEALLVLAILLQNFNFTMDDASYQLQIKATLSIKPKDFYMRAHLRNGISATSLERKLASATLNEPP
PASGAPGVQKEKAAKGKPMAIYYGSNTGTCEALANRLASDAANHGFNATVVDSLDAVRESLPTDKPIVIVTASYEGAPAD
NAAHFVNWISTLKGKELENVNYAVFGCGHRDWAKTFHKVPKYLDATLEERGATKMVEWGSTDAASGDIFTDFETWEDQVL
WPAMREKYGSTEADGEGSLETSLDVEVTAPRSSTLRQDVREARVEEVEVLSNEDDSEKRHIEISLPSGMTYSAGDYLAIL
PLNPKENVQRAMRHFGLTWDSMLTISSAGPTTLPTDTPISAVDVLGAYVELAQPASKRNVVALAESTSDEAEKKQLERLA
DEAFSSEITAKRVSVLDLLERFPSAKLPLGVFLKMQPPMRVRQYSISSSPLWNPNNVTLTYSVVSAPALSGQGRYVGVAT
NYLANLAPGDRLHVSVRPSHQAFHLPKDSKNVPVIMMAAGTGLAPFRGFIQERAAQIAAGRKLAPAILFYGCRTPSADLM
YADLLKRWEDMGAVSVRYAFSRKPDESHGCKYVQDRVYHDRADVIAQFEAGAKLFVCGSRGVGDGVQEMLIKIAKERLKE
KEGREADDAKAREWFEGLRNERFATDVFE*
>jgi|Altso1|111939|ASLCTG_139.jigsaw-mRNA.2
MASESSDSLPIPQPPPHLFTGNLAEIDPNNAPGSFQRLADMYGEIYQLDLPRRDGKLIVVSSYDTINDCCDSERFQKPIN
TTLEEVRALTGDGLFTAYPGEKAWGVAHRLLMPVFGPMGIRKMFDGMMDIATQMLLRWDRFGSEHEIECSDDFTRLTFDM
IGLCAFGYRFNNFYTDHAHPFVGEMVEVLIESGRRATRTSVENKLRVFAEAQRQENVKKMHELCDKIIADRIAHPQPDAK
DLLNPMLEGVDKETGEKMTKESVRYNMVTFLVAGHETTSGTLGFLFYHLLRNPDKYLRAQQEVDEVLGDGPLELKHLPKL
TYIKFAIYEALRFLGPIAINGKQALKPTKIAGKYEVQPKDQILMNLRGLHHDPKVYGDDADVFRPERFLDGGWEKLPPNG
WKAFGDGMRACIGRTFAEQEMIMIVALILQKFQVELADPGYQLHLSVTITQKPKDLKIKVRRRPGRTMASLSGVGASTTA
VKKDGGDGSGKTGEPNPPTTDVKPITVLYGSNAGTCKSYAEDLETNAARYGFKANMASLDSATEHVPKDQPVVIIEPSYE
GKPADNAKKFTAWLESNTDSKMLEGVQYAVFGVGNSDWSHTYHRVPKLTDELFAKMGAKRFTETGLVNVKEDAMGPWEKW
SEQMWSDLRKSSGTTTEVLGGQLQAAITPPKFATYLGGKDIGYGEVKVNKDLGGGEVGLSKKHMEIELPAGTSYRSGDYM
VILPLNSISNVRRVMKRFDLSPDDNIHITGTNKTFITTEAPISIFDLLMTRVELGTPISQKQLQTLAEATPENERARLLD
LVNDKTYKEQVIPKRYSILDVLEDHPACQLPFAVYLDSLKPLSPRQYSISSSPLANVEFVQTADGKTSQRLTASLTYDVH
DEAAWSGDNRRFHGVASTYLARQEPGEKIRCFPRPTNINFHLPSDPTVPIIMVCAGSGLAPMRGFIQERATIKKARNATV
GPAILYFGCRHHEKDFIYSDELKQWEADGVVSVRGCFSKVAPEGEKAQRVPDRMWDERKELAELFGNGGAKVFICGSASK
LAKSTAEVCMKIFRDTFPGKTEQDALEWLEKVREDRYVSDVFE*
>jgi|Altso1|114944|ASLCTG_215.jigsaw-mRNA.5
MHRRKDLWGADADEFKPERWNSRKSGWEYLPFNGGPRICIGQQFALTEAGYTIVRLVQRFETIEGVGNSWEPVEKGGMGY
VRNGLSLTTAPADGVKLRMKEARDMRRARGLRVSSTRDICIFCATRQLAVSNTLATSANATQRRELNSSSRAPQSAEGII
YKDANERDEPLSQAQLMRRALAASAPYAPPPQQQGGLMSPAERMRAALASQTPSQSQSQSSRQAQPERRTMNRGGVFDGP
VRNQSRDRFGPAIRRNTVNDRGNDYRPPAQSRYTVNMDSRPPVNTPAFGSAHLRRRNEPQTGRAPFESDDQRSLHASRPP
PQRKMMDQDEISRLLGDASTNRKPYQPLARDMNAQRTCFHCGSKEHISNACPTKPTLREQPPQERSQQRTTTYTPPQRYQ
ESISDAAEAWVQKSKGNLEIEPSTQVQMEEDNRRRNDMESERRRSRFAFDEAVEAKNRYEEPQRRQGGNRGRGRRIQRDE
EEEEDRPRVSKQERKRLRAEAKKAAQSAKNEPTPISLPEYISVANLAGALRLRVEDFVQKLNELGFEDVQNDHILNAEHA
GLIAQEYNFEPIFQSEQDDGDLHPAPPLEPEAYAELPARPPVVTIMGHVDHGKTTILDYMRSTSVAATEFGGITQHIGAF
SVPLANGKKITFLDTPGHSAFETMRARGANVTDIVVLVVAADDSVMPQTVEAIKHAQAANVPMIVAINKIDKAQADPDAV
KLDLGRHGIEIEDFGGDIQAVCVSGKTGQGIPDLEEAISTLSEMLDHRADPTAAVEGWVLEGTTKKSGRVATVLVRSGTL
RQGTALVAGTTWTRVRTLRNEAGAVVKEVGPGMAVEIDGWRDQPIAGDEVLQAEDEQHATSVTELRSEKVDREQMARDME
AINEARRAEAERREAEEAAAEAIKNGEEAVVAEKKEAGPEVVSFIIKGDVSGSVEAVMDSVSALGNAEVSTRILRHGVGA
PSEFDISHASDAKGHIINFNTTIPNHVAKLAEEKGVRILDSNIIYRVVENVKDLLSEKLPLKVIQKVTGEVEVAAVFEIS
LGGKKKMKVAGSKVRNGVVDRGTKARVLRGENVVYDGVIESLKNQKKDVEQMRKDTECGIGFEGWEDFKVGDRIQCYEEK
FEKRNL*

## Sheet: A. brassicicola
>jgi|Altbr1|7775|AB07775.1
MLRPTIGSLEMQWTNLVQEKALLIFTTVGCLLFGRLLWAVYLYPFCFSPYLALPQAKQRKSWIGITLEPLQNGDRVLEYL
DNTPNEGIFRALDLLNREVLVITSPEVIREILQTNAYDFRKVANVQNFMKVLLGDGLVTVDGEEHKASHFPIQQRKALNP
AFSAKHVQKLHSVFYAKTREMQGIAINITSWVNRAALDIIGIAALGIDFNSLANPTNELSRAYQVIFEPDSTSTIIFLLS
ILVTTWAVKLLPLKKAREIRAGSAYVKTYIEEVVTRRNQEHDDEKAPHKNILSVASQYGKFSTDELVNQARTFLVAGHET
TATAMQWALYTLTRPENLHVQQRLRDEIHKQLPPLDSEQEISAYTLGKNLPYLDAVSKECLRVHGPSPFSKRTAVRDTML
RGISIRKGTSFLIPNWAINKSKRLWGEHAREFDPERWLQGNEAINGCADALAFQTFSSGTRGCIGKGNIATYVLEYDKPK
LTRNTYRLRVSRV*
>jgi|Altbr1|10287|AB10287.1
MTELEPIPGPPGLPIVGNIADIDATNPIQSMCNLTLKYGPIWKFYLGGERIVIANQAHMDEICNEERFSKIIAASLEQVR
NGVHDGLFTAYGPQEENWGIAHRVLLPQLGPLAIRNMFNEMHDIASQLVMKWARHGSDHTIHVTDDFTRLTLDTIALCAM
DYRFNSYYYQKMHPFVDAMADFLKTSGDRARRDPISQMFYGAESQKYWKDIELLRKTSMDVIKTRRENPTDKKDLLNGML
NGVDSKTGKKMTDENVIDNMITFLIAGHETTSGLLSFTFYYLLKSPQAYDKAQQEVDDVIGKGPITIDHLTKLPYLNAVL
REALRLQPTAPSVGMTAKEDTTIGGKYAVKAGVPLVALFPMVHRDPVAYGEDAEEFRPERMLDAEFEKRNTEFPNCWKPF
GNGMRACIGRPFAWQEALLVLAILLQNFNFTMEDASYQLQIKQTLTIKPKDFYMRAHLRSGISATSLERKLASSTLNEPP
PANGAPGVRKEKGAQGKPMAIYYGSNTGTCEALANRLASDAANHGFNAEVVDTLDAVRENLPTDRPIVIVTASYEGAPAD
NAAHFVNWIGTLKGKELENVNYAVFGCGHRDWSKTFHKVPKYLDATLEERGATKMVQWGSTDAASGDIFTDFETWEDQVL
WPAMREKYGSTEADGGGSLETTLDVEVTAPRSSTLRQDVREARVEEVEVLSNEDALEKRHIEISLPSGMTYSAGDYLAVL
PLNPKENIQRAMRHFGLSWDSMLTISSAGPTTLPTDTPLSAVDVLGAYVELAQPASKRNVVALVESTRDEAEKKQLARLA
DKAFSSEITAKRVSVLDLLERFPSTKLPLGVFLKMQPPMRVRQYSISSSPLWNPSNVTLTYSVVSAPALSGQGRYVGVAT
NYLANLGPGDRLHVSVRPSHQAFHLPKDSKNVPVIMMAAGTGLAPFRGFIQERAAQIAAGRKLAPAVLFYGCRSASSDVM
YSDLLKRWEDMGAVSLRFAFSRKTEESHGCKYVQDRVYHDRAEVIELFEAGAKLFVCGSRGVGDGVQETLIKIAKERLKD
KEGREADDAKAREWFEGLRNERFATDVFE*
>jgi|Altbr1|32|AB00032.1
MTRLADHCQQFQPGTTLFSRTKAKTLDLKQHSHFPQPEPADPVRGHWPWVERIAGEGDPRRQFDEMLYEQAEKLGFPPVL
FVDFRPIEKFPVLFILDNDVAEQVTKPDKAFRTSMPKHPAIQQLAPLVGARSLVTTDRIRPGFQPSHLLGLVDVILDKSE
AFIELMEQKAASGDTFTLGPYTTNLVFDIIGIVTFDMDLNAQIDGEQSEVLLTYRALSQAFNKRPFGGVGWRDYFSANER
EIRSKDKKLDSILKAEIKKQHKALLSGDTGTKTKNRSVATLSLHGVDKLTPQILQQTSDTLRGFLFAGHDTTSILLQWAF
YELHIHPSAAKALNEELNSVFGSNTHPSAVVKALRGPDSGALLYKLPYTDAVIKETLRLHPPGTTARIAPPASNTMLTLP
NGNTLCVDGLCVTPRAYIIQRHPKNFGDSRNDFKPERWLGEQGKKIPESSFRPYERGPRRCTGSELANLETKIIIVCVAR
YFDFVKQGLGELDLDEKGEVQVDEKGKAKTKGTMFSTHHVTAKPVDGMEVKVRIKRSDDVME*
>jgi|Altbr1|161|AB00161.1
MSLAFYALLAALVAVAVYSLRNVGRRPADYPPGPPTLPIIGNLHLMPKEKPHLQFQKWAEEYGPVYSLILGTKVMIVLSS
DQAVKDLLDKRSSIYSSRPDLYLGQIASGGSEVSGGLRMLFMPYGDTWRMIRKIVHNNLNIKAARTYVPYQELENKAMLV
GFLETPNLFVHHIRRYTNSLTTQMIFGFRTTSIDDPKLKQLYSVSPPFFQEAPTLLITPPQGFEKFSEVSGKTTAALLDL
FPILRALPDWALPLRRYARKLHDKERELYIGHWLNVKEAIKNGTSKPCFCLDLVRAQDEENFSDALAGYVSGSLLEAGSD
TTAATLIGFIQAMILFPEVAQTARLELDRICGPHLPSLDDAPNLPYIRGCVKESMRWMPTAILGVPHAVIRDDEYNGYRI
PKNAGVMWNVWAIHNDPKRHPNPRRFDPQRYFHDTQTAAEAANNSDASKRDHFLFGAGRRLCQGMHIAERSLFLAMSRLL
WAFAFEPAKDADGNVVMPDADDLTEGFLVQPKPFPASIVPRDEGKARVVREEWSKMGSLLDEDLQWKVLPEGLIWKEYDN
AAKTT*
>jgi|Altbr1|460|AB00460.1
MISTILPLLSSQFADHPARSLFVLLILIPISYVVGNEYVRYSRRIKGFPGPTNWPLVGNIPDIKVNAAEKYREWSKTFGA
VYQIQLGNEPVIVVNSAEAARKIFGGNSQALSSRPVFWTFHKVLSNTAGTTIGTSPFNDSLKRRRKGAASALNKPSIATY
IDHLDLETKEFVKDGFESGRAGAIGVNPMPMIERLSLSLALTLNWGTRMSSRFDPMFHEICEVEAAISMFRSTTGNLQDY
IPILRLNPFSFGTKSAKEYRNRRDVYLTKLNRDLDERMAKGTHKPCIQANIIQDKEAALNKEELTSISLTMLSGGLDTIT
TLVQWSVALLAQRPDIQEKAIREIRKFYSEDEPLADAYDDQKCGYVVALVRECLRYYTVLRLALPRATVKDIVYEGKRIP
AGSTVYLNAWACNMDPDVWSDPDEFRPERWLEQPDAPLHTYGLGYRMCAGSLLANRELYLVFLRMLNSFELVQKSEVDVH
PVRGSSDPTSLVTMCRPYEILFKPRNEQILREALEPADERVAESHTA*
>jgi|Altbr1|1686|AB01686.1
MESAQIHSTRDSLFILWLTTLLVSVLATAAYIKFQSRPRPYSGFPLVTLGGPSETDSSHAANWFRRGRALVNKGLSELSG
AFQISNGSGYWIILPSKYMDELRNHPDMSLRDALREENFPNYRGFDGFRQAFKDSTFTQEVIRVKVTQSLGLITANLANE
CQHALQENLGESREWQQRFIIEDILNIVAQLTSRVFLGERLCRDKEWLQITKEYARNSFMGSEELRQCLPLTRPLMQFFM
PACTQLRKFSAAARRLIDPEVQARKRRAEEAIKLGKKPPKVEDTIGWMVEVARGRQVDYVGGQLALSIAAIHSSTDNLSK
AVVKLCEMPEIVAPLREEITTVLESTDGWSKPALYRMKLLDSFLKEVQRLAPFTIVGMHRRVMKGYVLSDGTHLPKNSRI
MVMNDKLRDSSVYEDPDTFKYDRFARLREQPGQEDQHQLASTSSEFATFGHGEHACPGRFFAANQLKIIMACLLLKYDFC
FQPGQAEKARVIPFEMVETIDPTLKIEVRRRSEELDVTKVAKETA*
>jgi|Altbr1|1690|AB01690.1
MLEGTLQDCWTSISKMQLHWTVLGLLPVLFIAILGPRVRQIWVNYVHLTKIPSPHKKDYFCFVTETTRAEFLNECARLLR
KGFASGDVIRLHASWDHIVVLSPSYAECLRADEKFSPDTFSDKEMFGAVPGFEPPLEWREVPLGNAVLKILTQSSFRALQ
GPELCYDDEWLDIATQYIVTSVTGVTALRKLPKFLVPLIHWFHPDAIKSRRLLSRARAKLIPFYEKRKKELYQARRNGTY
RPEDADAFGWYEELADGRDYDPVVAQLTVAVAATHSTTDFMCQFLSDMVRYPEYIQPLRDELILALKEKGWKASTILQLP
LLDSVMKESQRLKPVAMGFMRSIAQHDVYLQDAVKIPKNASVIVSAHSMRDATVYENPDSFDGYRFINPTKHPESRHFTS
VSVNHMGFGFGKHACPGRFFVNLETKILIAHLLLKYDWKFANDGCPAIRTSGFDQVVDPSAKMLVRRRKEEIRIEALYE*
>jgi|Altbr1|1696|AB01696.1
MIFLAPFEFLDPLRHALPLTCTGLIIIFAFYLSRHHSPKPAPNIPIHSYDREEYFRRGYELVQEGQKKHPSCFQLRTATG
WKILVPIRFVEELRKNPSLSFARGNDKDAFIEYPGFEAMEAACHDDYFMQEVVRVKLTQTLNLLYSSVIDESAVAMSEVL
GEDKIWRTLRIKDDINHIVARVTSRVFLGFPLCRNQKWLDIVVNHTKAVFMAQKRMRQTPPALRPLIHYFLPETKLLRQH
LHAARTLISPELAKRRAAVEEALRHGKIPKESANAISWMVEVSQAQGRKIDVAVHVVSLSMTAIQTTSEVMTNCILQLCE
TPSIVDDLRAEIIFLLKEGGWTKYTLYKMRLLDSFIREVMRHHDFLRVTSWRGCTEDVVLSDGTVLPKGSCIYFDDSKVV
DPEHYPDPEKFDPMRSFKKREQPGQEDRHQFVSLQTDHMAFGYGIHACPGRFFANMELKVDALQQLVPGEKRPVDILFEV
QRMVPPDVRVQIKVRDQEPEVDLYSPISST*
>jgi|Altbr1|1973|AB01973.1
MDTVPPESSLGNFSRRVYAIAFVAVAFFAVGRIRQYLRLRHFAGPRTTGFSWLWHSRAVIGGQSPRYYGQVCEKYGPIAR
IAPNHLITSDPEYWARINAVRSPYRRSSWYYHCARFETGKDNVFTDCNNDSHDARRKKMTSGYSGKENPTLEPSIDLHVK
ELVDLVHKYAVSTASTEPSTPMNLAEKIPFFTLDVISHVGLGEAFGDLKADKDLKDYQRSSEQGLKIGNTAFAMGIAWLR
DAPIIGPAISPTEKDATGFGNMMAQARKIVNSRMMKSTDDKSDMFASFVRHGLSGDDLFQEVFEQILAGSDTTAVAIRAI
LLYVMSHRRVYAKLQAEIDETVKNGKAPASPGIISDTEIHPPVANLFSRITPDEGDVVTIDSKEHFIPGGTLVGYSAWTM
HRNNRRLYGEDCGTFRPERWLIDTSDVDAKERLARMTKTNDMIFGHGRWLCLGRNIALIEIHKCVFELLRHFDLSLTNPL
EPWKVFNSLGLWEIKDMWVDVALRE*
>jgi|Altbr1|2602|AB02602.1
MVAYSYWRPAHLAVRIAGEVCIVLNTPAAFKKIFGPKGNVKKGIYYEVWPRNVHTINTWSSTTVSVHARKRRVLNYAFSE
AALRDAEVFLHQNIDRWLELLGQQAPKNGEWTASFNMCDWMNWLVFDILGDLCFGKNFNMKEPGSDLRHIPEVMVSFLEL
LHPIAFGPLANAWVWLKPRGLDKLLEVASPPVVVKWQNFVEECLENRSKDEQELERNPKPEGEVRKDFFHWLFKAVDPET
GERGYDLNELFAECELLTIAGSDTTSVVLSAAFFYLARRPEVQAKIAQEVKSIFSSYEDIKSGSNIVSCKYLTAFLQEAM
RMTPPVAAEPSREVLPGGTTVGDHYFPAGLHVSTGLYCLSYNSNVYPEPFKFRPERWIVDETGKEGSSAESVALAENGFC
AFSFGTRGCVGKNLAWLEMRLVVAKTLWMFEIQADPKNRLGGGDRHGKPGRQTEDQYQIYDMFVAGRKGPMLQMRRRQH*
>jgi|Altbr1|3449|AB03449.1
MGLRDLPWVAILLSGVIAVLAYVAMRFIQVRRFYKDLPKPPHSFLFGHLKLLGDTFKSLPSDVHYQAAAVTIARKYNMPG
LFYLDLWPVAWGQIVVTDPDVALEMTAVRNHPKHEAEGLMIDPLIGNGNIVTSNGPQWKHLHKMLSPAFAISHITNMRPM
VADEVMKFRSIIHEKAKSGEVFKLEDPTQHLTFDVISTATFGRSLDAQTIGSPALQHFENMCRAFMTSRESLNYIRNFFV
NRKVFAERDKLDAIVVDLIKERFEIVKREKLDLSEKRGLGIMDLILRDYVAGRQNDVELDSQFVQDALTQVKTLLIAGSG
TTSDTVCFGAMLLSVHPEVVRKMREEHDRVFTPGIDATYEMLKTNPYKLNELTYTSHVVKEILRFFPIGNTARKGIDTLT
YQGRAWPAKDLMICPVQLAMHMDPAIFPDPLKFDPDRFEREDFPRHAWRPFERGPRACLGQPLAMDELLITFLLIIRDFD
FTCADLKPNKTPRTDWFDLDLTFGDRAYQEFVFEAKPRDGMPMTVKKSSWPS*
>jgi|Altbr1|3461|AB03461.1
MALASDTTDVHGVASARKRVPCHLRLPQRQDFGAFVHGPNTSEVGVERITGSSVGYINPNMWGSLHAFVLYMRHNEKAPP
GTKVAPGPAGLPILGNAHQLGQQPHQQITAWAREYGEVYKIRLGWNDWYMICSPDACKEILDKQSAYTSSRAPLPVSGDA
LSGGMRFLFMEYGPEWRKLRGISHKLLTPAVSATFKPSQEFEAKMLLEEILKGADPAKGNEASYKAIRRYTDCDEVHGIY
DIMNDFSTMAKPGTYLADTLPFLGNLPRQLQWWRRGVKPYFDKQANLWMSFWSTLKTQMETKQAPECFVKQFIESDYEKQ
GISEIQAAFLAGSMIEAGSETTSAALNTAILYLSANPLARQRAAEEIRGVTSSSRSPTFEDEPRLPYIRAIVKETLRLRP
VTNIGTPHYTTAPITYKGIHIPAKSVVCLQQYPIHYNPDYFEDAQRFNPERYLDYPHGSGHYAAGPAASRDHWAFGAGRR
ICSGVHLAENSMFIVLAKLLWAFDILPPLSQQGNEVQVDTSDEAFDAVGSTTMAKPCRVRWKVRGEDIKTTIVREAAEAR
RDGCLCYFVIRTSFLVDSIPPTCNHYNEPKTLSPDAIIMSPPPPTTARPPTPPAQISVSLDERPLSEGNRSMASPLLPVG
SQRPSFSPADCRTLQKILYDARSPLPSSPTPYCENYELARSDERQDGYEDEDDSMELSDGEAAFEANEEKNADTIEDVMN
IAGKTAPPMPVRDYSSFYAHDTPTPNGAKELRLRRASIEKSLEKQCRRQERVQAIATSDGFYDVEEQRVATSAIDVSYHP
AEVSGDHCRASVSSSDVRRASEGTPLASTSFINFPPPACTVVQTPNGKHIDFATSAPISDTLVDNTLDYFKVKKGVDVLP
SKRQRNASSPEAIVELAREARVEEEEAAEQRELAELDQFRDMDLAPIETVMDGGPAGDLIMYGTPLKAKDEELLLPRASD
GPDSRAEDWNHTKRSQCSIPSPRRHTILIEQDEENDADVHESDIACGSAKQQLAVFSRRPTFITIIGMLPAAMFWATVAR
VVEGGSKVFDMLIEKLTGLEV*
>jgi|Altbr1|3757|AB03757.1
MAFLFLLASIFGALLVYIFGVIIYRLTFHPLASYPGPFLAKITDIYLAYYAYKGSRHLAFHRAHEQYGPYVRLGPNLLSV
NTATGLKTIYGFRSNVKKASFYHAFPSTPKAVSVHSAVDKMQHARKRRVMSHAFSDSAIKSLEKYILANVRVGCELLGRK
SNNWSAEKSVTNEKDGGWNDAWNAAHWCEWLVFDIMGDLVFGKAFGMLESPVNRFATQLVGNAAHRHLICGTHLTIHNWH
LDKLFFRKIAGQRAQYMQYSKGQAMERTKLGVDVDRKDFFYYLLNAKDPETGKGFSMDELWGESNLLIIAGSDTTSTAMS
GAFFYLAHNPAAMQKVCKEIREAFTDVEEIVTGPKLSGCSYLRACIDETMRMTPPVAGALPREVLSGGMDIDGRHIPAGV
DVGVPIYTIHHNADYFPQPFDFIPERWLSDPSENPLHSSLQAAQSAYNPFSIGPRGCIGKGLAYVELTVTIARVLYLYDL
RLAPGTTLGAGSKDLEVGRTRASEYQIMDVFAKHSSMKWYLVTIFANVAIEAFWEEIVQTPSRGPEVALTDARPDARGPT
TLAGSSTAVALLRMPKRKTRREIEQILHSKGCTIKKLQMRVDRFNFQNDTMCYVELGSEAEAATVIEELNGLEEQGTKMV
VQPLKADFIWGDAAKRNIEPYGSRYFYDEGTAASEAIRPLLERRRTMLSVQTPGWSAGERVSVARRNALQIIERYFGKYG
IEAVGDMSPFYGDKKKNPRMLCFIDFKTKEGAENAINDHHDTQIEDRLTWLKHSEPSGWRSHQIMKVAPEAFKELQESGV
VPEDKQIYEDKFVNPLSKN*
>jgi|Altbr1|4171|AB04171.1
MTSIFEGFMLSISPDFLSSIINTVALGTLILIVFSFGTAVKSAYFHPLSKFPGPRLAGATFLPLWYYRSTGDHNPWITSL
HARYGSVVRFSPDGLSFDSASAWKDIYAQKPVGKASNSIDPRIYRAYDNGEDDITTIQDDAKHGSIRRIFAHAFSTKALK
LQEPLLWEHAKKLINRLYKTVESNPTHEIDLNEIYTRTTFDIMGELAFGESLGLLEGDQNMDKVAAMMEATKIEIILDTV
AVYPKLRDFLAYFTPKRLVEKSEEVYAFSRDLIEKRLQRGRDLPDIWNFVLNRGHHMTLNEMHNNASAFMLAGTDTTATF
LGGMTFLLLKNREKLANLVAEIRKLDSDIAGGLDSATLAGLPYLNACFEEALRIYPPASEGFARVIPEGGGSVAGNYLPA
GTRVTIPQCAINSSPRNFENPGAFIPERWLPGTGFDKDIKEAMQAFGVGPRNCLGRNLAYMEIRMLIANLLWNFDMELSD
KSQNWLKQKTWMMWERGPMFVYVTPRKK*
>jgi|Altbr1|4172|AB04172.1
MALADFLSTFPLSVVLVLSLASYGLIHLLRFGNRENGLPPGPKTIPILGNIHQFPKEFPQLKFLEWMKEFGEIFTDIYDH
IRRTSASVMTSLVYGRRCVTYKDSPAEDYFEGIKLFNETNDPGAYPPIELIPWLKHIPRWLTPWREHIERTTRTRNTLYY
GLLAECEERKKKGSADACYMSTVLENQESLGMSYDEVVFLGAVLMDAGGETGASYLQSFVLALLNFPDAQAKAQQEIDAV
IGDDRLPTLEDYAKLPYLRALVDEVHRYRPILPIGLPRIASEDIVYKDYVLPKGSMLVLNAWGLFHDPELFDEPDVFRPE
RFLESKYGTKPGADTKAYRDNFAFGAGRRICPGEEMGRRTIAMNTMNMLWAFTFTPKEGHVSDMGMNAYSVPGLEMAPKP
FSCNIVPRSETRTDIIRAERESIVTCG*
>jgi|Altbr1|4382|AB04382.1
MAVLGVDGLTPRKRPGATVSTRSIQAAPVHPPIHLHHTTPQLSTADEHNLAQAPRCITMAMLIPTRYWPLVLATTTIAYL
LNNKYWKGLNKYPGHWAAGYTNWWRLWDVSKKNHHWTNLALHREHGDIVRLGPNVLSFADPKAIKAIYGLNKGVYKSDFY
PVQGAVANGAPLLSLFSTTDEDFHAKYRRCVNNAFAMSSLVNYEPLVSSTLTYWLDRTEDMFAKTGQSCNFSQWLQFFAF
DVIGELTWSKRLGFIEGNRDVDNIIGFLGEFFDYVAPVGQIPILDRLLWKNPISLFAQRIGLDKRVHPVTLFALNRSNER
ASQVEKVKRFGLSDDERANPRGIDLLSKFAQASHDHEFMDDKRILSTCTSMVFAGSETTAISLSAVFYFLVKHPRVYLKL
MQELDKAVADGTIESRPDKTVSWPEAQKLTYLDAVVQESFRLHPAPGLILERVVPKQGMHICGEFIPGGTIVGCNAWVVQ
RRPEIFGVDVDTFRPERWTEASPDKLKEMKGTMLQFGAGARTCIGKNISLLEIYKLVPSFLRRFEVELEHPGADWKTHNA
WFVTQKNFNTVFRPRRGSP*
>jgi|Altbr1|4423|AB04423.1
MFHFMAASTLAFFGMFYVFGLIKTLAFATSFSTGLLGSIALYRLVFHRCRNFPGPTAAKISKFYAARLSAKNVQYYKELE
KMHEQYGDFVRTGPREISVLRKSAVPILYGPNSECSKSTWYGQTGNDPKKCSIHMTRDFNDHRLRRRAWDRGFSIKALST
YEPRIKAKADLFRTQLAERGRSSMDISAWSMFFSFDVMGEVGFGKDFNNLKSGVEHVAIKGVHAHMTMLGTMSTVPWLLN
VLSSIPGAAAGYSDFFSFCAGQIREKHKTWDGEKYPQDVVSWLLKAVKENDVSASPSAAALEDDSRVMIIAGSALFYLAK
YPTKQKRLQQFLDQAMPSGYSQWSYEKIKSISYVDDFLSETLRLRPALLTGGARETPAKGIQIDETYIPGNTNVMIPVSL
IQRDPRWWQQAEGFVPERFGEKKAEMETDKAPYLPFSLGAYSCPGKNLAQMSLRISLSMIAQNFDVAFAPGETGEAFEKE
VLDTFTVTLPPLQLRFTPRTGI*
>jgi|Altbr1|4557|AB04557.1
MSIIRGLQNVAMAVSGSNWRSTALLTIALFLGYILVFRPIRNIFFHPLKKYPGPKLFAASSIPYGFWYMTGKWHTKIRQL
HGTYGPVVRIGPKELSYATPEAWEDIYGRYVPAKRKENPKPTWYCSPDAHDMVGASLGDHGRMRRVMAPGFTYSAMCKQE
PLIKAHVDLFLSKLHGICDEGKATVNMLEWFTYCTFDLIGDLSFGEPFGCLENAMLHPWLQLVFANIYVTHIILLCKRIP
LFYLFLPVKTTFQLYRDFNRHVVLLRQVVERRLSLTTPRHDFMEIMTSKQSNTLYMTNEEIFKNAILLTGGGAETTSSSL
TGMAFILTTRPDVKQRVVEELHATFRTEEDINMRSVAQLTYTGAFIEEAMRYYPPGPNTMWRTTPAGGNTILGEYIPGNT
ILGIPHRVLYRSETFWKHADEFHPERWLPDGERPAKFDQDRREGFHPFSYGPRACIAMNLAYAEMRYILARFLWNFDIQG
TEQSKGWMDNQKAYLVWDKPGLFVRLTPVAKEGVMA*
>jgi|Altbr1|4559|AB04559.1
MYDFEQPNRGIATRDVGLHSARRRLWSKGFGDKALRSYEPRVAVYVQQLLARLSQARGKPIDAARLTEAFAFDAMGDLGL
GSDFGMLHSATTHAAVEQLVQGMAIMGRRLPMWLMRLLVDVAQSLVPTEATTGFLAFCYHHLDRLMLMTDVERAERPSLM
APMIAHYEQQPPVHRDLSALRNDCRFIVIAGSDTVAATLAFALFYLAKHPQHVLQVRKELQLLRPAIGPYRYPDHRLRDA
APHLNAIISETLRLHPPASTIMRTTPPEGITVADTFIPGDMTVFSSQYAIGRSKALYTNAAHFRPERWHTDPSLVKDGSG
FAPFSVGHHSCLGRPVALMEMRLVLAETLSRYSVTFAPNFCHASFLDRVHDCMSWHIGNLDLCFTPLD*
>jgi|Altbr1|4627|AB04627.1
MSTPKSSQVPRALVEPPLGALVQSYPAMIAISLGIVVVLSFVAIAGTSKIPLANPPRWYQFTLSKRLEFLMDGRAIMSEA
RKRYGKQPYRLITDTGEVLILPPEYAVTIRNEMALSFGKAIEETNEARQDTMTRPLSNEATYALNVIFGNSAEWKETLIT
DDMLQLIARLSTKVFLGDEMCRNEAWLEASKTYTVASITMCLKMTAVPRALKFLVPWFSSEAKAVQKHLSSLRALLAPLI
AQRAALKAEARKNGKPEPVFNDMIDWYEQESGGEAYDPAVYQSILSVAAIHTTSELLTHTLTLLVSEPQQIEALREEIIR
VLSAEGLTKAALANLKLVDSALKETQRFRPSSLLGMRRHATQPISLPNLPPLPAHTNLAIDASNMLDPDIHPSPNTYNIY
RYHHMRRSPATAHKAHLVSTGPDNLTFGHGAQACPGRFFVANEVKIVLCHVLLKYDWELAAGACLESKHLFGDTEALDRG
NRLRFRRRKEEINLDELAFV*
>jgi|Altbr1|4801|AB04801.1
MERSADDGAGGPSPTRNGYASLLTIGVPTVLLLTYLVRVAWQWYRLSHIPGPFLASISSLWMVKQSLNGRLAYVTKELTD
KYGPLVRVSPTELVTCDAEIVRRTTAVRSEYTRGPWYNAMKLEPGRDNLFSMRDEVAHMKLRAKMAAGYSGKENESMEGT
VDEQVAAFIHLIDRKYVSTSTEYRPMDFALKTQYFTLDVISALAFGKPFGYLTQDEDLHDYIKITTAYIPFMVTLGSVPW
LADLLHSRLMRGLLPKESDKLGLGAFINVARTVVAERFAPEAKRQFDMLGSFIRHGLTREEASGEALLQIIAGSDTSAST
IRAVMLHLLANASAYRKLQAEIDNGIANGTISSPITDAEARLLPYLQACIKEGLRILPPATGANFKSVPPGGDILAGKFI
PAGTQVGSSYLSIQHSTGTFGPDAELFRPERWLEASEDPARLAHMTGTVDLVFHHGRYRCLGRNVALMEFNKVFVELLRK
FDFSIVHPQMAVRMRNAAIWVMEDFWVRVTRRATGVGSDSKN*
>jgi|Altbr1|5141|AB05141.1
MAVPKRFLLLASAAFTWFGHRYASAVTISQGPVKNTIATFAIALFAQLFWRVIIYPLFLSPLRGLPTPPDGHFLLGHFRR
IYKDPTGEPQRDWIDSVPNDGVLHYRWLFNEPRILVTNSKAIGEVLVHRNYEFVKPARVRKGLGRLLGVGILLAEGDEHK
RQRKLLMPAFNFRHVKDLYSVFWSKSQELTDKISETIKSNPDGSSVIEIGHWASRATLDIIGVAGMGKDFDAISNPNNEL
NETYRTIFAGARGAQLVQVLLNLLPHWLAVNLPLERNDVIGNAVETVKKVARELIRNKREKMEAGEAKDMDILSVAMESG
GFSDEDLVNQLMTFLAAGHETTASAMSWAVYCLCQHLDVQTRLRQEIRAELSGALEPGGQISSIEIDRLPYLNAVLQETM
RIFPPVPLTLRETAQDTTIQNHFVPAGTTVVICPWAINTSTHMWGPDARSFNPDRWMQPGTANTGGAESNYAITTFLHGP
RSCIGRDFAKAEFACLVASLVGKFEFEFEEPGHVAAIQGGITARPKGGLNIRLRDVSEVKA*
>jgi|Altbr1|5249|AB05249.1
MTIKSFYLVGQDKNVFRQDIHIDQYHDFEALQVAVAEQYNIIQSTSIGLQDSKGDDLPDLDAVLDCDEDIGITVDGQAIR
DPAGPQGLPFVGSYYEVFPDHLGNHARLFQTYGPLIKYETMGKQNYLTNDPAIATVAFQESPFFSKHITPEHPLAGIKDN
RALFICDTDTDAWRQAHKFIPPSMAPKAIRHYTPLMEASVKDSFKVFDKLDEEGEAWNVYQYMLKLASQTVFKFALGYDA
HHFDHPDAPLSELVILIAQSLSLNKKVASRGAWYAKLSAIPFTAAYDLDKIRYRLWTILNQAIDEAPKGSSEDDLPLQSA
ALGASCVVDYLKRATDDNGNKLPRELVIPNMLPIAGAGFTTTSSLLSWLLYSLCVYEGNQDRLLQELVDAGVNENTKWTP
ELSDGLTFLDKFVKETQRLHNPSFQPGRTAKVDCIVPGGYKLPAGSVVICAIHAIHNNPQIWSNPDRFDPDRWGTEEVSN
RPKNSYMPFATGPRSCIGFNFALGEVKVLLPELVYRYEFFKEGEEAVSYDPEFQLIRPMNFYVRAKRRTSYPKPTPGAKK
IAVEYAEGEEKPPI*
>jgi|Altbr1|5715|AB05715.1
MAVNASFVSPTADAKVAHVIQQFDTNGLLSSVFTGFNVWKLALTLIVTAVAYDQFKYIWNKGSIVGPSWKIPFIGPFLES
VNPDFKKYHEKWSSGPLSCVSVFHKFVVIASTRDMARKIFNSPSFVKPCVVDVAYKLLRPENWVFLDGRAHVDYRKGLNS
LFTRQALEQYLPGQEEIYNTYFKRFVELSQVDNKGKHVPWMQEFRLMITALSCRTFVGHYCSDEAVKKIADDYYLITAAL
ELVNFPIIIPFTKTWYGKKCADMVLDEFSKCAAKSKVRMAAGGKKECILDFWVDNMIQSEKYRKRTEAGEKVDDAEKPST
VIRWFSDIEISMTIFTFLFASQDATSSAATWLFQIMADRPEYLDKIREENIKARNGDVHATLSLDAIEKLQWTRAVVKET
LRYRPPVIMVPYLAKKDFPVTPEYTVPKGSMVIPTTYMALHDAEAYPNPDSFEPERWITGNADQQTKNWLVFGTGPHYCL
GQTYAQANLMLMIGKASMLLDWDHKVTDQSEVIKVFATIFPMDDCLLTFKDRTTA*
>jgi|Altbr1|5888|AB05888.1
MTNLLLTVLLAVSALAALYLYTNNKSQDASENPFLKLPLIGDLHSSPIEKPLVNWSAWSKQHGPITVPKLFGIVPIVVLN
SYEAVTELFSRRSQWYSNRPASVSMEMITGAGPGRSRFTLMHDYDDHLKLHHRILSPSLGAPAANKFQPLMELEAKQLLF
DLITAVRKSTDGSTITTKTIYPLLERTQSSVILALHYGLRIPRFEEPLLHEVIAIQAKITHLAANPQLPDLVPYLRHLPT
FISPWQRYADKLYASQVDLYMRLFRHGKNAPGWNATKQAISTAPKYAPVGSPVSDLDLAFTLATSIQGGMETSPRQILWF
FVAAIQNPVIMARAHEVLDRFVGRERLPRFSDRNNLVYVDAIAHELFRWRPISPGSIPRRADRTDEFAGVNIAKGVTIMA
NAWAIGRDEAVFDASLGDMQDFVPERWLCDGKIRGDLPLPVFGQGRRICQGKRVATDGTFMNIAHLLWAFDVEALEGEEV
DPWQMRVVGFMTEPKPFKFRLKPRGQWVLDVVRREWKNTEKSLEVVVGVANDVEK*
>jgi|Altbr1|6257|AB06257.1
MSYVIAATVFLLFIWATHKFLTTLVLPPSHFPKNIPTIPFYYTLIPLLREVDQEDLYRRYLEKPLTEYGAVKMFFGGHWN
VLITRPAYMAQVLKHDEVFAKAGNHVKNPHSVLALYTGENIISSTDDTWRYFASLVKPGLQADVDSTVIGRNADKLIQLL
LQQQDDAGSVEVRDHIQAYAIENVSETLLGSSFGTLENPDARMTKLQSDIKPKIFNPFFLNFPMLDHYKIPGREEARRLD
RAREEIMKLSPADRRNLAILSNLPVLNSIIYETLRLYPPLSQIMNKRTTTDTWLGGKILLMAGTYTGYNGYSTNRNREFW
GPDANDFRPSRWGETMEEISSLLRRATSKATFITFHGGKRACIGQKWAMTTHRLTMALFLSSVRWRLDPTWPRKMTPAGP
LMPKNLRLQFEKLDSSAEDLVARPMAEKSEMVDAKL*
>jgi|Altbr1|6704|AB06704.1
MALLLHDVEPSLLLLSGIVVLWMMKSLYGKKLNRDIKALHDRYGDVVRVGPNTVSFATVEALTSVHHETPGGDDVAFTKE
GTIEWLLGLMSWPAHNILTETDVKGHARLRKAVQPAFSAKELRKQEPIEQEWITRFNRHLDIAIENKAEINITEHMSHLV
WDMLSDLAFGEPLARSQLVKFNRLKWLACAMSPMLEVMQSILTFPLVGTFTRWIVTSFPQVFQLPRDILPTGTLRTTLER
TDRGHDFLSAIVGAQEKGIDLSQDQLQSNSAMLVMVGQDATVTCLSSTLYFLLRDPRHMTNLQNEVRTHFESEDEINSLA
IAGLPLLNGSINEAMRLLSPANGSGTHRLSKGGIVDGVYIPAGVTVAVDQYTIQRSPKYWRDPEAYRPERWASVGEQGSE
FKNDCHMAYRPFLLGRRACMGRELALQIVRLVLARLVFSYDLCMTNKDFVWERDCDSSYLWIGHKVVVTVQKRQSTH*
>jgi|Altbr1|6857|AB06857.1
MGFVDEERVQLLAIWVSVAFIAYAVVTAVYNLKFHPLAKYPGPLLWRISPIPSIVSLLRGRIAFDYKIHHDKYGPVVRVM
PNELSFNTAKAWEDIYGHRVGLANMDKDPIHVGAVEAIPGATNLTMAPDIHHARQRRALAHAFSKQALLEQQSILKGYVS
LFVDRLREKALKGEPANMVSWFNFCTFDIIGDLSFGEPFGCLREGEGSESANWVVLIYEAIKSGAIEQATRRFAKPGSLA
QKFLMWCIPTIVRERRFCHLRNSTEKTVKRLNQKDNNHRDFIWYILRQREKKNEVSDDEVIMNAALFIVAGSETTATELC
GLTNYLLRNPETFKKLKDELRGACKTEADIDMDVLGNLPYMNACIEEGLRIFPPVPIGLLRTVPKGGSLIDGHAVPENTS
VCVSSWGASHSASNFAEPDSFVPERFLDTPESKAKFAGDAKKAAQPFSTGPRGCIGRNLTYVELRLILGAFLWNFDVEFA
DGAPLWNPKDEFKGLKAYNTWEKSPLMVKLTDIRKTPS*
>jgi|Altbr1|7228|AB07228.1
MASKLENITVSATPPTQQSTAMDTLNLAQLTHTLQTAAIAALIFAICAYVPKLKRKAQLGSIPTLNGLQAGEKQRQAFLS
SAKKMYEDGYTQFKNSVYRIAAEGGEENVVVPLSLLPELRKLSDDVLSFPEAIKDATVEGATVVHSIKSDLTPALTRLNP
VICSEVDAALREYMPPCEDWTEVYINQKLVDVVAKVSGRIFVGPELCQNPEYLDLGSNYTIDLMSAVTALKKVRPWLKPF
LAPRLPEVVQLRKREKQLTDFLRPIVEERMTAKSKDPNWQAPDDMLQWMITRSDGKHSIDKIAHFQLGLIFAAIHTTTMT
ATNILYTLAVTPEYIDPIREEVRNAMANNGGTITSRALQQMEKLDSYMKEVTRFYPPGVTSFTRRVLKGITLSNGQYIPA
GVLIEVPAAAIYLDSEYYPLSSEFDGLRSYKLRSSGKATDIARNQFVTINETNLGFGYGRHACPGRFFAANEIKMILARL
VLEYDIKMPNDETERHPQIEMGRQSMPHPGKTLAFKKVQI*
>jgi|Altbr1|7499|AB07499.1
MTIPIYVAGVVVLGFFVYKLLYGTDTPHIKGLPGVPGLPLFGSLYELGTNHAKIAQGWAKKYGPVYQVRMGNRRIVFANS
FDSVRHLWITNQSALISRPMLHTFHKVVSSSQGFTIGTSPWDESCKNRRRAAATALNRPAVQSYMPLIDLESTVSIKELL
HDSKGGEIDLDPRAYWQRYALNTSLTLNYGYRIDGNKDAPLLKEIVDVERGVGNFRSTSNNWQDYVPLLRLFPSQSNEAI
SFRKRRDVYMDQLLNTLTENIEKGTDKPCITGNIIKDPEAKLNRDEIKSICLTMVSAGLDTVPGNLIMGIAYLATPKGQK
IQQRAYEEIMKVYPNNDAWERCIHEERIPYITALYKEILRYWSVVPICLPRVSIKDIEWNGVNIPAGTTFYMNAYAANYD
AEHFKNPQEFDPERYLDVQDGAGTPHYGYGAGSRMCVGSHLANRELFTAFVRLISAFKFTPPMDPRDEPVMDCLEANAIP
TSLTMEPKYFKVGFKPRNRRLLDQWIKESEERTKDLM*
>jgi|Altbr1|7663|AB07663.1
MDLAGVQLPSGTWFPPVSYMLGLAGVWLAFKFLEAVYNISPFHPLSSIPGPRLAAATYLPEFYYDVIKFGCYTKEIARMH
KVYGPIIRINPNELHCDDISFADEIYAVGGRKRDKPVHQINGSAIGESGFGTVDHNIHRLRRIPLAKFFSRSMITRLEPE
IQAGVQKLCDKLLRQAGDNEPFDVTMAYSCFTSDAISEYSFGESFGFLDQPGWYPNFREPTASVLRPVFVFRFFPWTKAS
TGLAALLIDYLPKDVALMVKTLQIDMPAKVRKAKADLDAGITYDRPTIFASLLQSDLDAMDKDPQRLSEEAQAVLGAGTE
TTSWALAVVTYHLLTKPEVLTKLTRELQSVVDDPRHLSWAVLETLPYLGAVIQEGLRLSYGVSSRTARVPTEESLHYHGE
WNKKTLEYVIPKGYAIGMSAYVTHHNEQAFPNSFAFAPERWLDENNQRRKETERTRTAEEVHHPTLDSTSILHPGLVSAM
QTQRRELELPEGASV*
>jgi|Altbr1|7666|AB07666.1
MSNDTFSGGLLAEYSAVAQYAIASDLLLRWRLAGTLFFILFVSQVTKMIYRAHIGPLRAIPGPWISSATSAWISWQRWHG
RLSFEADKLMAKYGPIVRIAPNLVILNDSEAVERIFVRKDLDTSPTSIRALRVGGHDWTVTYPQHPIARQRRHPVMIATT
TKNMKLWHDVFVTNIEAMVRDLAKSDGEKSEDIVYHLRIATLKNSQVVMGGSGVDLDCSDFPHVVGEYNFLVVWRLCLPE
WLFAWLQYGPFAHPRFRVRSSDKLFDLGAALCKQAAEVGEEPMENVYKLFTAPDAKYPVEQSWADAEIGAEMAGQVLAAT
ETTSSALAFIYYELAKSPSLQEELYKEVAAHEGYEELDCLKLLDACIKEGLRFRPPVALTGSRLVPAGGINVLDHHLPAG
TVVTTQSLSMSRQRPDLFPDFDTYNPRRWLVEDEHSAERRKMLVPFGVGARRCPGGNMATYQMRLILAATFRAFRIEVAP
ETTPEKMAPFEANGYRSKHDRCDLMFKPRMA*
>jgi|Altbr1|7936|AB07936.1
MYISYAVLALIPAVAWLLYLQIRQWRFKRYAHIPTKLSSNFLIGHLGHIAAEYRKAGFSRAVHPDYVFENIWKAQGSPEF
MLFDTRPVQYPLVLIASHELAEQVSRASKTQQYSVTKSPTVQEGFGELVGRYSLISENGESWRGLRKTFNPGFAPQHLLT
LLPVIVDKTCTFMKRLDALATSGVATEMESYCTDVTFDIIGDIVTNIDCRAQDDGGQAHDIVRNFRTLKAVYTGDNGLMA
SWLNLPLRVKKYIYSQQLDSAVKKCIVEKFADIRAAQHSDAKEKKDRSVLALALEGIDELTAYILQSTADQVKSFLFAGH
DTTAILLQRLFYALSIHPDCLAKIRAEHDAVFADSEPRDVFLKRPEETMKALKYTSACIKEALRLWPPAGSARMSHNGFK
LRTSDGDDVCVDKCVIYLCHHLIQRDPKVYGETANDFVPERWVGDSDTSSASTEDDGSTTSESKIPTSAWRAFERGPRNC
IGQELANMEARVILACVMRRYDFIKVGLGEIETDEMGQPVMDQKGKYKTKSELINVSYDPVHQIGIRPSCVSNFANL*
>jgi|Altbr1|7958|AB07958.1
MAANIMIERLLHGHIIQNIFSTRSNEFHSKGVRPVQKLYSLQNALQIESIMNENLRTLCAQLDARFVEGGNKGKTCDIAD
WISFFAWDFLGDMTWSKRIGFMEQGTDVGDMLGTAERVMRYFSVVGQIPTLDKWLGKNPKWPRSLYKFDDFSVAAGFSVE
RFMERMQKPELGDGKNDFLNGFLEAKKEFPDLVTDNEVIGYMIINLPYLDACIKEGLRMHPVVGHILERVVPATGLVLPN
GTTLPPGTIVGVNPWVIHYKESIFGAKPYEFRPERWLQSKQEEVGAYEARITKMKDADMAFGGGNRICIGRPLALVEVYK
VVATVFGRYKIELEDPNKEWDLHKQWFVWPHNIKIKLDPLESISAP*
>jgi|Altbr1|7974|AB07974.1
MGFLANVAGPLGNFTSNSSTPVVVAASFASFILLAIVLNVLKQLLLKNPNEPPLVFHWLPVIGNTVTYGMDPFAFFFANQ
KKYGNVFTFILLGRKMTVCLDTAGNNFILNGKIKDVNAEEIYSPLCTPVFGKDVVYDCPNSKLMEQKKFVKYGLTQDALR
SYVTLITQECEDFMKRHETFKGQKGTFNVPKVMAELTIYTASRSLQGEEIRKSFDSKFAELYHDLDMGFSPINFMLSWAP
LPHNRARDNARETMIKLYSEVVRKRRSGAAKKDSHDMIWHLMDCKYKDGTPVPEHEIAGIMIALLMAGQHSSSSTISWIL
LRLAQNSHLVEELLAEQKSVLGEDLPPLTYEDLQKLPLHAQVVKETLRLHAPIHSIMRKVKQPLVVDGTNYVVPTSHTLM
SSPGFSAQLDTHFVNPAVWDPHRWDPEHQQYDEERDDADQEKIDYGWGVVSKGTNSPYLPFGAGRHRCIGEQFAYLQLQT
ILVAFVREFKLRNVGGSKDIVGTDYSSLFSRPLAPGIVEWERRQ*
>jgi|Altbr1|8048|AB08048.1
MEFLEMQSVHLPGFSPLAVNAASSIFGLISIFFFYKALVTKKLASSPAKILKTIFKPLTKRYQAWAYLFWGPEIIQKAFD
EAKGKPFELFAPDNRYVFVSDPQQIKELDNAPDTVLSLQAASKQMLQPLYTMHGFNWFDRRGTEGVGFIRALRTLLTNNL
PKILPDLTCIIRTRFQELHDGHPMINGKRQSDVYHMTVKLVVLSNAVSFFGKDLAKDEQFMVSALAYIEETLICAEIVRL
LPGFMAPVVGGIIARTLKSHAAIFNRLLPIAQERCVERDAAKLGQKVPQHADCIQWIMETSPKNAPWTPQRVVHELMAIW
FGSVHAVSTTVTFAIHDLCLHPEYAEPLRKECESQYTAFEQSGVGLPLLDSFIKESARLTPVESQSTRRSALQPFSLKDG
THVNIGDWFCTPVRAIMTNPVDYPEATTFSGFRFADPQLVKSLDNADGAFDIMQKKPTKLTDFDMTFHVWGTGRMACPGR
YYASAVMKVILGQVILNYDCELVDPTAKRLFTWRSTILPKPSAKVVFTPIGDAK*
>jgi|Altbr1|8049|AB08049.1
MELIITPTQALVPLSVLFLVFHAIRALFFGKAESKHWEELPVVGLQKGWFEWVWATLKSIRKTQDWAFEGYRKFASVNSP
FILPSIDRGAMIILPPRLIKKVYSLPETTLDIHATQSETIQTKWTVWDKEVADNDFQINVVRHQITRNLEHLTPLMADEL
DRGFDRWWGGKDDTEWKEVAVWDACLKLIAGASNGAFCGAPLCRDEQFLNDLRDHAMSIFAGAMLINATPKPLKPVTGAL
VGSTCWYLRRKAMKGCLPFVTERLNATAQFKADAQCGWTPPVGFTRCVNDMYIIMLTRSQKDGLQWLIDECYAAAAKGDV
GQLDPKRVAHRLLLVNDISLHSTSFTVQNVILDLFSSDPAMGYVEALRDEAASVLAKAGGVWTRDAVRDLKLIDSTIRES
MRLNPFAIVGLPRTVVHPEGIRLPVSNVHVPQGTMIAVPMEPIHYDESIYPQARSFNAFRFADPSNVTSIVDNFATKDDL
EAAKADTSDRKGKSTATLDDAFLGFGFGRHACPGRFFALNEMKVFIAHMLLNYDVEHMAVRPKPLDTVWLKLPLHGGKIR
VRRRPTVA*
>jgi|Altbr1|8137|AB08137.1
MAITDMAGLGAKALNASIATLVILSIAILCRIFYMQRLHPLSKFPGPWYATSFSVFGAIVSVLHKEPDFFMYLVDKYGTD
NPIRISPTLLLFPKPSALKDIYRDPQCNTKSSMYDSGALGPTHLFSTLDSEKHRVLRKALSNGPWSIGPLKNAWESRFDE
QVSLLIKKLGEHAEAKRTICISDKVAEFAADILSIIAFTHPFGSVENQRDENHLLTNWRKALTFFGFSGRFRFFRERILR
LPLVGSLLLPTPSKEYGMGWLMSESDRQVTAREQQIKEKSFDGKPDFLQHCLDARYPDGSPLTPTQKRAHVTLLYQAGAD
TTGTALGCILRLILTDPSTLARARAELDAADSAGLLSTPIRYDETLQHLPFFVACIKEGLRLFPPAPNMFPRVTPKEGKV
IDGHYVPGGAEITSHAYTIQRDKEFYGPDAEAFRPDMWMQSEKRNFELEAAQFTFGVGARMCLGKDVAKLEMYKLLPEVS
SAHEAVWPSSLLTCKMIRRFDFHVKEAGSHISASLTVNSLLTTSSIYACLPTTLSKCLKQNCPPTKHVATHFHHAALINP
TPCSFSLFVNMAVSTACAP*
>jgi|Altbr1|8361|AB08361.1
MALSDVVGRFADSQTILLFLVVVLVLSICATVSLPYSHRIPANAPPQVSDDLPVVGALGFWTQRWNWWSERRDQSKNGTF
SFHAGPNMIVALSGDKGRQLFFESKDLGFTEGYSVLFGSTPKSTKDITDEDKNLSFDTWFHRRLTFLLKHEQFHSKLPVL
ISDTREALEVIKNDASGRTNPFESLYRIVFRLTIRMVGPTEIAEDPKMLEDAMKMFEMIDRSATATSVIFPKLPLPAIIQ
RTYAGARLYMMINNIIKKRAVSGRKHEDALQHMLDQGDRPVRIVEFVIGALFAGLINSGINAGWVVCYLATSPEWLAKVK
NEICSTAARYAKDTNAPLRDQLNDVPIEAWETEFPIIDMCLRDSLRLNLLGTAFRRNISGKGIPTGNADEVIPPGAFVTY
ATGDIHYDPDVYTEPHKWDPARYLPERAEDKKKAAHGFVGWGSGWHPCLGMRFAKLEQNIITAYFIATFDFKLEDERGNQ
LSVAPLVDHNRHSAHKPAKLQFLRVTTREE*
>jgi|Altbr1|8770|AB08770.1
MYVLGYPILGSVPEVPEKNGFIKFADWGKQYGPIYQCNLAGHNHVWISSDQIAKDLLSKKAAIYSDRPHIPSLIDDNRSS
AQYLPLLSRNEGHTRQRKFANIIMRESEKAAFHRYPEMESKRMLTELLDAPDQYNHILESFISRVTCRLAWGHSEGSDEL
KQRARELLIGVSPTGSLSNKLPFLMSLPDWLSPPKAWERRRATTERTWFQTMQEQVTKDMQSGQAAPSWMKTFLDGRSKW
GFKSDTEGAYAVGMHGIAGALTIAAPMQTFCLAMTHYPQFLPMLHEELDRVCGDRMPRSEDRPNLPFLRAIIRECIRWRP
PVPTGIPHYLIQDDEYNGYHIPKGSTIHPLEWAISRDPDLYPDPEAFNPLRWIEAEYPTYQEPLTQYPTIINSTQFGYGR
RTCTGQAVADEDLLIGIGAIAWLFDIKKSPADSTIPPFMKPIKTGHKIGMNEKASISNEELNAGLDTMEPTMKEKILAKF
SYPKSASADDTQRKSKATEPAYKPLEWGDVTKKPEDPTLDYSILLIAKPIPFRFDLKPRDTVRMNTVRDLFNEGVDNGEY
PETRNYWGPNQGRDLPVGWSKV*
>jgi|Altbr1|10261|AB10261.1
MQFSASLFAISFVASALVLIWVFRIGSRASDLPPGPPTLPLLGNLHQMPKKKSYEQYQLWAKEYGPIYSLILGQKTVIVL
ADGNVMHDLLDVKGANYADRPNTYMRHLFENSRTAMRSYDDMLRLERKLYHAALNTNAAQKYIPYQEFETLKLCVDLLDK
PRSFIEHIGRAIGSISASITYGFRLPETESQETKELLGNSHGFVRLVGKSQLLDMFPAVRSVLDIIPRQWNTLAREAVEA
YESERAVFYRYYNKAINGSQTCFAREIAASQEKWRGTADGELLTNHAAAYIAGVSFEAGAETSIYTLQTFFKAMLLFPEA
QKKAQQELDAVVGPDTLPSWEHLAGLPYLNAVAKETLRWLPVGLNGAVPHATSREDHYRGFRIPKGSTVILGVWAANHQE
QDFPNPRDFVPERQVQDTSIFASQFAATPRERGGYGFGSGRRMCPGIHVATNNLLIAMARILWAFDIRPATAANGQEIPV
DRDAIADSAAGHPLAFACEILPRSMNRTALIRKEWEQSSNQRLEADGNWKKKL*
>jgi|Altbr1|7049|AB07049.1
MVGELLERMPYLNCVCNEVLRLFPLVALPSRVATRDTVVCGHIIPSDTTFWVVAQAINRNPKLWGPRAEDLVPERWMDTK
TGRATMNGGTESDYSFLTSLHGPWGCIAERFACAEMRALVAAFRDSFETHMADPKEKAVVDGTLTSKPRNGMRLRLKNVR
WGP*
>jgi|Altbr1|7531|AB07531.1
MSSVVSSAASPSATGASCSSADFTQFPTQDVFCAVGSTTGIPSNTSDALSQCCKDAPVEEFNGSCGYYCLAYDQTVADLN
ACFMDNGVNPSQIFCSGNSTASATSTPSGSGSASRTSSGNGPDATGEDGESDSTGAAAPMGAHRPSLFGNLLAIPTKNAH
FQFTAWGKQYGSIYSLKLFHATAVVLSDRRLVRELINKRGATYNRRPPLFIAERYIAQDPANILLVVFVPSRDQ*
>jgi|Altbr1|9412|AB09412.1
MAVQTHFELFLTFLVAVGIGVAARRRYFHPLSKVPGPFWASVTSLYHAYHYISGNHHQLHRRLHEEYGPVVRYGPSRIIV
SDPTMLPEVYHMKSNKSNFYDSTLNEASDSCFSEKHHVPHIAARRSLAHAYSMANVKALEPQIQQVIDMWVTRLCTHEDK
PFSLSDRVLWLAFDVLGVMIFGEPFGFVEEWTDIRAMLERSSKSNTSGRYLEYFNLIPTLSALVRKTRIGRRLFLPWPTD
RVGLGVMKAERDAAWVKYFEHKPEASPHCLLSQILEKRMNSKQDSLSSDDRIKTELLIAILAGTTTTARVLNAALLNIAA
REECSTQLHQEIVAQDQNGHKVNYELSGSLNYLGACVKEAFRLSAAPTQFPRVVDRSRNVELKGIPLCPAGRVLPRKMDR
ND*
>jgi|Altbr1|10254|AB10254.1
MAANTSYFGLWLYASTLAGSAYILVIIVYRIWFHPLSRFPGPKHMAISDLFSQWHAFVSMDMATYTPMLHRTYGNIVRIG
PNRLAIEGSICWPEVYGARSTSDEDEFSKIKGFTFANDHLALIGANREDHRRQRRQMAPAFSATALQEQSGIITNYIDKL
ISQLTASAKQGQSVDIVSLMNRTTFDIIGDLPFAESFHGLEGNTTFIDKHIRWVFSVPPTDDSCSNSLSLSHSRP
>jgi|Altbr1|5108|AB05108.1
MANSFVPGSIWHQLDQISLLTFGNITAGISVLLWAISRLPWNCENMKGRISWKIRELHDKYGPVVRIAPDELSYTTSGAW
KKIYGQRNPEFIKALDGRGIAPASIGGQRSLMTEHQDRHLRLRRAIDPAFSQRALREQESYFQDHSDNLVQKLKQRCKDG
PLDMTTWYNLVAFDIVSDLAFGEPSGCVNNPDQPWIQAILARAKAIVWFQLAVQYGFMGLLTWMTPRYVTESRKKHIAMT
EAKLKARVESKNPGKDFMSYILKNDEKLNHLELVMLSSNFIVAGSGTSAGGMSGLTYLLLRNPEKLEKLKQEIRDLFKSR
ADMTLQAVTSCKYLRACLNEGMRLYPPTPGSLPRFIPGKGEMIEGKWVPGGYAVGVNQLAAGHSERNFKKAREFHPERWL
DEPNSEFEDDDRSAVQPFSYGQRACIGRSMAYAEMSLTMAKLVRYFDWELHDPNNDWWNKQGTYLSQPGKGTWVCSGSRH
SKTPTSNMRTQLLILGVGLLLLIHIANTLLFKPLRNLLKSRRLGCGPVPFEPTRWPLGIDTVRRGLLADKEQRTPDYMTT
RFVAMGRYTWGLSLLGTSNLITAEPRNVQALLATQFDDFIMGTARRTNLKTALGRSIFAVDGKAWHRARETMRPIFSREN
VSRLELLEEHVQTMLRIIETKDGGLAMDDESRAWSAPVSLAVLLPRLTMDSATELFLGQSTHSLKTALAKQQQKSGDSER
DGESFDHAFERMLAILGTRMRLRSLYWLYGNKELSKCISTLHAFVDAAIDAADQAREQGSSQIRYNFLETLRMRCSDRAE
SITFEKLKGCAYLQHVLSETLRLHSVVPFNSRCAARDTTLPVGGGPDRTMPVFVPKGTEVNFSTHVLHRRKDLWGEDADD
FVPERWEKKRPGTTWQYVPFNGGPRICIGQQLALTEAGYVLVRMVQRYDVIEGLDIDVKRDWHNFTITKTNKFRGKTTKL
NTGMLSIVAFSVFISPIVYLLARSIYYLFFHPLSAFPGPKLWAISRIPWNYVNLQGDLAWRIRDMHVQYNSSVIRIAPDE
LSYTSSTALKKIDGTPPPREFLKCLDGRGIAPAIVNGRRSIVTETPERHTILRRALQPAFSERALRDQEDFFRDHTDRLI
AKLREPQYGATEQNILRWFALLSFDIMSDLAFGQPAGCLDRVDEPWLEVIGSRVRSIVWYQLAIYYHIEWILKFIMPKAA
MEARKRHQTLTLQKVQRRIDEERSGKRQGKKRDFMSYILGNEKENLSNMDLFGMASALIVAGSNTTTYTMTAFVFFACRY
PEVYAKVTAEVRGTFQSEDEITMVAAGELPYLKACIDETMRLSPPTPSALPRWVPEGGEEIDGKWIPGGYGNERNETGFG
QALLELRYLARPQL*
>jgi|Altbr1|6181|AB06181.1
MAWKLVKRLHSNTFVEYVCDEVLNTPGRTIEMNLLGGDIFITDRAENIKAIQADQFADFAKGQTPHDVFSSILGDSVFTT
DGPLWKTSREQLEPHVSRVRPDDIPTAEEHMQKLLGLIKISPERVDVYDVVDRFQLDLVSKVFLGESTNSLSANQQPFRK
AMEDLLTYNTNRLLFGRLANLFPDWLFAPKAYRELTCYINNLIEKTLALPINNQTDSKTEKEFNLVEDLVATHPNDRYFI
RGQLIAVLMASKDPGAILATWTIYHLARDPALWKRLQQEIEEHIGLDTIPTTNQLRKLDLLANTVKESMRMYHPLGLNIR
EARTDATLPVGGGPDGKDPISVSKGQIIVYSVAGLQRNKAKVGADADVWDPSRWDTWSPKYGDYLPFSIGPRQCPGRVFG
RFQIQYILVRLLQEFESIEWCGLGGDGDKGTEEMKIKVELNLKPAEPVICNFIPRSKNVA*
>jgi|Altbr1|26|AB00026.1
MAIEQISEALSLHYLQHGISKFGAGHIALAVFATAALGVLADYAWMLYMRSKMPPGPFPYPIVGNTFQLPDNKPWIFFEE
LSKKYNTPLITYWIGRNPTVWINDAWTANELLDKRAGIYCSRPRMLVFAELGSGQNNLLNLITTTPAQRERFRMLRKVTH
QGVGIQQVKKYRDFQNDESKVVALDLLNTPENYVAHFERYATSVVSIIGFGRRVAKHDDPIITEVIALMHRAADLNVPGK
TFPMLLETFPILARVPTEYAPWKHGMGSKKKSHRGHDFFYSLASEANEKPGHDDCYAKMLFREQEKYGLSPKEISALTGN
LFGAGSDTSSSTLITAVLAMRAFPEAVQTAWEELDRIVGPDRSPSFEDDANLPYMRAFVKEVFRWRSVAIIGGQPHAPVQ
NDYYNGYLIPQSTWVQGNVWAIHHNDRDFPEPDRFNPNRFLKDHPDSRPFPGERGYMTFGWGRRVCSGQALAEQGTWLTV
ARLVWGFKIEPALDEGGKLVPVDIFDYTNGLNMRPQVFKVSIKPRSERIRQAIIREGDQALLDLAQFEGETKYRMSTFYV
AAALEF*
>jgi|Altbr1|844|AB00844.1
MDDNSGLSQDSKAFTPFAIAAWLVVLWTGYRIAIAIYNISPFHPLARFPGPKVAAASYLYEAYYDWWLGGRYGKVIARMH
EQYGPIVRINPDELHCSDPAFTDEIYAGPGRVRDKWQHQLNTGGAGPVSVTGFSTVDHDLHRARKAPLSKFFSRQQMLKL
EDEVHGFAMMTANKMLAFAGKGAFDVKEAFNCYTADVISQYAFGEPMGFVAQEGWEPNFATWVKSFFKSAYMMRHNALGR
KMAQVLPFMADYLGEDIKAVMRVMNVTIPEYIAQALKNPENGRVFAEVMGKDKSMSEEEKYRYSGEGFNFLLAGTETTAA
ILTVFTYWTLAKPEVYKRLMSDLSAAGINTQTLKWIELEKVPYFWAILQECLRMMPGVSHRSARIARDEDLHYVSADGKS
DWVIPRGTPIGMTSMINHWNRELFPEPDEFLPERWLLEDGSQNYALQKKLIAFGKGSRSCIGEQLAYCELYIMGAYMALN
VLPRAKLVDTVREDIAYDHDLIVAQTKKGSISVRIAVE*
>jgi|Altbr1|1569|AB01569.1
MVHSPLLFIVAGVAISYILYTRITLYLARQRFKKEHGCQPCTAQFHKDPIFGIDNVKAMAYNSKNHILLQENRKRFQRLG
NTYHNRIITEPFIVTCEPENVKTILSLRFKDFSLGNRQAAFTPLLGHGIFNADGERWANSRHLLRPNFARDQVADIDAFE
RHFKLMLKHIPKDGSTVDLQELFFRLTIDTATEFLFNHSTNSLRMVGQEDSNNEDLIFSKSFNFAQEDITVRSRYGIFDQ
FRKNEEGKKAIDICHAYIDKFVDDALRFRQELDAEKHAGSKDEKYYFIQEVAKQTTDQKRIREELINILLAGRDTTASLL
SNMFFEVAKRPDIYAKLRDEVATLEGRTPTYEELRNLKYLKWCLNESLRIHPVVPGNSRRAIRDTVLPRGGGPDGQAPLF
VPKGTTVGYSPYTMHRRHDLYGPDADEYKPERWETLRPGWEYLPFNGGPRICLGQQYALTEASYVTVRMVQEFKAMESRD
PAAWRESLTLTLCSMNGTQVGLTPA*
>jgi|Altbr1|2359|AB02359.1
MHPFTAYALGVAVFGLIVYAVIDAVGKYDKRYNVQNMPGPWQVPWVGRIHDLPIEFMWLKFKEWADVYGPIYRTKMLGAN
FVIITDEKIAEDMLVKKAKLYSDRPEIKSLFDAKSTYGSMEYLPLMGKNQYWARQRKFTHSYLTGATNVRYNGIMEFEAK
RWMARLLENPDDFCFSLEDMCSKVMCQLTWDDPSLSTPLTPSAWGLLTQMSPAGPITNVLTPLWDWVPEPINPWKLRERK
RHDDQQAFFMQCLQKTKKSMEMGKQRPCFTKNYLETAEKTNISGDYEASCVIGMMALVGIFTVTGPIYYFLISMLHHPEW
QVKCQEEIDRVCGNQPPAVADLPNLPILRACIKETMRWKPTVPTGVAHEAEADDWFQGYFIPKGTRILPLDWAFLRNPVK
YPQPDEFRPERWLQAGWPTFQEPLTKYPDIVGMTSFGWGQRQCLGMSITRDETVTGCGALMWAFNLRRKVDAVSGKEIEV
PLNKSNSLLIIKPDPWEMAFQPRSETRRQEVIQLWKEAEAKDLQERAAYAKSAETSVLVQP*
>jgi|Altbr1|2497|AB02497.1
MFSTSTKGPTGLAKLMNVTSVSQIVGALLGILLLRFIARAIYRIYFHPLRHFPGPKLSAATRIPYHIAILKGSRDKLLQD
LHRRYGHVVRINHDELSFTDPNAWKDVYGHGTKGTAGSVPHKHWLRYGTLPNGATSLVLARDQDHSRQRKIFSPAFSDRA
LKQQEPLFVKYVDKLVARLRQTVENNPDEKLDMVRLYNFCTFDVMGDLTFGEPLHMLDKADYDPWVSTIFAGLKMNSYFG
VMRTYPWLWRAFKRYVPESVNKRRLDHFNHSVTRVTKRLEKGRVSEGVDLWDLVLGQKEGRGLTRGEMDANSSLFMIAGT
ESTATLVSGLTYLLLCNLDCMKKLNDEICSAFASNDDMTMEQLAAMPYLAACIKEALRLYPPVALGLPRLTPQDGSTVVS
QFIPPGTVLSIPQHAMYTHEKNFKRPMEFLPQRWLGDSEFDRDQKQCLQPFSVGSRDCLGKNMAYHEMRLIIAKTLYNFD
IELCPESNNWSDQATYILWEKKPLICKLKAVN*
>jgi|Altbr1|4176|AB04176.1
MPWNFRLVFLKLTHKCRFSKWAQEYGDIYSLKVLNRTVIVISSAAAVKHVLDINGARTGNRPRSKLVDRVTNGSLMALEN
MENPVWKHGRQAIHNFLTRDSLERHLQTQEDEYSQFMHDILEDPSNLFHHVCRTTASVMTTLLYGSRVSTYENSYAETYF
RGVKLLNQATDPGAHPPIDLFWPLQYIPKRWAYWKRLADSTREIRDELYGSLYAQCERAVETNNLTGCYLESLILNQAKV
GMTRDEIIGMGAVMMDAGAETTASFIQSFILALINNPQVQRKGQDEIDNVVGPNRWPRLDDYENVPYIRAIGDEVLRFRT
MLPVAIPHVSTKELYYKGYRIPEDSVIFMNTYGIYHDPDFFDDPQEFKPERFIATEFGTKLGVDETGYRNNFAFGAGRRV
CPGESMARRSIALTTMNLLWAFNFKKDNSGTGGQDFNSYAKASDIFEYLIRIANAG*
>jgi|Altbr1|6703|AB06703.1
MLFTALFSWPIFAALAQWSVASDPRETANAIRPDQDIQFIKHPLFYQQSEGFPTLVTETDPAAHRALRKPLERGFSPSSL
REYGRIIERVTEDLMAQLEKASEHSDVVDAKTWAARFSFDIVTEVTFGRSSETVSQGKNTVWLDLLTGNIAAAAAGVVIR
RQPNAVKRLLRLMFAKISKTANLRAQYLSACRKMCKDRLSNPPEAANLFDHILPTYPSRGKDVNNNAYLVFLQGQAAALV
SGGTETSSTLLSSLIYNLLTHPLQLARLREEVEKAFSKKEEISIESTKQLQYLQAVIEESLRIFPPVGFGLPRTVVQAPD
ILMARNARYFTRPHEFLPERWLPKDHEHYDEKFSGDRKEASKPFSMGPRQCIGMSLAYAEWRMILTNLVWGFDWELVGET
QDLIKIARLKLLWELPPVLVSFKPLRRLEAGSCRK*
>jgi|Altbr1|6919|AB06919.1
MTLYNANLPTKLTFAYAFYNAFLHPLRHYPGPLLWRSFRIPYVISTHRGEIHKRFTEFHARYGPIVRVAPNELSYADSRA
LKEIYITRPGHLPFERNRTSFKKMSPTEPNSIVNWHEEDHTRYRRAFANSFSEKSLKEQAPVIESYVDLFMEQVKKKKTV
DLEKWLNFLTFDISGDFTYGESWNCVANGKAHAWVDIAQDFGKGLALIGSINHYPPIDKLLRHIIPKRIMQRSMDHRRLS
MEQAQKRIALDLERPDWVSPTKKYSDQKDRFTDAEWGINLLVIAFAGSETTASALTAIVRMLVQHKGVLHRVTAEIRETF
QNESDMTVASTSNLPYLNAVINEGMRLGPPNAIGVPRIAPKGGDTVCDQWVPEGTYVTYNQYSAYRQSYNFRNPNSFIPE
RFLHPKPEQDDMAAFAPFMVGRHSCIGAKVAYNEMRLILARLLWSFDLRLKDERDKWDWGEQCTYLLWDKKPLEVTLDHV
TK*
>jgi|Altbr1|7460|AB07460.1
MESVPTAVFVFAPLSAVILHESVLRRVEVDHLTLQILGLAITAYWILLCYTGFITAILVTSSFWVPLWLYIGAYRAFFHP
LNDYPGPWAAKLSRWWTLKQTYDSSLHYHRVLQRLQGQHGDYVRTDPVLTPPGPRELTIFDAAAIQPILGAQSSTSKGPF
FDVMERSLHLNRDKAFHRQRRKVWDNAMKASLSDYAPQVEIFTDQLLTRLRSEEGKSIPLLEYATYYSYDVMAALAFGKP
MGFTKGEQSDVAASILATFMNSVQALGYMYHMPWLMNAIGVLTSFAGPMKEWRDWSVSQMKARMQVRDAKPDLVSHLITS
TPKTPEGRELLYGESRLIISAGSETTSSSLTFIFMHLATHPHYMAAVRSEFLANIDSYDCQRPMPMLESVIQESMRMWPS
VFFGSQRVTPPQGMEINGRFIPGNMLVHIPLFPLFRDARNFVAPDQFIPERWTTKPELVLNRQAFIPFSTGSHSCVGKAL
ALMELRSVIARVVAEFDIVLDEGTDVHAYWEGILDHFTAGAPPMLVRFVRAR*
>jgi|Altbr1|8488|AB08488.1
MALDSLLGLPPSLWLSLVLAIPLATLLHDIWLWVRMPPGPTPLPFLGNKLQLPKSKPWVQFQEWSKTYGPIFTIWIGRKP
TIVISDPNVAVELMEKRSTKYSSRPRMVAMGEILWDHASILVQPYGKEWSVRRKLLHQALTPKALRLYRPVQTAEASRLC
QQLLASPADWEKLLERFTSSIVFCVAYGHRIDSLNADVIHQRFKFMHVAASLNVPGKYLVESFPILKHVPDALAPWKADI
KARGREEAAANMALVDVVRSDLARAKSQGDDIPDSLCKLLLQLREKENIPLSDRNFSYIPASLFGAGSDTTASTLCTAFL
ALVTHPETLHAAHRELDTIVGADRSPTFEDELNLPYIRALVKEVLRWRPVAVLGGTPHASTEDDRYEGYYIPSGTTVLGN
SWAINLNEEYYPNPHHFDPTRFLDEALAERSRAPTPLTGKPHPAKTGHSSFGWGRRICPGANLAENSLYIALAKILWAFD
IQPKEGVKYDTFAYTEGFNIRPRKFECEIRARSEAHRRVLLGDLKDAESVLEKFTPF*
>jgi|Altbr1|8970|AB08970.1
MVFNAHRLHKQYGPVGRLSTWELSYTSSDAWKDIHGTGNSAPRKPLPKNPLANPPPMSGEPGLIDVLDDEKHREQRQLFN
QGFSTRALKEQELLVRKHVERLVAAVQSRADQGLEINMVDMFNFLAFDVMGGLAFGASLDLLKRSEYNSWVWVIVAIIKV
VTIRIVVFYHVPFASKILPLLVPKSMKAKRDAYMKFAEDRVRERLERKTDRPDLWDLITGGPDEKKAHLSLDQTVGNAAL
FMVVGSETTATVLSGTLYLLLKNPQCMARLRREICDNFSLKEMMTMEALPKLTYMTAVLDEAIRVYPGAPETLAILVPAG
GMQICGEYVHEGATVFIPHDPTFHSSRHFVRPDGFAPERWLLEGAIEFERDDKKAFNPFSVGRRACLGRKQVHRPRHRYT
QT*
>jgi|Altbr1|10147|AB10147.1
[truncated: 415 more rows]

## Sheet: A. dauci
>jgi|Altda1|114898|ADCCTG_4221.jigsaw-mRNA.12
[truncated: 1,000 more rows]

## Sheet: A. tangelonis
>jgi|Altta1|113924|ALMCTG_1030.jigsaw-mRNA.13
[truncated: 998 more rows]

[truncated: 5 more sheets: A. rosae, A. gaisen, A. macrospora, A. porri, A. alternata]
