# Supplementary material for: Genome-Wide Analysis of Cytochrome P450s of Alternaria Species: Evolutionary Origin, Family Expansion and Putative Functions
Source: J Fungi (Basel). 2022 Mar 22;8(4):324. doi: 10.3390/jof8040324 (PMC9028179; doi:10.3390/jof8040324)
Supplement: Supplementary file 1 [file jof-08-00324-s001.zip › Supplementary data file S2 (Validated Cytochrome P450 Protein gene sequences of 13 Alternaria species used for further analysis).xlsx]

## Sheet: A. fragaria
>Altfr1233464
MTIKSFYLVGQDKNVFRQDIHIDQYHDFEALQVAVAEQYNIIQSTGIALQDSKGDDLPDLDAVLDCDEEIGITVDGQAIR
DPAGPEGLPFVGSYYEVFPDHLGNHARLFQKYGSLIKYETMGKQNYLTNDPAIATVAFQESAFFSKHITPEHPLAGIKDN
RALFICDTDTDAWRQAHKFIPPSMAPKAIRHYTPLMEASVKDSFKVFDKLDEEGEAWNVYQYMLKLASQTVFKFALGYDA
HHFDNPDSPLSELVILIAQSLSLNKKVASRGAWYAKLSAIPFTAAYDLDKIRYRLWTILNQAIDQAPKGSSEEDLPLHSA
ALGASCVVDYLKRATDDNGNKLPRELVIPNMLPISGAGFTTTSSLLSWLLYSLCVYEGNQDRLLQELVDAGVNENTKWTP
ELSDGLTFLDKFVKETQRLHNPSFQPGRTAKVDCIVPGGYKLPAGSVVICALHAIHNNPQIWSNPDRFDPDRWGTEEVSN
RPKNSYMPFATGPRSCIGFNFALGEVKVLLPELVYRYEFFKEGEEAVSYDPEFQLIRPMNFYVRAKRRTSYPKPTPGAKK
IAVEYAEGEEKPPI*
>Altfr1239928
MSILTSLDIESSKLLLYGIVTIIFLSVLTTGLHNGKKSKSSIPHAPRIPYKLPFGLDMAWKLVTRLHSNTFVEYVCEEVL
NTPGRTIEMNLLGGDIFITDRAENIKAIQADQFADFAKGQTPHDVFSSILGDSVFTTDGPLWKTSREQLEPHVSRVRPYD
IPVAEEHMQKLLKLIKSSPERVDVYDVVDRFQLDLVSQVFLGESTNSLSANQQPFRKAMEDLLTYNTNRLLFGRLANLFP
DWLFAPKAYRELTRYINDLIEKTLALPINNQTDLKTEKEFNLVEDLVATHPNDRYFIRGQLIAVLMASKDPGAILATWTI
YHLARDPALWKRLQQEIEVHIGMDAIPTTAQLRKLYLLANTVKESMRMYHPLGLNIREARSDATLPVGGGLDGGDPISVS
KGQIIVYSVAGLQRNKAKVGADANVWDPSRWDTWSPKYGDYLPFSIGPRQCPGRVFGRFQIQYILVRLLQEFERIEWCGL
GGDGDKGTEEMKIKVELNLKPAEAVVCNFVPRCKNTA*
>Altfr1244380
MAIEQVFEALPLHYLQHGISKFGVGNIALAVLATAALGVFADYAWMLYMRSKMPPGPFPYPIVGNTFQLPDNKPWIFFEE
LSKKYNTPLITYWIGRNPTVWINDAWTANELLDKRAGIYCSRPRMLVFAELGSGQNNLVNLITTTQAQRERFRMLRKVTH
QGVGIQQVKKYRDFQNDESKVVALDLLRTPENYVAHFERYATSVVSIIGFGRRVASHDDPIITDVIALMHRAADLNVPGK
TFPMLMETFPILARVPTEYAPWKHGMGSKKRSHRGHDFFYSLASEANAKPGHDDCYAKMLFREQEKYGLNPKEISALTGN
LFGAGSDTSSSTLITAVLAMRAFPEAMHEAWEELDRVVGPDRSPSFEDDANLPYMRAFVKEVFRWRSVAIIGGQPHAPVQ
DDYYNGYLIPQSTWVQGNVWAIHHNDREFPHPDRFNPNRFMKDHPDSRPFPGERGYMTFGWGRRVCSGQALAEQGTWLTV
ARLVWGFKIEPALDESGKPIPVDIFDYTNGLNMRPQVFKVSIKPRSERIRQAIIREGEQALSDLAQYEGETKYRMSTFYG
K*
>Altfr1234833
MALRDLPWVTILFSGVVAALAYGTMRLIQVRRFYKDLPKPPHSFFFGHLKLLGETFKSLPSDVHYQAAAVTIARKYNMPG
IFYLDLWPIAWGQIVVTDPDVALEMTAVRNHPKHEAEGQMIDPLIGRGNIVTANGPQWKHLHRMLSPAFAISHITNMRPM
VADEVMKFRSIIHEKARSGEVFKLEDPTQHLTFDVISTATFGRSLDAQTKGSPALQHFENMCRAYMASRESVNYIRNFFV
NRKVSAERDKLDAIVVDLIKERFEIIKRDKLDLSEKRGLGIMDLILRDYIAERQNDVKELDHQFVQDALSQVKTLLIAGS
GTTSDTVCFGAMMLSVHPEVVQKMREEHDRIFTPGIEATYEMLKTDPYRVNELTYTNHVVKEILRFFPIGNTARKGIDTL
KYQGREWPAKDIMICPVQLAMHMDPAIFPDPLKFDPDRYAREDFPRHAWRPFERGPRACLGQPLAMDELLITFLLTIRDF
DFTCADLKPNKTPRVDWFDLDLTFGDRAFQEFVFEAKPRDGMPMTVKRSNWPS*
>Altfr1235885
MEHTFSHVPFAGWSVLLVHGDVMEKAPLFIGVVKPIDGCVGIGLAKGPEHTRQRRAMAVGFTKPALMAQQEILEVQTAKL
IHAVKTQGKNGKALNMSDWLSFTTFDIIGDLCFGESFHCLDEGVATEWALATTNVLISSTLDMAVRRVTGVDTWLNQMAQ
KLMPKEAMKWRMITFMNTKKKTFDRLADETSSHKDVIYHIQRNKDARRTLAPTELLLNMTLLVTAGSETISTLLVTFMYN
LCVHREIHKRLATMIRTTFADPSDITLQKLEELVYLDACIKEALRIFPPVSSNLPRAVSAKGAQIGPHILPGGSLVSVAP
WAAVRSESNFHLPNEFHPERWLRNHPEQGWDPAFENDKLSASTPFGAGPKQCMGQSLSYYEIRLIVAHLLWAFDFELETE
GVKGAKNQLWSLSPSTELLRSYQTLNRPELYIRFKEREIL*
>Altfr1237630
MITITPQSMKEVDKLTIVGGFIVLVITYWLIKTIYNLFFHPLASFPGPRWAAGSYLPQFYYDIIHGGQYYKKVIQMHEEY
GPLIRVNPDELSLNDPFFYDKVYSGGGQKRNKCPDLTTIVRTSVISTNDHELHRQRRGYIANLFSKRSISDLESIIQSKV
DKLVTLLKEANHTEETLIGPLVFGSLAIDVISHYAYGESFGNLDKPGFPCELERDVKAILMIQHVRRFLPGIDRLITHLP
AWLVARISPSMVSFLDFETRIAGYSKVALKKSMEGEEPTKPRTVFDALVSSKIPAQEKTLQRLTDESSTILIAGVDTTAR
TLTATMCYLILYPEILAKLRAELQPYKNATWTQLESLPYLTAVINESLRYESPFTSRFPRLLVEPLAYKDKLIPSGTTIG
AMPYLLNSHPDVFPDPHVYRPERWIEAKARGEYLDKYLVTFTKGSRACLGINLAYAELYLTVAAMVQNFDLELVDSSIEN
ITPYRDFGLGFDKNYNYGVNFKVTKVLQE*
>Altfr1237653
MSYPSYTVLALVPAVAWLVYLQISQWRFKRYAHIPGKLSSNLLFGHLGHIAAEYRRAGFSSTVHPDYVFENIWNAQGSPE
YMFFDTRPVQYPLVLVASHEMAEQVSRASKTQQYSVTKSPTVQQGFGELIGRYSLISENGESWRGLRKTFNPGFAPQHLL
TLLPVVVDKTCTFVKRLDALATSGVAVEMESYCTDVTFDIIGDVVTNIDCRAQDDSEQAHDIVRNFRTLKAVYTGDNGLM
ASWLNLPLRVKKYIYSQRLDSAVKKCILEKFADIKDAQHSDTKGKKDRSVLALALEGVDELTPYILQSTADSVKSFLFAG
HDTTAILLQRLFYALSIHPDCLAKIRAEHDAVFADSEPSDVFLERPDETMKALKYTSACIKEALRLWPPAGSARMSHNGF
KLRTSDGDDVCVDKCVIYLCHHLIQRDPKVYGDTANDFVPERWVGDSDTSSASTGDDGSTAGESKIPISAWRAFERGPRN
CIGQELANMEARVILACVMRRYDFVKVGLGEVDTDNMGQPVMDRKGKYKTKSDLINTMSITARPVDKTIMRVKFRGSTN*
>Altfr1237815
MAVVAGALAMFVARLMANRQHVKSLRNSGAPMPKHHPLFGHLIVLKEAIQSLPQNTVMHVVVRRIAQSFPGGVFYLNLWP
FNAPIMVVANPYVASQVEAAFLDKPANINATLEVINGGPSLLTMYGSTWKKWRALFNPGFAAGYITGLSPAIAEEVTVFC
QLLQERAQKGEVFPLEEHTLRLTFDIIARITLGARLHYQTQGSALADCLRRQVYWTPFGTSFNPIRRYLSPRPFVQKYNS
YRMNQYLDKEIDKRFEELARSRRSPSKDSHSQSRSIIALAMDKYLDDVEGKDEVSKSAFRQLAKPQLRMFLYAGHDTTSS
TLLYSYLLLSRHPDVLSKVRAEHDKVFGSDFSLHSITRIITDDPALLNQLPYTLAVVKEVLRIFPPAGSMRDGRPGVFLV
DEQGQRYPTEGCNIWTLTLAMHHNPEVFVKPEDFIPDRWLVSPEDPLHPKKASWRAFEWGPRACIGQTLAQLELKIALVM
TVRMFDIDIAYEEWDKIHPKKGIRTVDENRAYQAEMGGGGAHPADGLPVKVTLRA*
>Altfr1238981
MDVGNATVNGQLPAPFAALQHSLIAQCIVAIAVVCVCTRILSGHTFRSIKYGKSRNVLPPTLPYWIPGLKHALSFAYDSH
GFLARCLNQYGDGSPFYLDAAGQKLLVVLDPEHVRGVLNSSSECDPNPFIHDKIMGALMGSPQEAIDHYKSENGNTDYIQ
TTHIRQHTTGSNLGLLAKRLFDVMKRTVTESLSSIPEGEWKDIPDLYDFIEYHASYGIAETLLGTSIMYPGIISDLWIHI
EATDQFFMGLPRFLIPKAYAARDRLLNAIRAWTKESEVLRKQNAVNTTWDPIAGSGLLQEREELYSKMAGHGVDGRSAQT
LGLLYGGTSLTVPVTFWYFFETLRDPSLHRRVLDEIRNGVNEETQGYNFMQLSARPLLQSLHAETTRMYSSNLAVREVTA
PTYMLDEKYTIPKGTEVYLSHKYNGQFTPGWKAARPQATAKPLDTFWAERYLVSGSGNDDKRGKFSDAGLSGNWTSFGGG
EHKCPGRHFARNIGIVTLAIFMGKFEIEVVDMEGARALDPGNKKKAFGTMRPKQKIAARIRKRV*
>Altfr1239225
MGLPSILLAVAVLGAYVLYKCWDSSRRQRIPTGLKPLPGPKGYPILGSVPEVPEKNGFIKFADWGKQYGPIYQCNLAGHN
HVWISSDQIAKDLLSKKAAIYSDRPHIPSLIDDNRSSAQYLPLLSRNEGHTRQRKFANIIMRESEKAAFHRYPEIESTRM
LTELLDAPDQYNHILESFISRVTCRLAWGHSEGSDELKQRARELLIGVSPTGSLSNKLPFLMSLPDWLSPPKAWERRRAT
TERTWFQTMQEQVVDDMRSGQAAPSWMKTFLDGRSKWGFKSDTEGAYAVGMHGIAGALTIAAPMQTFCLAMTHYPQFLPM
LHEELDRVCGDRMPRSEDRPNLPFLRAIIRECIRWRPPVPTGIPHYLIQDDEYNGYHIPKGSTIHPLEWAISRDPDLYPD
PEAFNPLRWIKPEYPTYQEPLSQYPTIINSTQFGYGRRTCTGQAVADEDLLIGIGAIAWLFDIKKSPAESTIPPVMKSTR
TEYKIGMNEKASISNEELNAGLDTTDPTMEEKILAKFSYPGFNSANDVQKKSKAAEPAYKPLEWGDITKKPEDPTLDYSI
LLIAKPIPFKFELKPRDTVRMNTVRGLFNQGVENGDYPETRNYWGPNQGRDLPVGWGKV*
>Altfr1239646
MISTIFSLITVQNAEYTVVSLGVYITLLCIYRVYFHPLSSFPGPLSYKISGWPLLWQAYIGNRHICHLLDHQKYGSVVRI
SPNALSFNTASALHTIYAPRNANVKKGEWYKTFDIAAGTYSSFTETSMEKHAAKRRWMGPIFSPESLNSNEQTVRGIIER
FCETLRTFRQDCKEESNGGWGEKWNASEMSTYLGFDIMGALVFASRFETVQKEMFRPLASSVLPASMLMYWISYLPPAFV
VRPILRTRLFEVLGGKSVTDNNRLIDYGATQVQLQQSKVKAERDSNSQRVDFLSHLVTARDKKTDWHPSTADLGTESLNL
MNAGADPFSGVLAGAIFYLVRNQDALRGVTQEIRSSFASPSEIVSGPVLNHCTYLYAVIEETLRRTAPVPSHLPRIVLDG
GIEIDGVRIPAGTTVGVPMYALHNDPTHFPAPFAFLPERWIESPSNPASSIALARRAFFPFSIGSRMCSGRNLAYLQLKL
TLAHLLWRFDLRLAPDEPESGGGKPGLGIGRERSDEFQMWDALGFGRNGPMVQVRVAQVKS*
>Altfr1240556
MDSEGVHSQSASWFPPVGYMLGLAGIWLAYRILEAIYNISPFHPLSGIPGPKLAAATYLPEFYHDVIRFGCYTKEIARMH
KVYGPIIRINPNEVHCDDISFADEIYAVGGRKRDKPVHQINGLGESGFGTVDHNIHRLRRIPLAKFFSRTMITRLEPDLH
VDVQKLCDKLLRQSGDNKPFDVTMAYSCFTADAISKYSFGESFGFLDQPGWFPNFREPTASILRPVFVFRFFPWTKSTTK
LAATFVDYLPKDIALMVKTLQIDLPARVRKTKEDMDAGITYDRPTIFASLLQSDLEILDKEPQRLSEEAQAVLGAGTETT
SWALAVMTYHLLTKPEILAKLTAELKTVVDDPRHLSWPVLETLPYLGAVIQEGLRLSYGVSSRTARVPTEENLLYRGEWN
KKTIQYVLPKGYAIGMSAYVTHHNERAFPDSYAFAPERWLNENNNRRKEAERSMLTFSKGSRSCLGMNLALCELNLCLAA
LVLRVLPQMRLSDTTEEDVTYDHDMFVPMTKANRGVRVTIV*
>Altfr1241557
MRTIMLTPPILNILMDFFIICLPIPSVLSLRMNLRRKVTVISVLAFGIISVTVAILRLPVLISVSSMKTDASIDVGKMII
VASFEVQCAIVAANLPAMKALWTKVRGKYSSAGSNEPSLEKPYSLSFIRRGKRSERNKHSSMGSIMRLENGLTTNESQEE
LVEGKVIQQVLATDKIQELQSTNPESLRQQPTVDAIAKILLAPLHKANWYKIHALPDYRFQSPMSTTDPKKKIEKSKHIA
AAYTVSNLLRSEEHIDRTFESFFEWMNKYATNKKPMNLNTFISYATFDVIGEVVFSKSFGFLDQGKDIGNSIGNSLALNA
YVAVAGYFRWINIALLANPIMTWLSILPMGHLFDTVKTVLAEREKNENARYDAVQYWFKQHERHPDKFTIREINTQALAA
VGAGSDTVAAGIQSFIYHMILHADAWERAHDEVAEAVKKGSCRDRVVSYADAQQLGFVQACVKEALRVFGPVPMGLPRIA
PKGGLTIGHRTMPEGTIISINPWVIHYSKEIWGADAHVFRPERWLEEDSGTREKFWMPFGAGYGGCPGQNIAKIELAKIA
ATLVRDYNIKQVDSTQDWQWKAYFTVVPHSWPVYVEKRR*
>Altfr1242723
MDDHSGLSQDSKSVFPFAIATWLVVLWIGYRIAIAAYNISPFHPLSHFPGPKIAAASYLYEAYYDWWLGGRYGKVIARMH
EQYGPIVRINPDELHCSDPAFTDEIYAGPGRSRDKWQHQLNTGGVGPVAVTGFSTVDHDLHRARKAPLSKFFSRQQMLKL
EGEVHEFAMMTANKMLTFAGKSAFDVKEAFNCYTADVISQYAFGEPMGFVAQEGWEPNFATWVKSFFKSAYMMRHNVLGR
KMAQVLPFMADYLGEDIKAVMRVMNVTIPQYIGQALKNPENGRVFAEVMGKDKTMSEEEKFRYNGEGFNFLLAGTETTAA
ILTVFTYWTLAKPEVYQRLLADLSSAGINLQTLKWVELEKVPYFWAVLQECLRMMPGVSHRSARIARLEDLHYVSADGKS
DWVIPRGTPIGMTSMINHWNRELFPDPDEFLPERWLLEDGSQNYALQKKLIAFGKGSRSCIGEQLAYCELYIMGAYMVLN
VLPRAKLVDTVKEDITYDHDLIVAQTTKGSISVRIAIE*
>Altfr1243566
MALFNILDQFVDTKTILLCLVVVLVLTTCTTILLPYSHRIPADAPPQVSDDLPVVGALGFWTQRWNWWSERRDQSKTGTF
SFHVGPNTVVALSGDKGRQVFFESKDLGFDSVLFGQTPKSTKEITDEDKNLGFDAWFHRRLTSLLKQEHFRRNLPVLISD
TKEALEAIKNDVSGRTNPFESLYRIVFRLTIRMVGPTEIAEDPDKLEAALKMFEMIDRSATATSVIFPKLPSPAIIQRTY
AGTRLYMMIDSIIKKRAASDEKHEDALQQMLDQGDRAVRIVEFIVGALFAGLINSGINAGWVICYLATSPEWLAKAKDEI
CSTAAKYAKDPKAPLRDQLDDVPIEAWEAEFPIIDMCLRDSLRLNLLGTAFRRNISSKGIPTGNGNEIIPPGAFVTYATG
DIHLDPDVYTDPHKWDPARYSPERAEDKKKAAHGFVGWGSGRHPCLGMRFAKLEQNIITAYFIATFDFTLEDESGKTLSV
APLVDHNRHSAHKPAKLQFLRVSTREE*
>Altfr1244525
MVGLELGLGPGAGIYAAGLITSFVAYIVVYRLFFHPLAQIPGPKLAALTFLYQTYYSFKDGSRFYKQVGLLHEKYGPIVR
ITPNEVSLSNPENYEAIYYVGSKYTKDPRYYDAFGMEYASFTSCPNELHRLRRGPLNKFFSRAAVLELQNIVLEKADKLC
DLITKNSKAGEMLDIHHGCRALSVDVITQYMFNKSYALLDAPDLGTHFFELVRGIGPALWVFQQWPELSIMNRLPQWMLK
KMSPPLAHILDLQEQAKQQILVTKADIDSGRVSKDTSKTIFYELLTPNPEEGWVPPTPDQIKYETYGILAAAADTTGNGL
TTGVYEVIKNPKIYAKLTAELETAFPDPGAKMELAVLERLPYLSGVVNESLRLSFGVISRLPRIVPEGGANFEGYMIPGG
FTVSMSSWVLHRNEDYFPHAHEFIPERWALTSDKQKMWKAFVPFGKGSRMCVGMPLALCEMYVTLGSIFRRFKHLKGNEL
SEYDLLYDDFFASHRPMDAVKLHVIEQDLKE*
>Altfr1244832
MSKPEPQLPLGSSSILRGFAESFSFHNSPESFITSRILAFQKEHPEAVENRAIVRAKVLNRNVAIVSSYAQIHQVLAQDA
AGYEACGAYSELMAPFFPSPNLLLTDGEKHASMRQTWEARMKDLREMLRSVVGLHTDQHFSELSISEIDLYESLKTLSWK
ILLGTFLDLGSNSSLFDTIESLQEDLLRGQFSLFPVTVNTGFWHSPRKKGKEANRKLQARISQHLKEKKSACPFATADDS
ELEDVAKHSVLFTSSLAVKALASLLTALLLNLFLYQTNDGQSLAESLASGGDPDRTSLRLRAILMETERLSPPIVGIMRR
STRDNIISSPGDQADIKIPRGWDCWLYFVGSGRDPTAYGSSWDVFDANRYLDESVPPGVAFGAGPKTCLGRDAIREIALV
VAETFLRLGIGMHGNVASRGVRGWLGWEPNDLVRPEDWAQHMKQLPTQRPSEPIMVRVSRSST*
>Altfr1245298
METIPSESAFDNVSRRLYAIAFVAVAFFAVGRIRQYLRLRHFAGPRTTGFSWLWHSRAVISGQSPRHYGEVCEKYGPIAR
VAPNHLITSDPEFWARINAVRSPYARSSWYYHCARFETGKDNVFTDCDNDSHDARRKKMTSGYSGKENPTLEPSIDLHVK
ELVDLVHKYAVPTASVEQSKPMDLAEKIPFFTLDVISHVGLGQAFGDLKADKDLQNYLKSSEEGLKIGNTAFAMGIAWLR
DTPIIGPAISPSEKDANGFGNMMAQARKIVNSRMTKSTDDKSDMFASFVRHGLSGNDLFQEVFEQILAGSDTTAAAIRAI
LLYVMSHPRVYAKLQAEIDESVKAGTAPASPGIISDAEVRRLPYLGAVVREGMRMHPPVANLFSKVTPDEGDVVTINNKE
HFIPGGTLVGYSAWTMHRNNRSLYGEDCGTFRPERWLIDTSDAGEKARLARMTKTNDMIFGYGRWLCLGRNVALIEIHKC
VFELLRHFDLSLANPLEPWKIFNSLGLWEIKDMWVNVTMRE*
>Altfr1242860
MELPHPRTIVASLLVIVFTLSYYRSVTKKTGLESFPGPWYAPYTAMHLRWLFARGTIHEYVEKMHKQYGDVIRLGPRQIW
VSDKGAMKQILLTIDLPKVTMYAEISRDRSSPGLFGEIRPVPHRNLKKFLSPAFTVASVDKLDTYFKACVSTLLDNYYNE
VDKAVSKDLSFKSNGNIQTDLMRDLHCLALDIMGESSFGKGFGQIDKIFDPKKMLSRRDKRWSKIPNAIFDGQARRYGLV
FIKRFLRRMGYEWEVDWPKEMTTAICELVDERAAAQGSVKNAARIDVLQHMLDEGARPDTGERMSNQDIIDQMSELLLAG
SETTSGKFQPLMFSLRSYIG*
>Altfr1244340
MHLPPDFPSFGKISWTEVGRRLWYIRNWTSGRWPFIIEKVHHKYGDVVRIAPNELSFATVQAYRDIYGHAVKGKQLFRKT
DWYHTAGDHPGIVSVTEPAQHSRQRRYLAHAFSLQSLRNQEVFVDQYVDLFIRQLGRMGGSASQGINLEEAFNWLTFDII
GDLAFGESFDAVAKG*
>Altfr1237474
MLLENRTEQTDEREARLQALEIPIKGSTTLTRDSAVVLLRSRIGCIASAVAYIHESNIKHKDLKPSNILLSKNGLWLTDF
GIATDFSVLTTSGTDNGERGTPKYFAPEVARFEPSGRAADIFSMGCIFFEIMILCFGHTLDLSTKPRHLDDKSFQSNLDN
VNAWLTEEDWSEPKDPRSIDHYLLGMISTMVEAEADKRPTAGMVNWDVAMIRGLCSAYRSMRALSQGPGIYRACCYQEMF
PIQCREMQPMPGTEVTVKITIGRTYFLPPYVDGCSSYIESMDEDFIEAVQMFTLAAFTFWYEFYYEIYPHRFQYLWKIKQ
LHEEYGPIIRINPLQVHIHDADYFDTIYASGVNHKRDRCSWSHHTGSKVWAGAILETMDHDKHRMRRNAVSPFFSKRSVQ
ALEGLVVNNIKKLLRRFEGEMEKQGPHAGIVILNDAYAAFAMDVISEYCFGESMKTLDNDDYGKDWLTIFHDGMQLVPFA
RQFPTIFNFLLDLPPHVAAKLDAGAGKLNGYLYQILSRIERIMDREDGVSETKDLRRTIFHDIRDDVGGKLPEKEKHPKR
LMADASVILGAGTETTSRTMAVTTYYLIKNPEIGEKLRWELETVMPTVNHEVLLWQLEALPYLTAVINEGLRCAHGVSSR
QPRVATGEDLTYAQYTIPRGTPVTQSPYLLHMDPTIYPDPFAFRPERWIENPKLTRYLFAFGRGSRNCLGMNLATSELYL
GLALIWRKFQFEIYDTIESRDLLTTYDCFLGMTDLKSEGVKVKVVAEVEA*
>Altfr1239147
MANLEPIPGPPGLPIVGNIGDIDATNPTQSMCNLTLKYGPIWKFYLGGDRVVIANQAHLNEICDEERFSKIIAASLEQVR
NGVHDGLFTSYGPQEENWGIAHRVLLPQLGPLAIRNMFNEMHDIASQLVMKWARHGPEHVIHVTDDFTRLTLDTIALCAM
DYRFNSYYQQKMHPFVESMADFLKTSGDRARRDPISQMFYGAESQKYWRDIELLRKTSMDVIKTRRDNPTDKKDLLNGML
NGVDSKTGKKMTDESVIDNMITFLIAGHETTSGLLSFTFYYLLKNPQAYEKAQQEVDDVIGKGPITVDHLTKLPYLNAVL
RESLRLQPTAPAVGMTAKEDTTIGGKYAVKAGTPLVALFPMVHRDPVAYGEDAEEFRPERMLDAEFEKRNTEFPNCWKPF
GNGMRACIGRPFAWQEALLVLAILLQNFNFTMEDASYQLQIKQTLTIKPKDFYMRAHLRSGISATSLERKLASATLNEPP
PVNGAPRVQKEKLARGKPMAIYYGSNTGTCEALANRLASDAANHGFNAAVVDTLDAVRENLPTDKPIVIVTASYEGAPAD
NAAHFVNWIGTLKGNELENVNYAVFGCGHRDWAKTFHKVPKYLDATLEERGATKMVQWGSTDAASGDIFTDFETWEDQVL
WPAMREKYGSTEADGEGSLETTLDVEVTAPRSSTLRQDVREARVEEVEVLSNEDASEKRHIEISLPSGMTYSAGDYLAIL
PLNPKENVQRAMRYFGLTWDSMLTISSAGPTTLPTDTPLSAVDVLGAYVELAQPASKRNVVALAEATPDEAEKKQLERLA
DETFSAEITAKRVSVLDLLERFPSTKLPLGVFLKMQPPMRVRQYSISSSPLWNPNNVTLTYSVVSAPALSGQGRYVGVAT
NYLANLAAGDRLHVSVRPSHQAFHLPKDSKNVPVIMMAAGTGLAPFRGFIQERAAQVAAGRKLAPAILFYGCRTPSNDLM
YADLLKRWEDMGAVSVRYAFSRKSEESHGCKYVQDRVYHDRADVIEQFEAGAKLFVCGSRGVGDGVQETLIKIAKERLKE
KEGRDADDAKAREWFEGLRNERFATDVFE*
>Altfr1239630
MASEPSESLPIPQPPPHLFVGNFAEIDPNDAPGSFQRLADIYGEIYQLQLPGRDGKLIVVSSYDTINDCCDSERFEKPIN
ATLEEVRALTGDGLFTAYPGEKAWGVAHRLLMPVFGPMGIRKMFDGMMDISTQMLLRWDRFGPEHEIECSDDFTRFNNFY
TDRAHPFVEEMVEVLIESGRRATRTSVENKLRVFAEAHRQENVKKMHELCDQIIADRIAHPQPDAKDLLNPMLEGVDKET
GEKMTKESVRYNMVTFLVAGHETTSGTLGFLFYHLLRNPEKYLKAQQEVDEVLGDGPLELKHIPKLTYIKFAIYEALRFL
GPIAINGKHSLKPTKIAVSSFSQRYDWCANGNKGKYQVQPKDQILMNLKGLHHDPKVYGDDADVFRPERFLNGGWENLPP
NAWKAFGDGIRACIGRTFAEQEMIMVVALILQKFQVELADPGYQLHVAVTITQKPKDLKIKVRRRPGRTMASLGGAGTST
TAAKKDDGDGFGKTEEPNAPTKDAKPITVLYGSNAGTCKSYAEDLETNAGRYGFKANIGSLDSATEHIPKDQPIVIIEPS
YEGKPADNAKKFTAWLESNANSKLLEGVQYAVFGVGNSDWTHSYHRVPKLTDELFEKMGAKHFTETGFVNVKEDIMGPWE
KWSEQMWSDLRKSSGTTTEILGGQLQADITPPKFATYLGGKEIGYGEVKVNKDLGGGEVGLTKKHMEIELPPGTSYRSGD
YMVILPLNSISNVRRVMKRFDLSPDDNIHITGTNKTFITTEAPISIFDLLMTRVELGTPISQKQLQILAEATPENKRARL
LDLANDETYKKEVIPKRYSILDILEDHPDCQLPFAVYLDSLKPLSPRQYSISSSPLANVEFVQTAEGNASQRLTASLTYD
VHDEAAWSGDDRRFHGVASTYLARQEPGEKIRCFPRPTNINFHLPSDPTVPVIMICAGSGLAPMRGFIQERATIKKARNA
KVGPAILYFGCRHYEKDFIYSDELKQWETDGVVSVRGCFSKVAPSGEKAQRVPDRMWDERKELAELFGDGGAKIFICGSA
SKLAKSTAEVCMKIFRDTFPGKTEQDALEWLEKIKEDRYVSDVFE*

## Sheet: A. capsici
>Altca103948
MVSSLSLVFIATFAVVFGVFSFFVYLFTPPRDFPKNIPTIPFYYGLLPLFKDVDQAELYRQYLKEPLAKYGAVKLFFGGQ
WNILVTKPAYIAEMFKHEDTYAKSGNQVKIPHSVLAEYTGENIISAHGEKWRLYQRVIKPALQADQDSEQIWKNSRVLRD
MFLGDSKTAGGNGIPIYSPLHRYALANLSEVLYSSSFETMQHPDAPLHMIQMKIKPIIFKPIFMNFPFLDHLPLKVRKLG
RMLNKQFRGTLRTAISKGHAQHVCNENDNRNVVCRLLGSYREGILSDKDLDDNLVSTFLAGHENPQLALMSLMYLLGTHT
SVQEAVRKEISALFPVGAPTDYEPSYTDLHDLPLLTSVLYESLRMFPPISQLINRRTTTPVVLGNKIPVPSGVYMGYSAY
STNRDIEFWGDDADDFKPQRWGTTNEEINHLYRRANSKGSFISFHGGRRACLGQKFAMQQLRITLAELVRGCKWRVDEVW
DGRMTPAGPLYPRGLKLKFETLTEKCG*
>Altca104159
MAIFSSPLLLGTIVIAALVVLKSYQVDADRRRRYALLGAGPPKDVPSHTFGIGIAIQILHAMRKHEFWHWTKDILDTNKH
TVDVRMFGNSMYLTDDPENIKAIQDTEFTRFKKSKAQHEIFKHILGDAVFSMDGEEWKQEISFLKTHMSRVRDSDYEITE
KHLKHVIDILATPGTDAFDAIDRWQLDVVTHVFCGKSTDSLTSNQQPFRDAMDVLLRIASFRQLMGPVGLWLRDDWLAPR
ATREIDRYLDRFVDEAFARTYSGDQPCLIEDYVRMGKGRGVVKNAVISTLLAGKDPTTTTLAWAYYEIARHPHVFAKMKA
ETQEHIGDRLPTKSDLHKLKYIRNVIKETLRVHHPLGLNARVPAEDMILPRGGGPDGKSPIGVLEGTQIVYGLLSLQHRT
DLGVKDVNLWIPERWESWKPSSQWEYIPFNHGPRICPGQQFANFQMEYFLARLCQEFESITLTPESMSQEGKVRIELNTK
LAYPIFADAVRRAKS*
>Altca103951
MDQSTITVSSRNSDSNLPFAVDEPLSNDTGLVVRISSYEVSVSDVAAVKSIYRVGSPLLKSVWYSDFTGETTDLNILTVT
DPHVHAHWRKLVAHSFSEKWIQHLEPYIAKTVRLAIEKMAGNIKEHGHTDIYKWFAFMATDIIGESSFGESFRMLETGQK
TQYIKDIEDVPVKGMLSAEFPLLTRILHSLPFSNRALDLQRQRMKEYSKESIMRYWKLLKAQGENVKPTLLTKAYAAVED
GSMTIDQLEHDAMIYIIAGTDTTALTVTYVVWYLLLHPDIEAAVIREVAALPDGFMDANLRDCKLLNNVISETMRIRPTV
GQTLSRVVPKGGAQMCGHYIPPGVTIGAQTWTMHHNPAVFKDPEKFIPERWNDPSKEMLQSYYPFGGGSRACIGAHFAQI
ELRHALANFYRTFPKGVSMSNAESFTKAEMDVDTYFLSLPKGHRCVIQANK*
>Altca104840
MESVPTAFFVFAPLSAVILHEFILRRVEVDHLTLQILGLAITVYWVLLYYTGFIAATLVTSSFWVPLWLYIGAYRAFFHP
LNDYPGPWAAKLSRWWTIKQTYGSGLHYHRVLQRLQSRYGDYVRTGPRELTIFDAAAIQPILGAQSSTLKGPFFDVMEKS
LHLNRDKAFHRQRRKVWDNAMKISLSDYAPQVEGFTDQLLARLRSEEGRSVPLFEYATYYSYDVMAALAFGKPMGFIKGE
QSDVAASILATFMNSVQALGYVYHMPWLMNAIGVLTSFAGPMKEWRDWSVSQMKARMQVRDAKPDLISHLITSTPKTPEG
RELLYGESRLIISAGSETTSSALTFLFMHLATHPHYMTAVRAEFLANIDNYDCQRPMPMLEAVIQESMRMWPSVFFGSQR
VTPPQGMEVDGRFIPGNMIVHIPLFPLFHDARNFVAPDQFIPERWTTKPELVLNRQAFIPFSTGSYSCAGKALSLMELRS
VIGRVITEFDVVLDEGTDVNAYWDGILDHFTAGAPPMTVRFLRAR*
>Altca105058
MLTGPIIRINPLQVNIHDPDYYETIYASGVNHKRDRCSWFLHTGSKSWEGSTLDTIDHELHKMRRNAISPFFSKRSVQAL
EGLVVNNIKKLLRRFTGEIERNGVNGGIVNLNNAYAAFTIDVISEYSFGESMKSLDNDDYGKEWLAIFHEGMQLEPFARQ
FPTFFNFLFDLPPNIAAKLDAGAGKLNTFNSHMLGKIERIMNWSDGVEETKNLRRTIFHDIRDNVGGKLPKKEKHPVRLM
ADACVILGAGTETTARTMAVTTYYLIRHPEIGEKLTQELKTVMPTVNHEVMLLQLEALPYLSAVVNEGLRCAHGVSSRQP
RIATGEDLTYAQYTIPRGTPVMESSYLLHTDPDIFPDPFAFRPERWLENPRLTRYLFAFGRGSRNCLGVNLATSELYLGL
AMIWRRFQLEIYDTVESRDVLTSHDCFLGMTDLKSEGIKVKVIAELEG*
>Altca105185
MISTALSLITVQNAGYAVVSLGVYITILCIYRVYFHPLSSFPGPLSYKTSGWPLLWQAYISNRHIYHLIDHHKYGPVVRI
SPNALSFNTASALHTIYAPRNANVKKGEWYKTFDIAAGTYSSFTETSREKHAAKRRWMSPIFSPESLNSYEEMVRGIIER
FCETLRNFGQDCIVESKGDWGEKWNASEMSTYLGFDIMGALVFGSRFETVQKEAFRPLANSVLPASMLMYWISYLPPAYI
VRPILRTRLFEVLGGKPVTDNNRLIDYGATQVRLQKSRVKTERDTESQRVDFLSHLVTARDKKSDWHPSTADLGTESLNL
MNAGADPFSGVLAGAIFYLVRNPDALLKATQEVRLSFISPSEITNGSALNRCTYLYAVIEETLRRAAPVPSHLPRIVLNG
GMKIDGVHIPAGTTVGVPMYALHNDPTHFPSPFAFLPERWIESPSNPASSIALARRAFFPFSIGSRMCSGRNLAYLQLKL
TLAHLLWRFDLRLAPDEPEFGGGKPGLGIGRERPDEFQMWDALGFGRDGPMVQVRVAQT*
>Altca105560
MLSVIAFPICISPIVYFLIRSIYYLVFHPLSAYPGPKLWAISRIPWNYVNLQGDLAWHIREMHLHYNSSVIRIAPDELSY
TSSTALKKIDGTPPPREFLKCLDGRGIAPAVVNGRRSIVTETSERHTILRRALQPAFSERALRDQEDFFRDHTDRLIAQL
RKPQYGVTEQNILRWFALLSFDIMSDLAFGQPAGCLDRVDEPWLEAIGSRVKSIVWYQFAVYYRVEWILKWIMPKAAMEA
RKRHQALTLQKVQRRIEEERSGKREGKKKDFMSYILGNDKENLSNMDLFGMASALIVAGSNTTTYTMTAFTFFVCRDPEV
YAKVIAEVRDKFVSDTDITMVAAGELPYLKACIEETMRMSPPTPSALPRWVPEGGEEIDGKWVPGGFMPERWLQTKEGEF
TQDDRGASRPFSYGRHDCIGQTMAMNEMRLALAKLFWNFDISLSRNSENWWITQKSYLVWEKKPLMVTIKPRH*
>Altca106441
MSIQRGIAAAILVALAYIIKLVWAGYTSPLAKLPGPWYSRYTNLVLRYHVLSGRRIFYVDKLHQRYGGVIGAGFLKSDFY
TALTPTDTPGLFAMRDPHIHGARRKLFARAFSNNSLNSNWDTEVRQKATLAVQKIHQDASSSSQGADIFKWWTLMTTDVI
AHLCFGESFNMLELGKQTPHIDAIQAALLGSILRSELPTVYSILRYMPFKRVRTIVTTDDVVYGYGGRAIQNMRNHNGNT
MNLFGQMLAACEASEKVSLTDKDIREEAGNLIVAGSDTTAVTLTYLVWSVLKQPDLQTRLEDKIAQLSDELTPGELEAAP
VLDSVIEETLRLYGAAPGALPRTVPKQGTTIGGYHIPGGVVVSTLAYTNHRDPSAFADPNRFDGLRFLNKSSMSTYQKAS
FMPFGGGSRVCIGIHLAYIELRLATALFFRQCRGARISECMKNDMMEMDNRFLISPVGHCCYITLKRSAEV*
>Altca106654
MSHEPLPNLVTYDVNGPDGTLKQAAEAIKIGERRSGKLSHMRGYLFLYVGLTCPTKHLPGPWYTRFTHYRLKRAVVTGQR
IFYIDSLHEKYGPIVRLSPTEVAVADLDAFKEIHKIGTKYMKSEWYLRLANFPKAGVFTMLDPREHGPRRKLLSRSFSRT
YLVEHWESVVRDKALMAVTKIKADAMQSTADVYNWWMLLASDVSAHLAFGDSFGMLESGHQNQFMRVLKKLTMGAGIMVE
MPLLRVLRFVPIPAVQEMFNANEFILAGAGKAVETARSRTGENNIFAKVIEDCEKEGEGHIDDMDVRIEAMNVIIAGTDT
TGVTLTYLTWAVLQRPELQAALEAETAALEEGFTENDLIKLPLLNAVIEETLRLYGAAPSSLPRVVPQGGTKFAGHYIPQ
GVTVDTQAYTFHRDPKIWSDPLSFNPQRWIADKEGMVAEAQSPAAKLAFHPFGAGARSCIGIHLARMELRYAVAFFFRDC
RGIRLGERTTPESMAFENFFLIAPKAHRCEITFKQGL*
>Altca107147
MESISSESALDNVSRRLYAIAFVAVAFFAVGRIRQYLRLRHFAGPRAVIGGQSPRYYGEVCEKYGPIARIAPNHLMTSDP
EFWARINAVRSPYTRSAWYYHCARFETGKDNVFTDCDNDSHDARRKKMTSGYSGKENPTLEPSIDLHVKELVDLVHKYAV
SAASTESPKPMDLAEKIPYFTLDVISHVGLGQAFGDLKANKDLQDYLKSSEEGLRIGNTAFAMGIAWLRDTPIIGPAISP
SEQDATGFGNMMAQARKIVNSRMTKSTDDKSDMFASFVRHGLSGNDLFQEVFEQILAGSDTTAAAIRAILLYVMSHRRVY
AKLQAEIDEAVKNGTAPASPGIISDTEMHPPVANLFSRVTPKEGDVVTIDNKEYFIPGGTLIGYSAWTMHRNNRSLYGED
CGTFRPERWLVDTSDEAEKARLARMTKTNDMIFGYGRWLCLGRSVALVEIHKCIFELLRHFDLSLTNPLDPWKTFNSLGL
WEIKDMWVDVTLRE*
>Altca107487
MILRILYTVVVATILFALVKSFQSYTYLRQIPGPKAAALTNLVRRSWAKSGRIHEIHLRLHRDYGSVVRVGPNAVLVSQP
RAIDSIFGFKSRPKKSEFYNALMPRMKGGAIPDVFATLDEDVHRQMRRPVANLYGIGNLVSFEPLITSTLRHFFTRLDER
FTDRDTPFDMYDWLQFFTFDVIGEVTFSRRLGFLDEGRDIEGVIDANWKYFKAAAPNTQMPWLDYLWKDNPLLPAGSKKN
LVAEFSFARIHERMSLTPAQREDINQRDFLSCFIREKDKDSTLPASAVPTWTNSNIQAGVDTTSILESALFYHLLKNPTT
LATLRAEIDDAAKTGRISEFVSWKESQTLPYLEACIHEASRLHPPICFPIERIVGKEGLHVDGFVIPPGTRISMSPWTVH
RQKWLYGEDADMWRPERWLVGEEQKRAMYGSLLTFGAGHRSCLGKNLSYFQIFKLVPSLLQKYDLELVRPDEEWKIENHW
FAQPSGFKVKISRRK*
>Altca108906
MLTNDNPLPAAAVLLSAGTTALFAYVLYAVTYNVYFHPLAKFPGPRLAGATTYWKAYTECIANRSFCHFLAELHAQYGDV
VRIGPNELHFANPKAYHDIYNNKNRWDKEATLYQSFNEDRSSFGYLTYAEAKNRKDVLNKSFSLAAIESSEGLLVSKVKE
LCAAIEKRSREAKSVDLFYAFRCMSVDVITTFCFGKSIHAVDEPDFKAPIVVALEAATPVGMYFKYSDLFKNFILKCPPN
LSKKLSPLTAGMIDLNLINELTDDPEKLKLLPHNMTIYHRLMDPEAHRDKQTPSAGSLYEEAQALMFGGTDTVGNTLMLG
AFHLLKQPDKMQKLKAELSSAWPSLNENEPSVRDLERLPYLTAVIKEALRMSSGVTSGLLRIVPKTGATIAGHEVPPQTI
VSCGSTFVHFNADIFPGPDEFVPERWLDESAELDKWLVAFSRGPRMCLGINLAWAELRLGFGHVFRKFDLAPTGQLPEKL
VWRDVFLPHYHEDHLQANMRAVSA*
>Altca109257
MKFSLANCLIFPGIEAIAAYILFANTLPDTSLKAYWLTLTILHNSVLIFYNWLLYPFFLSPLCKLPQPGGFLPLFGHGRL
FLKKHQPSRDWQVRTMNTVPNNGIILRRVFLHTTKLLATTPAALADILVHKCYDFEKPRVGGNFIKRFLREGLLMSEGQE
HVRQRKSILPAFRFQHIKELYPVFWRKSMECCAVVKKDLGAQPDNVLDVCYYATRVTLDIIGIAGMGRDLGSLHNKDDEL
ARNYQEILEPTTEKVLYYLANVILPPWLSDKNLVDQLLTFVAAGHETTSSALTWASYLLAQHPAIQARLRSEIHEYIPDP
AVLPSPNFDVARLLESMPYLNCVCNEVLRLFPPVPLTSRVAVRDTTVCGYVIPSGTMFWIVPWAINRSPKLWGPDAEDFV
PERWLDTKTGRATMSGGAESNYSFLTFLHGPRGCIGERFARAEMRSLVAAFVGSFEMDMADPKEKIVVGGTLTSKPRNGM
KLKLKDVKWGP*
>Altca109503
MPVTQLTKPLQGRLPFFGHGFLQFTNPRGEAYLEIANSIPNEGLIHFYGFMNASYILLVINEALSEVLVRRAYAFTKPAV
SRRLLSQILGPSLLILEGDEHRYLRKRIQPAFNHRNIQDLCPLFWSKAIDMVETMEQSAASAGAKDFVVDVLPWGNKGTL
DAIDLVALGKDFNTLRKPNELTDLYKLVTGSREGVRLLFIANALLPAWLLRLLHRKFNRNLVDARIRLRELCSTFVAERK
KEATENGNQNAPLLQLIQSGTLTDDELIGQLLTIIGAGYEPTSATLIRILWLLATHPAWQNSLRAELCSHIPYRLFANDA
ERFTESATFENLPILNAVINETLRLIPTSPITSRVATEDTTILGTFIPAGTRLWIVPAAMNRFASFFRETADIFDPGRWI
DEDSGRANNHGNAHTNYAFLTLLHGPRKCIGAGYAKVELRAFVAVFVSSFEFEMADQIVCHSLQVLRLLSHRMAYS*
>Altca109582
MDSEGVRSTSGSWIPPVSYVLGLVGIWLAYKILEAIYNISPLHPLSSIPGPRLAAATYLPEFYHDVIRFGCYTKEIARMH
KVYGPIIRINPNEIHCDDISFADEIYAVGGRKRDKPVHQINGLGEAGFGTVDHNIHRLRRIPLAKFFSRTMITRLEPELH
AGVQKLCDKLLRQSGDNEPFDVTMAYSCFTSDAISGYSFGESFGFLDQPGWFPNFREPTASVLRPVFVFRFFPWTKASTK
LAAAFVDYLPKDIALMVKTLQIDLPAKVRKAKEDMDAGITYDRPTIFASLLQSDLELLDKEPQRLSEEAQAVLGAGTETT
SWALAVMTYHLLTKPEILAKLTAELKTVVDDPRHLSWAELETLPYFGAVIQEGLRLSYGVSSRTARVPTEESLLYRGEWN
KKTLEYVIPKGYAIGMSAYVTHHNERAFPDSYTFAPERWLDENNNRRKEAERSMLAFSKGSRSCLGMK*
>Altca109725
MSYPSYALLALAPAVAWLLYLQVSQWRFKRYAHIPSTLSSNLLVGHLGHIAAEYRKAGFGSTVHPDYVFENIWNAQGCPE
FIFFDTRPVQYPLVLIASHGMAEQVSKASKTQQYSVTKSPTVQQGFGELVGRYSLISENGESWRGLRKTFNPGFAPQHLL
TLLPVIIDKTSTLIKRLDALATSGAAAEMESYCTDVTFDIIGDVVTNIDCRAQDDSEQAHDIVRNFRTLKAVYTGDNGLM
ASWLNLPLRVKKYIYSQRLDAAVKKCVMEKFADIKSAQHSDTKGKKDRSVLALALEGIDELTPYILQSTADQVKSFLFAG
HDTTAILLQRLFYALSIHPDCLAKIRAEHDAVFGDSEPHDVFLKQPDETMKALKYTSACIKEALRLWPPAGSARMSHNDF
KLHTSDGDNICVDKCVIYLCHHLIQRDPKVYGDTANDFVPERWVGDSDTSSAPTEDDESSTGESKIPISAWRAFERGPRN
CIGQELANMEARVILACVMRRYDFVKVGLGEAETDEAGHPVIDQKGKYKTKSELINTMSITARPVDKTIMRIKFRGSMD*
>Altca110054
MDLATRWFIHGIARYDELSLTWMVVEVAICVALVHTLCTAIYNLYFSPLKKVPGPFLWSISPIPLLLVSWSGTPHKQILA
LHQKYGGVVRTSPNSVSCLHATAWKEVYGHRKPGQPENLKHPGFVAEVASGIIGADTDTHTHQRQLIAPGFSAQGMQRQE
HIIRHHVNNLFSCFEEHCANGRSLDLAKWFNYFSFDIIGDLSFGESFGNLERGDFHPWIATILEFFVAQHDMAHFRRAYP
LLEAMVGPLVKVLAAKIILKHNTFMRTQVAKRLALEPTRPDFVDGMKSDHAKGKEGLSFEAICHNASIFVVAGSETTALA
LTGATYLLCTHTEVLTKLREEIDSSFESEEQITLLSAQRLKYLTAVIDETLRIYPAAVGSVPRLIQRHGEVVGGHFLPGG
TCVDIWHWAMYHNPANFTEPEVFAPQRWLGDPRFVGDKKVAFQPFSTGKRSCIGQNLAHSEIKQIMARLLWKYDVELVDR
EWYEKPWHDQRVRASYVHPPLDVRLVLRQEKLR*
>Altca110545
MIWLIECLLFLFMYAGFIAVFRLFFSPLAHFPGPRLAALTFAYEFYFDFFKDGGGRYWVEINRMHDRWGPIVRINPWEVH
IRDANFTEVYKISRKSTRPWWYYRSNGPPKSVLQAGPHELHRMRREAIAPVFASSLILSRESRYEALVQRLLARFRTTKG
TSGVMTCMSPLISIDLILLLTIGVSEYAVGHAFRCLAIDITCTTNLGHDFGFVEVDDFESDMFKIARNLGRMNMISRHIG
HWFFGVMRAPARWAKRVEPASPAMVRVLRFRNLIDRAATDQYLAATAQLAETGKTSDKDNNDAFISTVQSVLKSNLPADE
KTLARVVNEVWLCVNAGIDTTGQAITTAAYMLLSHPEKLAMLRKEIGECEETLERPPRYQELRELKYLNAVIHEAFRINH
PIAGRLPRADPDNEIEYGEKVIPKDVTVSTSTYDVYLDPNIFPDPYTFAPERWLDEGERKRLRKYINNYGRGTRNCIGME
VANMALYLTLGRLFSPSAGFDLALHDTTFERDVAFQADFFGSFPSKDSNHVQVTVL*
>Altca110828
MDNISVAVPHWMPLEQPSINLDKRSIVAAIFAGFLSFVYLVSFLNEVFFGVKAPIAGKRSKLEPAWLLRMRFIRGSRTIL
SDGYSRFRNTIFKIRRIGADVVIVPSKYVDEIRTLTGDKTRGVEPFIKDFCGEVTKGMCFLDSDLQNRVVQQRLTPILGT
LAPVMKNELDYALLKEMPGCRAAILSRISARVFLGPEECRNEEWLTTTAEYTDRVFKTGMILRIFPKRIRPIIAPFIPMY
WGLLKNVATAHRVITRIVESRQSAEKKSNGDYEKPADILQGMLDGAKGEELSLANLSQRMLILSLASIHTTALTMTQTLY
DLCEHPEYFEPIREELVRVLREDGGWGKTTLNKLWKLDSLIKESQRFSPVFMRKNYTALLTCYSDILTNSGILLVTFQRI
FHQSITLSNGTHFPSGTRIAVPTHWMLNDSTYVPGAVDPSTFDPFRYSRIREDPAHPENAQRHMLAMTEPSNMAFGYGRY
ACPGRFYAVNEMKMIMGHLLLRYDFKFVEGCSRPKNFTFDSDMYPDRSARLLIRERTKIEDGVEELLGRTMVKD*
>Altca111959
MDVGNATTVNKQLFAPFAALQHSLVAQCFVAITVVCLCTRILSGHTFRSIKYGKGRNVLPPTLPYWIPGLKHALSFAFDS
HGFLAKCLNQYGDGSPFYLDAAGQKLLVILDPEHVRGVLNSSSELDPNPFIHDKIMGALMGSPQEAIDHYKSENGNTDYI
QTTHIRQHTTGSNLGLLAKRLFDVMKRTVTESMSSTPEGQWKEIPDLYDFIEYHASYGIAETLLGTSIMYPGIISDLWIH
IEATDQFFMGLPRFLIPKAYAARDRLLNAIRAWTKESEVLRKQNVVNTIWDPVAGSGLLQEREELYSKMSGHGVDGRSAQ
TLGLLYGGTSLTVPVTFWYFFETLRDPSLRTRVLDEIRDGANEETQGYNFMQLSARPLLQSLHAETTRMYSSNLAVREVT
APTYALDEKYTIPKGTEVYLSHKYNGQFTPGWKAARPQATTKPLDTFWAERYLVSASGNDDKREKFSDAGLSGNWTSFGG
GEHKCPGRHFARNIGIVTLAILMGEFEVEVVDMEAARALDPGNKKKAFGTMRPRQKIAARIRKRVYA*
>Altca112678
MAGSSEVTEPQYFFTIPHVAAAIITYWVVATAYNFLTAPTPPSSIPWMGYGKGCIADFRNFTALTKSKEWLLAGYDKYSR
DGKIFVLPATLGMAAEIVMPRSQLGWMFDQPDTVLSTKDAHYDLLQGDYSFVDPIILKDPYHEHVIHKNLVRNLNAVIPD
LEEEVPHAISQVYGTDTDNWKKLDVLESFMKMVPVLTNRMLLGGSLCRERKFLDAVLGFTMDCIRNQSLMFLFPKAVHPV
VGTLLSLATKYHYWLSSRFTLPMIKQRISDIEKKDAGDAEYKSWKEPNDFINWSYRTAQAEGRRDEMQPDRIAQRIMPIN
FASIHTTSLTAYETMINIMSAGPEVVELLREEAHRILQEEGGWTKQGLSRMHRIDSAIRESQRIAPIALTFVHRKVVAKE
GVTTPEGVHVKYGTLLSCPWTPIAGDTDLHENPEEFDAFRYSRPKEEYEAMGAEERKMVDALKLKQSGLVTTGVHHLPFG
HGRHACPGRFFVSHELKMIFADLLLNYDIKPLAEKPKKMWVIRFQVPLPAKIEVRRRKSAWTPETAS*
>Altca113677
MTTIDIVFYSSCAVTFIIVDCPSDAVRYKPNGLIMNTVEGLQDMYMHPSKTQKARGYIGLRAGRPAFSIINALDREEHAP
RRKMLSRAFSTVALRKYEPVIYKIAKEFGDNLLQSPEFSKKARFWGPAMDVGHMSSYFTFDIMSNTVFYSPQDTMTEPHA
RLIIQLIDKNMNMAGVEVIQPRLVDYRKLRICLVPKFSKKLDEFMERMQLLVMGRIELEKKQRVDDIFGDLIAQRGQGDS
GLTDHDLMADAIVMVVAGTDTSSVAISSFFFYLARHPEVYKRLADEIRSTFSNLEEIAPGPKLTSCVYLLACIDEAMRLA
PPVAAPLWRTMRMQESIAGHVFAKGTDLASCPYAIQRNPSYFPNTHEYIPERWLPENQSEEALKLAKRAFIPFSLGSRSC
LGKNIAYMELTTALAQIVFRADWKCAEGPVGTVGETRIGTKGAVNFEIKAHFTSEKHGPYIQFAPRDLDKQVSA*
>Altca108343
MAKFPLYLGHLSSAERRAKFLAGAKALYKDGDQKFIGLAYRMQTLDEEQIVLPLSALPELRKAPEEELSFYDMFSKGLEE
TYTYVDIRFLPEVVDTIKRDLTPKLTKITSKICDEVDAALDTHLPSHDQWTEINVSQTALDIIAKVSAHLFIGGEVASDT
GYLDCTKNFTVHLGEATRAIKVTRAWLRPLLAPRLPEVKRLLATRKKLRSYVKRVMEEREEAKAKDKNWVPPEDMMQWLL
DRSDARNDTLEDCTAAQVLLILGTINASMQTLIAMLHTLAVTPEYVEPLREEVRNTVNADGSIPVSAMKEFGKIDSYFKE
VGMHFPVIIEPYFRRVRKGYTLSNGQYLPPGAAIVIANPLITKNSQYNSFDGFRHYKLREMSAQKDKPNHRWLIANETEF
RWGYDNHVCPGRFYAHNLLKIIFARLVERYDIKMPGGETGLENRYAMVEHGNVVMEPRDRPLLIRRVKGGKEVDKA*
>Altca110220
MPVSMPISTLKGSWKRLLDDERLRRSSQVLSVVDQHVCIFGGEVKPREPIDDKVDIFSLKPDAKSLETKAVSSAPTPRVG
SESAVLNGRMYLFSGRGGIDMAPIEEQGAVWCFDPASSTWSEIAPADPSAPHPPARSYHCSTSDGKDTFFVHAGCPASGR
LSDLWMFNINNCTWTQAPDAPPPHRGGSSIAYCGGKLYRMNGFDGTTEQGGSIDVFDIPNNTWSTETFKADGNDGPEARS
VCVLLPVKLAKKDKLLTLFGEHDPSSLGHAGAGKMLKDVWLYDISEKWWTQIHPEGSDGVPAPRGWFDADVVKAESGNDS
VIIHGEIVRYGPNRYSFASSSAQKIIYGHGAKFSKSSWYATWQNPHPDQWALFADQSIARHSENRRQYQSAYSMSSLVSY
ESYVDECADLFSQRLQEVASAGAYADMGHWLQCYAFDVIGMITFSKRLGFLDRGEDIRGVLVALEDHLWYATLTGIYSWL
HKYLAPIRNFLAGPNGTGRAYVMKFTQECIAEHQQEKTIAIPVDELRAEQGTTSMDFLTKFFKKNADDPESFSMYHLTMG
CVSNMVAGSDTTAISLSAILYYMLKNPRTFEALRQEIDERQREGRTGHYITFRESQDMPYLQAVMKEALRMHPATGLPLE
RVVPAGGATICDQFFVEGTIVGVNSWVAHRDTSVFGPDANMFRPERWLESDKEKLSLMERSWMPFGLGSRTCIGRHISQL
EMSKLIPMLVRDFDFALAPHLQAADWETTNHWFVKPRDFQVKVTTRQQGR*
>Altca104936
MRFFGTLTAVITIGLATITAASSHARPPLRTIALAKNADILTQTHRVTAISTFDLAFDVSGQRIRLRLEPNHDLFVHGGQ
VTHLNPDGSIARQEPVERLQHKVYKGTAWLKRGNRWDNVGWARIGIRQDGLEPLFEGTFTVNHDHHHVKTASSYKSTRQA
EDPDIDLRDKEYMVVFRDSDMGRFDEHTELRKRGDNIGCPSDDLLFNTHEDHPVYASMRARDESPATSPSLISAMFKRQD
DLQPGGNGAGVDLSSTIGSTAGCPGARRVALVGVAADCTYVSSFNGDKNRTQSNIIDAMNQASELFESTFNISLGLANVL
ITEPECPTSQQQATPWNQGCSSQISIQDRLNQFSQWRGQQQDTYSHWTLLSTCNTGSAVGLAWLGQACTSGSQDNNGNSG
ETVAGANVVIKTGTEWQVIAHETGHTYGAVHDCTSATCGNSDIVSAQQCCPLSQSTCDANGGFIMNPSTSPGISRFSACS
IGNICSALGRNSVKSQCLTNNRDVTLLTGQRCGNGIVEGDEECDCGGTSGCEGNNCCDPDTCRFINNAVCDDSNEDCCRD
CQFAPATTVCRDSVGDCDPQETCTGSSPYCPEDQTRDDGSSCGDGLTCASGQCTSRDMQCKTIMGSYTQSNDTYACDNSN
CMLSCASPEFGARCYGLQQNFLDGTSCTGGGRCNNGVCEGGSVGREITTWIDRNRNLVIGIAAGVGGALLLCIVGCCVRS
CRRRSKLKKYAATPRPMPYQNSGRRNRNGPMGPPPMGQYNNGFAPPPGPPPPQGSSGPWTPNPHAPNGNVPMPPPVHRSS
VRYTFDIIGELFYGRAFGFLDEGKDQNDWIKSLDKMISFLCLMGVAPPLSRPLIGIGTMLTAAGQDFRNGVPNAYARLEE
EIDEAVQEGRMDLPPTYKQASQLPYLCACIKEALRIHPGAQLSLPRTVPRRSMELCGQFIPEGYTVGINAAVMHFEQRVF
GHDAEVFNPDRWMDPVRASHMDKYMMSFGGRDANVHRQEHCTD*

## Sheet: A. mali
>Amal116900
MAFLPIPLLALLTVPVVYLLSWMRHWLQDRGKLPLPPKPPGVPLLGNAVDVIRSGKTGSLHLLFGQYARDHGEIVRLQVG
PFTQYFINSDEAVKAIFDKASATTSERPRWIVSNEQICNQENVLLLSASHPRWKHQRKVILQGMTSVTRADAGLDYLHFE
TAKFLKQVAGNDDLAGNSVQLFNEIGRYTYSAFASQTFGMDIPDEKDPVIEYIFRSGLEQILGTLSGSHLVDILPILDGL
PLVLKPWERKARALFQDNMKWSIERLQRVEKAIKAGRVNDSFLARVLQDEKNMGFEDRSEAAYLAFMLIIGAADTSKMSS
WSFLEAMMRFPAVQAEALSKIEAVVGVADRLPIYEDLESIPYVRYLMKELWRWRPPVALGHPHMTTKELNYNGIRLPAGS
RIHLNSWAIGHDPGRHVDPDRFWPERYEGDLTNSEQSKNSANVKDRDHFAFGSGRRICPGYHVAERSLAIAIMRLVWAFE
IVPAPNAKLPLDPRDFPGDMPGNPGEHMPVMLKVRSEAKRKIIDEEYAKAEAAHPAMEPLNHDGWSWKF*
>Amal119129
MLGLSFSALGILVPVLLIVQVLISYVRNPLRKVPAAHPLARFTSMWMHSVRWRGIENATLKAAHDRLGPIVCLGPNEIS
VNCVKGGIRDVYAGSFEKSSAKDGYNWYGFFSNYGGVDNMFSTGRNKPHSQRKRMLSNIYSKSNVAASEALLGQTSEILY
RRFLPYLESTFAKSEKGVLNIYALLSATTMDIVTCFIFGLKAGSNLIDDRKQLAWFLELYNSRRSYNFWPQEFPRFTSFV
EKWLGYRLTPKWVDEANGEIEKWTASMCDDAGAVSTVGDARTEDRPVVYQQLQNSMAKATKVVGDDTLQTQIASEVLDHL
AAGFDTSGITLVYVVHELSRHLEVQARLRAELLGLSPQPVPSSASKLPDAKTVDNLPFLHAVIWETLRLHSAIPGPQPRF
TPQQGCQLGPEEASYHIPGGVRVSASAGLLHLNEEVFERANEWRPERWLDLDKLDEEKRKDMESRWFWAFGSGGRMCVGS
HLAIYQMKYIIAVLYSNYSTTIVDDAGIEQIDSYTAPPKSDKLLVRLEKMV*
>Amal123462
MTIKSFYLVGQDKNVFRQDIHIDQYHDFEALQVAVAEQYNIIQSTGIALQDSKGDDLPDLDAVLDCDEEIGITVDGQAIR
DPAGPEGLPFVGSYYEVFPDHLGNHARLFQKYGSLIKYETMGKQNYLTNDPAIATVAFQESAFFSKHITPEHPLAGIKDN
RALFICDTDTDAWRQAHKFIPPSMAPKAIRHYTPLMEASVKDSFKVFDKLDEEGEAWNVYQYMLKLASQTVFKFALGYDA
HHFDNPDSPLSELVILIAQSLSLNKKVASRGAWYAKLSAIPFTAAYDLDKIRYRLWTILNQAIDQAPKGSSEEDLPLHSA
ALGASCVVDYLKRATDDNGNKLPRELVIPNMLPISGAGFTTTSSLLSWLLYSLCVYEGNQDRLLQELVDAGVNENTKWTP
ELSDGLTFLDKFVKETQRLHNPSFQPGRTAKVDCIVPGGYKLPAGSVVICALHAIHNNPQIWSNPDRFDPDRWGTEEVSN
RPKNSYMPFATGPRSCIGFNFALGEVKVLLPELVYRYEFFKEGEEAVSYDPEFQLIRPMNFYVRAKRRTSYPKPTPGAKK
IAVEYAEGEEKPPI*
>Amal123718
MALLTILLTLLALPVALTIWSAQSLAQNRAKARAIGLPYLERWISPMNPFWLLGGSRFVRLCERLGIATENMSCIYSYGW
EANTRAQVHEHVGSDVFIVVHPGGLQLCVADAAVTYDILQRRRDFRRNMEEMAVLNVYGKNLSTTDDEEWQRHRKMTGVT
FTEKNNELVWRQSLSQTEGMLEFWTKRCKQPIRSTHQDTKVFTLNVLAAAMFDKVYPFEGKSEETKSKHEGDTSYMYRAS
LSTILGSIIQIFILGEEGLKAWWTPKSWKGAAEAMAIFRSYILRLMDEERTHVKQGRTDRQHLVARLVRALDTNQSSGDA
PLYEVADENKAIKTVNMTEEEIISNLFVYAFAGNDTTAIALTSILYHLAANPQSQEWVSEELHHYLTSSDTSTWSFENFK
KLKRCGAVIMETLRICHPLSQLVKTTGSNSQPLKYNGETYIIPAGTSVHCSIPALHALPKYWGPDPLGWNPGQHISVSDP
QTQGTIPFESEVLAPDTSEHYLAWAWGQRVCPGKRFSQVELVAVLAALLRDWKVEVVPESGETEEGARKRAWECSLKVDH
EGHMLHEMVNPESVGLRWVRRV*
>Amal114912
MLTDHHSLPATAVLLSAGATALFAYVLYAVTYNVYFHPLAKFPGPPLAGATTYWKAYIECIANRSFCHFLVELHAQYGDV
VRIGPNELHFANPKAYHDIYNTKNRWDKEATLYQSFNEDRSSFGFLTYAEAKNRKDVLNKSFSLAAIESSEGLLVNKVKE
LCAAIEKRSKDAKSVDLFYAFRCMSVDVITTFCFGKSIHAVDEPDFKAPIVVALEAATPVGMYFKYSDLFKNFILKCPPN
LSKKLSPLTAGMIDLNQLLSAQINELTDDPEKLKLLPHNMTIYHRLMDPEAHRDKQIPSAGSLYEEAQALMFGGTDTVGN
TLMVGAFHLLKHPEKMQKLKAELSGAWPLLNENEPNVRDLEKLPYLSAVIKEALRMSSGVTSGLLRIVPKTGATIAGHEV
PPQTIVSCGSTFVHFNADIFPKPDEFMPERWLDESAELDKWLVAFSRGPRMCLGINLAWAELRLGFGHVFRKFDLEPKGQ
LPEKLVWRDVFLPHYHEDHLQANMRPVSA*
>Amal115268
MLLVPFANGITELVRAWQATSVYDVARALLVVSRGLAYLDGTNRQQAFAYCRVDLLTKKQASSTCILAHCAYNIFLHPLK
SFPGPLLWRSFRAPYLVRALQGQLAFDLLELHRHYGPIVRIAPNELALAFEGVWDKVQGGTYDNEIPKLNNYYRVQADQT
EFIMTAPPEDHAQMRRALSYGFSDRGIRDMESRMIEMFDKMLGRLNDICSGRDGIPNDPAAQRDEAVIDIAKWCNFLTFD
MIGELAFGESYNCLETASYHPWVRPIVHLTHYSGVLAVLGFYPKFQTLLLNVFGSLICRRMESHQQHSRDALERRGMRPD
RTDLLSQSLKQAKASKDPAAWDKLVMNASVLGVAGSETTATTITADFYLLLTNSRVYQQLSTEVRNAFKDETEITVTAVN
KLEYMLACLNETMRMLPAVPGGPRLARR*
>Amal116002
MSTAALSIPYAAALGACAFLYFVVYPVIEYFRDVNVIRVGPNFLSYGDLRAVKDIYGHNTPCTKDGSYVITAGSHYHLAD
VIDKHDHARKRKLMSSAYAIKNLEGWEHKVADKTQKLLKHFDECCTAPLAPGQLPQSEDVNLDYRKWTNFFTLDAIADIG
LSDKLGFLDRGHDRVTGRRTDGSTYECDFRPALYNTARKQSLLIWPYDWYPLINKLSNIIPFYKRMSEYANEWEGVPVQL
AHKRLERYRAGEKLDDFFQTLMEDKNGHPNNLEWGEIIAEVSIMMNAGSATTAIAMANVMYQLIKHPEIKKKLVQEIDSA
LEDDEEEGDGVIAYDRVKHLPYLRACLDESLRLFPPTPHGLPRQTPTEGANILGDYIPGGVSVAMSAYVAHRQESMFPQP
DKFIPERWLGEEGKALQPYFLAFSAGARGCIGRNISYLEQTVVLASVLRRYDFALSSPNWELQRLETMNWILGEMPVKIW
RRERKSAQQE*
>Amal116183
MSKPEPQLPLGSSSILRGFAESFSFHNSPESFITSRILAFQKEHPEAVENRAIVRAKVLNRNVAIVSSYAQIHQVLAQDA
AGYEACGAYSELMAPFFPSPNLLLTDGEKHASMRQTWEARMKDWKEMLRSVVGLHTDQHFSEPSISEIDMYESLKTLSWK
ILLGTFLDLGSNSSLFDTIESLQEDLLRGQFSLFPVTVNTGFWHSPRKKGKEANRKLKARISQHLKEEKRACPFATADDN
ELEDVAKHSVLFTSSLAVKALASLLTALLLNLFLYQTNDGQSLAESLASEGDPDKTSLRLRAILMETERLSPPIVGIMRR
STRDNIIPSPGDQADIKIPKGWDCWLYFVGSGRDPTAYGSSWDVFDANRYLDESVPPGVAFGAGPKTCLGRDAIREIALV
VAETFVRLGIGIHGNVASRGVRGWLGWEPNHSVRPEDWAQHMKQLPTQRPSEPIMIRVSRSST*
>Amal117780
MNLLGGDIFITDRAENIKAIQADQFTDFAKGQTPHDVFSSILGDSVFTTDGPLWKTSREQLEPHVSRVRPDDIPVAEEHM
QKLLKLIKSSPERVDVYDVVDRFQLDLVSQVFLGESTNSLSANQQPFRRAMEDLLTYNTNRLLFGRLANLFPDWLFAPKA
YRELTRYINDLIEKTLALPINNQTDLKTEKEFNLVEDLVATHPNDRYFIRGQLIAVLMASKDPGAILSTWTIYHLARDPA
LWKRLQQEIEVHIGMDAIPTTAQLRKLYLLANTVKESMRMYHPLGLNIREARSDAILPVGGGPDGRDPISVSKGQIIVYS
VAGLQRNKAKVGADADVWDPSRWDTWSPKYGDYLPFSIGPRQCPGRVFGRFQIQYILVRLLQEFERIEWCGLGGNGDKGT
EEMKIKVELNLKPAEAVAVVYTLWTVVYNLYLNPLKQVPGPFLWSISSTPLFLASISDTPHKQILELHQKYGGVVRTSPN
SVSCLHATAWKEVYGHRKPGQPENLKHPGFVAEVASGIIGADTETHTYQRQLIASGFSAQGMQRQEHIIRHHVNNLFSCF
EEHCAKGQPLDLAKWFNYFSFDIIGDLSFGESFGNLERGDFHPWIATILEFFVAQHDMAHFRRAYPLLEAMVGPLVKVLA
AKIILKHNTFMRTQVAKRLALEPTRPDFIDGMKSDHAKGKEGLSFEAICHNASIFVVAGSETTALALTGATYLLCTHPEV
LTKLKEEIDSSFDSEQQITLLSAQRLKYLTAVIDETLRIYPAAVGSVPRLIQRHGEVVGGYFLPGGTCVDIWHWAMYHNP
ANFTEPEVFAPQRWLGDPRFEGDKKVAFQPFSTGKRSCIGQNLAHSEIKQIMARLLWKYDIELVDREWYNKPWHDQPVRA
SYVHPPLNVKFSLRTDKMK*
>Amal118083
MGSRSTLHPRVVKAQLNHHLADVMPAVQQEIFESVKDNFPLCDDWTPISVVSTLTQIVARVSSAMFGGTTLSHNKPWVAA
SIAFAIDGFIGAQKLKKYPVFMKPLVASFIPEVRNIAKHYKAAEEAAIPLIESRRKRQDEGMDLLYWMDEQAKGEEKDLN
FLAGILLKVSFAAIHTSAAAPAQLLFDLCERPYIIHELRKEIASVMDKDGMIPKAGFLKMVKMDSWMKEAQRFNPLLLIT
FERVVHRPFTLSSGLIIPAHTTIGIPTQAITMDPALYPDPETYDPWRFSKLREESVENEGKAQYVASNPASMSFGYGRHA
CPGRFFATQEIKAIMAHIIMGYDVRFSEGQKRPDSLCVETQYLPSPEATVEFRKR*
>Amal119167
MWVVYLVVATGFMCSIVTWLRRSRHDAIGVPEGPRGYPILGALLRRHPEQTLHKWAQEYESPYSFTIGNQRIVVISDPKT
AKTLFLKNGSICSDRMDTFVKSQTILKGRGITSTTYGHTWYVS*
>Amal119218
METIPSESAFDNVSRRLYAIAFVAVAFFAVGRIRQYLRLRHFAGPRYYGDVCEKYGPIARVAPNHLITSDPEFWARINAV
RSPYARSSWYYHCARFETGKDNVFTDCDNDSHDARRKKMTSGYSGKENPTLEPSIDLHVKELVDLVHKYAVPTASVEQSK
PMDLAEKIPFFTLDVISHVGLGQAFGDLKADKDLQNYLKSSEEGLKIGNTAFAMGIAWLRDTPIIGPAISPSEKDANGFG
NMMAQARKIVNSRMTKSTDDKSDMFASFVRHGLSGNDLFQEVFEQILAGSDTTAAAIRAILLYVMSHPRVYAKLQAEIDE
SVKAGTAPASPGIISDAEVRRLPYLGAVVREGMRMHPPVANLFSKVTPDEGDVVTINNKEHFIPGGTLIGYSAWTMHRNN
RSLYGEDCGTFRPERWLIDTSDAGEKARLARMTKTNDMIFGYGRWLCLGRNVALIEIHKCVFELLRHFDLSLANPLEPWK
IFNSLGLWEIKDMWVNVTMRK*
>Amal120512
MAGISYVQQLENVPQAVAIVAIAIFVLTSVIIYGCYLHPLAHVPGPFLAKFSPIWGMRALYRMKFNSDLQALHNRYGPVV
RIAPNEVSFATFEAETTIYAKQEDGRFSKAGTFLTLFSDLVLNAPTLITIPDPALHKRLHKVIQQAFTPQALASQEPIQK
LHIERAMPDFDDIAVNGTEIDLADKLETMFWEIIGDLAFGEPLMAGKRPTYESLKRLGKGSMPVVEALSFMLVMPGVAPA
LETARSLISAMPIPSQLSKLVPSKRLRDCIDRQDGRKDFISAIMGSEKQGLTLDADAFFSNAMGLTLAGYQTTATTLAST
FYHVLRYTNTYITLCAEIRSTFTSEADITGERLARLPFLNACIRETLRLLPPANGKTAQRTAPSCSIAGTYIPAGTIVSA
DLYTIQRSSQYFNDPASFRPERWLEGAEKNGFDGDNRSASRPFLIGSRACIGRHMAQQSIRLIMARLLWRYDFELLDRDG
FIWERDAGSSLIYTDYTLLVKVLRR*
>Amal121204
MEAEPLDPWAIGFMRRNLAMLRQTPMSVVLAALILLASIYVPRFKFKSQMARFPLILEHLSSEQRRAKFLAGAKALYKDG
SQKFRGIAYRMQTLDEQQIVLPLSALTELRKAPEEVLSFYDMFSKGLEETYTYVDIKFLPEVVDTIKRDLTPKLTKITSK
ICVEVDAALDTYLPSHDKWTEINVSKTALDIIAKVSAHLFIGGDVAKDPGYLECTKNFTVHLGEATKAIKVTRVWLRPFL
APRLPEVKRLLETRKKLRGYVKRVMEEREAKIKDPDWVPPDDMMQWLLNRADRKKDTLEDCTAAQVLLILGTINASMQTL
IAILHTLAVTPEYVEPLREEIRNTLNSDGSIPVSAMKEFGKIDSYFKEVGMHFPVIIEPYFRRVRKGFTLSNGQYLPPGV
AIVIANPLVTDYKYDTFDGFRHYKLREASAQKDKPNHRWLIANETEFRWGYDNHVCPGRFYAHNLLKIIFARIVENYDIK
MPGDVEGIEARYPMVEHGNVVMEPRDKPLLLRRVKNHQGRVG*
>Amal121995
MISTVFSLITVQNAEYAVVSLGVYVIISANIYVYAVLMYLQITFLCIYRVYFHPLSSFPGPLPYKISGWPLLWQAYIGNR
HICHLLDHEKYGPVVRISPNALSFNTASALHTIYAPRNANVKKGEWYKTFDIAAGTYSSFTETSREKHAAKRRWMSPIFS
PESLNSNEQTVRGIIERFCQTLRSFRQDCKEESNGDWGEKWNASEMGTYLGFDIMGALVFGSRFETVQKEMFRPLASSVL
PASMLMYWISYLPLAFIVRPILRTRLFEILGGKSVTDNNRLIDYGATQVQLQQSEVEAEKDTNAQKVDFLSHLVTARDKK
TDWHPSTADLCTESLNLMNAGADPFSGVLAGAIFYLVRNLDALRRVTQEIRSSFTSPSEIVNGSVLNHCTYLYAVIEETL
RRTAPVPSHLPRIVLDGGMEIDGVHIPAGTTVGVPMYALHNDPTHFPAPFAFLPERWMESPSNPASSIAFARRAFFPFSI
GSRMCSGRNLAYLQLKLTLAHLLWHFDLRLAPDELESGGGKPGLGIGRERSDEFQMWDALGFGRDGPMVQVRVAQVKS*
>Amal122481
MLDIRFVITFAAGILLHTTVFSRHFEWDRHAPNILTFACATFTTTLVIIAISGDVSIKLSVAFTSAVAACFLGGFLCSMI
IYRLFLHPVKSFPGPTAARVTSLWVIKQNVPDLKLYIKLRSLHDQYGDFVRIRPRELSICHPDAIKDVHGPRNNIKKGEF
YDQTYPSHTLQFIRNPDLHKQQRRYWDKAFHSTALQGYTPRLTRHYRLMVDMLSRHAAFGTPIDASGAFLDLFFDVISDL
TFGKSFETQTRNQRGPIVTGFLRKQKAVGFALLSMPLLHIARNLRISLKKQKSWEGWYDEALQARSKMHIHEPDIYTYLS
QSDGFKNNTLSEAKLAIVAGADTNAITMSNVCYLLCQHPGYQAELYKELSNLRSLDGVIDDRDLLNKPYLTGIINESLRL
HPPVPSGLQRVTPAEGAIIAGRYIPGHMNVTTPTYALHRGIGISRMAQLPLIL*
>Amal122792
MAVVAGALAMFVARLMANRQHVKSLRNSGAPMPKHHPLFGHLIVLKAAIQSLPQNTVMHVVVRRIAQSFPGGVFYLNLWP
FNAPIMVVANPYVASQVEAAFLDKPANISATLEVINGGSSLLTMYGSTWKKWRALFNPGFAAGYITGLSPAIAEEVTVFC
QLLQERAQRGEVFPLEEHTLRLTFDIIARITLSIIALVMDKYLDDVEGKDEVSKSAFRQLAKPQLRMFLYAGHDTTSSTL
LYSYLLLSRHPDVLSKVRAEHDKVFGSDFSLQSITRIITDDPALLNQLFYTLAVVKEVLRIFPPAGSMRDGRPGVFVVDE
QGQRYPTEGCNIWTLTLAMHHNPEVFVKPEDFIPDRWLVSPEDPLHPKKASWRAFEWGPRACIGQTLAQLELKIALVMTV
RMFDIDIAYEEWDKLHPKKGIRTVDENRAYQAEMGGGGAHPADGLPVKVTLRA*
>Amal123437
MASFAYAFLLAIGLLVAKFLYVGLTCPTKHLPGPWYTRFTHYRLKRAVVTGQRIFYIDSLHEQYGPIVRLSPTEVAVADL
DAFKEIHKIGTKYMKSEWYLRLANFPKAGVFTMLDPREHGPRRKLLSRSFSRTYLVEHWESVVRDKALMAVTKIKADAMQ
STADVYNWWMLLASDVSAHLAFGDSFGMLESGHQNQFMRVLKKLTMGAGIMVEMPFLRLLRFVPVPAVQEMFNANEFILA
GAGKAVETARSRTGENNIFAKVIEDCEKEGEGHIDDMDVRIEAMNVIIAGTDTTGVTLTYLTWAVLQRPELQAALEAETA
ALEEGFTENDLIKLPLLNAVIEETLRLYGAAPSSLPRVVPQGGTKFAGHYIPQGVTVDTQAYTFHRDPKIWSDPLTFNPQ
RWIADKEGMVAEAQSPAAKLAFHPFGAGARSCIGIHLARMELRYAVAFFFRDCRGIRLAESTTPESMEFENFFLIAPKAH
RCEITFKQGL*
>Amal123512
MDVRNTTTVNGQLSAPFAALQHSLIAQCIVAIAVVCVCTRILSGHTFRSIKYGKGRNVLPPTLPYWIPGLKHALSFAYDS
HGFLARCLNQYGDGSPFYLDAAGQKLLVVLDPEHVRGVLNSSSECDPTPFIHDKIMGALMGSPQEAIDHYKSENGNTDYI
QTTHIRQHITGSNLGLLAKRLFDIMKRTVTESLSSTPEGEWKDIPDLYDFIEYHASYGIAETLLGTSIMYSGIISDLWIH
IEATDQFFMGLPRFLIPKAYAARDRLLNAIRAWTKESEVLRKQNAVNTTWDPIAGSGLLQEREELYSKMAGHGVDGRSAQ
TLGLLYGGTSLTVPVTFWYFFETLRDPSLHRRVLDEIGNGVKEEMQGYNFMQLSARPLLQSLHAETTRMYSSNLIVREVT
APTYALDEKYTIPKGTEVYLSDKYNGQFTPGWKAARPRATAKPLDTFWAERYLVSDSRNDDKREKFSDAGLSGNWTSFGG
GEHKCPGRHFARNIGIVTLAIFMSEFEIEVVDMEGARALDPGNKEKAFGTMRPKQKIAARIRKRI*
>Amal123537
MTAIDIAFYSSCTVTFIIVVYRLYFHPLAKYPGPFLARCTSWYGAYQSYTGNIHLDVQRCHEKYGDVVRYKPNGLIVNTV
EGLQDIYMHPSKTQKARGYLGFRNGKPEVSIINALDREEHAPRRKMLSRAFSTVALKKYEPVIYRTAKVFGDTLLASPES
SEKARSWGPGLNIGHISSYFTFDIMSNIVFYSPQNMMTETHARPILETIDNCMLMAGMEVIQPRLVDYRNLRTYLAPRLT
KKILNLGERIWPLVMGRIELEKKQHVDDIFGDLIGQQGKEGSGLTNEELMADALVMVIAGTDTSSVAISGFFFYIARHPE
VYKRLAAEIRSTFSSLEEIAPGPRLTSCSYLLACIDEALRLAPPVAAPLWREMRMQESIAGNVLPKGVDVATCCYAIQRN
PAYFPDPDEFIPERWLPDNQSEEALKLAKRAFIPFSLGSRGCLGKNIAYMELTTALAQIMFRADWKRAEGPMGTIGETRS
GAKGAVNFEIKGHFTSEKHGPYIQFIPRDLDEQVSA*
>Amal123602
MLFVTACSICISIQESNRAQPIVYFLVHSIYYLFFHPLSAFPGPKLWAISRVPWNYVNLQGNLAWRIRDMHLYYNSSVIR
IAPDELSYTSSTALKKIDGTPPPREFLKCLDGRGIAPAVVNGRRSIVTETPERHTILRRALQPAFSERALRDQEDFFRDH
TDRLIAQLRKPQYGITEQNILRWFALLSFDIMSDLAFGQPAGCLDRVDEPWLEVIGSRVKSIVWYQFAVYYHMEWILRWI
MPKAAMEARKRHQTLTLQKVQRRIEEERSGKRKGKRRDFMSYILGNDRENLSNMDLFGMASALIVAGSNTTTYTMTAFVF
FVCRHPEVYARVVAEVRGKFASEADVTMVATGELPYLKACIEETMRMSPPTPSALPRWVPEGGEEIDGKWVPGGACIIWR
PAMFHGTGIDLSNSSLRDGCRRKKESSLTMTAAPPALSPTVDMIVLGKRKHSHSPSLVTNVSLTHCLFRMAMNEMRLALA
KLFWNFDISLYRSSEDWWITQKSYLVWEKKPLMVSIKPRH*
>Amal126267
MDVIRDAVHNAAQRSVSQGAIAATLFGIVFHVLIRPFEFELIMFHFMAASTLTFFGMFYTFGFVKALAFASSFSIGLLGS
IALYRLAFHRCRNFPGPTAAKVSKFYAARLSAKNVQYYKELEKMHGQYGDFVRTGPREISVLRKSAVPILYGPNSECSKS
TWYGQTGNDPEKCSIHMTRDFNDHRLRRRAWDRGFSIKALSTYEPRIKAKADLFKSQLTEKGGSSMDVSAWSMFFSFDVM
GEVGFGKDFNNLKSGVEHVAIKGVHAHMTMLGIMSTVPWLLNVLSSIPGAAAGYSDFFSFCADQIREKHKTWNSEKYPQD
VVSWLLKAVKEKDASASPSAAALEDDSRVMIIAGSETTATTLAGALFYLAKCPTKQKRLQQFLDQAMPGGYSQWSYEKVK
SVSYLDNFLSETLRLRPALLTGGARETPAKGIQVDETYIPGNTNVVIPVSLIQRDPRWWQEAEDFVPERFGERKIQMETD
KAPYLPFSLGAYSCPGKNLAQMSLRISLSMIAQNFDVSFASGETGEEFEKEILDTFTVTLPSLQLRFTPRTSA*
>Amal126771
MALFNILDQFVDTKTILLCLVVVLVLTTCATILLPYSHRIPADAPPQVSDDLPVVGALGFWTQRWNWWSERRDQSKTGTF
SFHVGPNMVVALSGDKGRQVFFESKDLGFGEGYSVLFGQTPKSTKEITDEDKNLGFDAWFHRRLTSLLKQEHFRRNLPVL
ISDTKEALEAIKNDASGRTNPFESLYRIVFRLTIRMVGPTEIAEDPDKLEAALKMFEMIDKSATATSVIFPKLPSPAIIQ
RTYAGTRLYMMIDSIIKKRAASDEKHEDALQQMLDQGDRAVRIVEFIVGALFAGLINSGINAGWVICYLATSPEWLAKAK
DEICSTAAKYAKDPKAPLRDQLDDVPIEAWEAEFPIIDMCLRDSLRLNLLGTAFRRNISSKGIPTGNGNEVIPPSAFVTY
ATGDIHLDPDVYTDPHKWDPARYSPERAEDKKKAAHGFVGWGSGRHPCLGMRFAKLEQNIITAYFIATFDFTLEDESGKT
LSVAPLVDHNRHSAHKPAKLQFLRVKTREE*
>Amal126846
MESVPTTVFVFAPLSAVILHEFVLRRVEVDHLTLQILGLAITVYWVLFYYIGFVAATLVTSFFWVPLWLYIGAYRAFFHA
LNVYPGPWAAKLSRWWTVKQTYDSGLHYHRVLQRLQSRYGDYVRTGPRELTIFDAAAIQPILGAQSSTSKGPFFDVMEKS
LHLNRDKAFHRQRRKVWDNAMKISLSDYAPQVENFTDQLLTRLRSEEGRSIPLFEYATYYSYDVMAALAFGKPMGFIKGE
QSDVAASVLATFTNSVQALGYMYHMPWLMNAIGVLTSFAGPMKEWRDWSVSQMKARMQVRDAKPDLISHLINSTPKTPEG
RELLYGESRLIISAGSETTSSALTFLFMHLATHPHYIAAVRAEFLANIDNYDCQRPMPMLEAVIQESMRMWPSVFFGSQR
VTPPQGMEVNGRFIPGNMIVHIPLFPLFHDARNFVAPDQFIPERWTTKPELVLNRQAFIPFSTGSYSCAGKALSLMELRS
VIGRVVAEFDIVLDEGTDANAYWEGILDHFTAGAPPMTVRFLRAR*
>Amal126593
MERSVVDGASGPSSARSGYASLLTIGLPTVLLLTYIARVALQWYRLSHIPGPFFASISSLWVVKESLSGRLAYSTKELTD
KYGPLVRVSPTELVTSDTDIVRRTTAVRSEYTRGPWYNAMKFEPGRNNLFSMRDEVGHTKLRAKMAAGYSGKENESMEGT
VDKQVAAFIELIDTKYISSGTEYRPMDFSLKAQYFTLDVISALAFGKPFGYLTQDEDLHDYIKITTAYIPFMVTLGSLPW
LADLLHSRLMRGLLPKDSDKLGFGAFINVAKNVVAERFAPGAKSQSDMLGSFIRHGLTPEEASSESLLQIVAGSDTSAST
IRAVILYLLANASAYKKLQAEIDNGIANGTISSPITDAEARRLPYLQACIKEGLRILPPATGGNFKSVPPGGDVLAGKFI
PAGTQIGSSHLSIQHSTATFGPDAELFRPERWIEASEDPARLANMASTVELVFHNGRYKCLGQNVALMEFNKVFVELLRK
FDFSTVKPHMAARMSCAGIWIMEDFFVRVTRRTE*
>Amal118031
MTDDQNRTVVRESPIEVAINDPAGVRTIQKTSGGFDKGPWYQNTGPGLLGMRDRGIHSQRRRLLAHSLSNSSLVVYETLI
RKKIDLAMASIGHEAKIKGAADIYKWFSLMETDIIGDLTFGSSFRMLETGKKTQYVLDLQAVMSDVHKRAELSPFLDILS
CLPLGPAKQAQARLARIVEYGQQSIARLLMDIETGILETPILFDKVLNSAATKDGITRQELEEEAAEL*
>Amal119715
MSASDHSTHALPLPSGIPNITEQRPCETIDGVPLDWSGHGTSHVDYNKSDVLPLVQGEFLGHGMHGGVYETSCSGVKLAW
KRKYCRRKIGERERKEIEVIKKLSHRHIIRLMGTYTHGQFLGLLLWPVATCDLASLLEDVDWLQMRVQSEEGLLLELPED
WTDQSGDRKARLQALEIPIEAISALTRDSAVSFLKMTIGCIASAVAYLHQSDIKHKDLKPSNILLSSNGLWLTDFGTATD
FSVLSSSVTDNGERGTPKYFAPETARYEPSGRSADIFSMGCIFFEIMTLCIGYTLEPSTMLRQLNDRSFQSNLDNVDAWI
VGEDWSDADEPANVDEYLRGLIRSMMHAEADKRPTASTVEQEIAMISGLYSPGRSMHALSQGPGVYRDCCYQEVFCSQSS
EVRPIPGTEVTVEITIYRRQYYGHKYSSYITSKDVNFIEAVHMFDLAAFTFWYEFYYEIYPHRFQYLWKIKQLHEEYDYF
DTIYASGVNHKRDRCSWSHHTGSKAWAGAILETMDHDKHKMRRNAVSPFFSKRSVQALEGLVVNNIKKLLRRFEREMEKQ
GTNAGILNLNDAYAAFAMDVISEYCFGESMKSLDNDDYGKDWLTIFHDGMQLEPFARQFPTIFNFIFDLPPHVAAKLDAG
AGKLNGYLDQMRTRIERIMNQEDGANGTKDLSRTIFHDIRDDVGGKLPEEEKHPVRLMADAGIILGAGTETTSRTMAVTT
YYLIKNPEIGGKLRRELETVMPTVNHEVLLRQLETLPYLTAVINEGLRCAHGVSSRQPRIATGEDLTYAQYTIPRGTPVT
QSPYLLHMDPTIYPDPFAFRPERWIENPKLTRYLFAFGRGSRNCLGMNLATSELYLGLAMIWRKFQFEIYDTVESRDVLT
TYDCFLGMTDLKSEGVKVKVVAEADA*
>Amal121302
MASESSESLPIPQPPPHLFVGNFAEIDPNDAPGSFQRLADIYGEIYQLELPGRDGKLIVVSSYDTINDCCDSERFEKPIN
ATLEEVRALTGDGLFTAYPGEKAWGVAHRLLMPVFGPMGIRKMFDGMMDISTQMLLRWDRFGPEHEIECSDDFTRFNNFY
TDRAHPFVEEMVEVLIESGRRATRTSVENKLRVFAEAHRQENVKKMHELCDQIIADRIAHPQPDAKDLLNPMLEGVDKET
GEKMTKESVRYNMVTFLVAGHETTSGTLGFLFYHLLRNPEKYLKAQQEVDEVLGDGPLELKHIPKLTYIKFAIYEALRFL
GPIAINGKHSLKPTKIAVSLFSQQYDWCANGNKGKYQVQPKDQILMNLKGLHHDPKVYGDDADVFRPERFLNGGWENLPP
NAWKAFGDGIRACIGRTFAEQEMIMVVALILQKFQVELADPGYQLHVAVTITQKPKDLKIKVRRRPGRTMASLGGAGTST
TAAKKDDGDGFGKTEEPNAPTKDAKPITVLYGSNAGTCKSYAEDLETNAGRYGFKANIGSLDSATEHIPKDQPIVIIEPS
YEGKPADNAKKFTAWLESNANSKLLEGVQYAVFGVGNSDWTHSYHRVPKLTDELFEKMGAKHFTETGFVNVKEDIMGPWE
KWSEQMWSDLRKSSGTTTEILGGQLQADITPPKFATYLGGKEIGYGEVKVNKDLGGGEVGLTKKHMEIELPPGTSYRSGD
YMVILPLNSISNVRRVMKRFDLSPDDNIHITGTNKTFITTEAPISIFDLLMTRVELGTPISQKQLQTLAEATPENKRARL
LDLANDETYKKEVIPKRYSILDILEDHPDCQLPFAVYLDSLKPLSPRQYSISSSPLANVEFVQTAEGNASQRLTASLTYD
VHDEAAWSGDDRRFHGVASTYLARQEPGEKIRCFPRPTNINFHLPSDPTVPVIMICAGSGLAPMRGFIQERATIKKARNA
KVGPAILYFGCRHYEKDFIYSDELKQWETDGVVSVRGCFSKVAPSGEKAQRVPDRMWDERKELAELFGDGGAKIFICGSA
SKLAKSTAEVCMKIFRDTFPGKTEQDALEWLEKIKEDRYVSDVFE*

## Sheet: A. citriarbusti
>Altci1115342
MTIKSFYLVGQDKNVFRQDIHIDQYHDFEALQVAVAEQYNIIQSTGIALQDSKGDDLPDLDAVLDCDEEIGITVDGQAIR
DPAGPEGLPFVGSYYEVFPDHLGNHARLFQKYGSLIKYETMGKQNYLTNDPAIATVAFQESAFFSKHITPEHPLAGIKDN
RALFICDTDTDAWRQAHKFIPPSMAPKAIRHYTPLMEASVKDSFKVFDKLDEEGEAWNVYQYMLKLASQTVFKFALGYDA
HHFDNPDSPLSELVILIAQSLSLNKKVASRGAWYAKLSAIPFTAAYDLDKIRYRLWTILNQAIDQAPKGSSEEDLPLHSA
ALGASCVVDYLKRATDDNGNKLPRELVIPNMLPISGAGFTTTSSLLSWLLYSLCVYEGNQDRLLQELVDAGVNENTKWTP
ELSDGLTFLDKFVKETQRLHNPSFQPGRTAKVDCIVPGGYKLPAGSVVICALHAIHNNPQIWSNPDRFDPDRWGTEEVSN
RPKNSYMPFATGPRSCIGFNFALGEVKVLLPELVYRYEFFKEGEEAVSYDPEFQLIRPMNFYVRAKRRTSYPKPTPGAKK
IAVEYAEGEEKPPI*
>Altci1117326
MAFLPIPLLALLTVPVVYLLSWMRHWLQDRGKLPLPPKPPGVPLLGNAVDVIRSGKTGSLHLLFGQYARDHGEIVRLQVG
PFTQYFINSDEAVKAIFDKASATTSERPRWIVSNEQICNQENVLLLSASHPRWKHQRKVILQGMTSVTRADAGLDYLHFE
TAKFLKQVAGNDDLAGNSVQLFNEIGRYTYSAFASQTFGMDIPDEKDPVIEYIFRSGLEQILGTLSGSHLVDILPILDGL
PLVLKPWERKARALFQDNMKWSIERLQRVEKAIKAGRVNDSFLARVLQDEKNMGFEDRSEAAYLAFMLIIGAADTSKMSS
WSFLEAMMRFPAVQAEALSKIEAVVGVADRLPIYEDLESIPYVRYLMKELWRWRPPVALGHPHMTTKELNYNGIRLPAGS
RIHLNSWAIGHDPGRHVDPDRFWPERYEGDLTNSEQSKNSANVKDRDHFAFGSGRRICPGYHVAERSLAIAIMRLVWAFE
IVPAPNAKLPLDPRDFPGDMPGNPGEHMPVMLKVRSEAKRKIIDEEYAKAEAAHPAMEPLNHDGWSWKF*
>Altci1117864
MALLTILLTLLALPVALTIWSAQSLAQNRAKARAIGLPYLERWISPMNPFWLLGGSKFVRLCERLGIATENMSRIYSYGW
EANTRAQVHEHVGSDVFIVVHPGGLQLCVADAAVTYDILQRRRDFRRNMEEMAVLNVYGKNLSTTDDEEWQRHRKMTGVT
FTEKNNELVWRQSLSQTEGMLEFWTKRCKQPIRSTHQDTKVFTLNVLAAAMFDKVYPFEGKSEETKSKHEGDTSYMYRAS
LSTILGSIIQIFILGEEGLKAWWTPKSWKGAAEAMAIFRSYILRLMDEERIHVKQGRTDRQHLVARLVRALDTNQSPGEA
PLYEVADENKAIKTVNMTEEEIISNLFVYAFAGNDTTAIALTSILYHLAANPQSQEWISEELHHYLTSSDTNTWSFENFK
KLKRCGAVIMETLRICHPLSQLVKTTGSNSQPLKYNGETYIIPAGTSVHCSIPALHALPKYWGPDPLGWNPGQHISVSDP
QTQGTIPFESEVLAPDTSEHYLAWAWGQRVCPGKRFSQVELVAVLAALLRDWKVEVVPESGETEEGARKRAWECSLKVDH
EGHMLHEMVDPESVGLRWVERV*
>Altci1114050
MNAVRSPYTRSTWFNAATRTEVGRDHVFSQIDEAQHTKRRQQMASGYSGKENLSLESDIDEHVQQLLDLIRSKYLSTTTR
YTPMDLGSKIQYFTLDVISKIGFGKAFGDLKADADVDNYISSGRDGLSIIIVVAGLGLTPYLHWPPIARIFGPSEKDATG
FGKMMAVARGLIDSRLEKPTSGRSDMLASFIRHGLNRDDLLTESMLQILAGSDTTATAIRATMLYLMTHHRVYKILQAEI
DATVASSQASTTFDIVSDETLKGLPYLQAVVREGLRMHPPITDVVPKKVPVGGDKFVIDGKEYFFPGGTNISYNAWGLHH
DKKIFGEDADCFRPERWLLDDHDDTHRGSLNAMIRTSEMVFGYGKYQCLGKPIAWLEIRKAIFEFLRHFDWSLADSEKPW
RSLNYGGIFLQDQMNVLVTERKSSLR*
>Altci1114471
MELPHPRTIVASLLAIVFTLSYYRSVTKKTGLENFPGPWYAPYTAMHLRWLFARGTIHEYVEKMHKQYGDVIRLGPRQIW
VSDKGAMKQILLTIDLPKVTMYAEISRDRSSPGLFGEIRPVPHRNLKKFLSPAFTVASVDKLDTYFKACVSTLLDNYYDE
VNKAVSKDLSFRPNGNIQTDLMRDLHCLALDIMGESSFGKGFGQIDKIFDPRKMLSSRDKRWSKIPNAIFDGQARRYGLV
FIKRFLRRMGYEWEVDWPKEMTTAICELVDERAAAQGSAKNAARIDVLQHMLDEGARPDTGERMSNQDIIDQMSELLLAG
SETTSGTMACLFVELARTPAALNKLLASLPPLSPSSPILDSKTVRTDPQYRYLEACLKENLRMNPIASELGRRTLDQGHN
VNGFDIPPYTIVSASYRALHRDERYWPEPNRFWPERWLEGEEREGAPEPDMDAYFPFSNGRHNCIGQNFAYAEMRTVSAN
LLSRFSLEEAGYQEIQLRQFITMQFHDGKWKVVLKPRWREGAEA*
>Altci1114667
MFRSDTAMFGKVRDRRQMTHSICSNGRLDVYGFQRNVSKYDTTYSPFRLAPDFTSTWNTSNVDVHKSRRKLLNKLFSEQH
LDDYGTLITVQVDEFLRQMLEASPKDENGMAGPINFAYKSDVVAREIITSLVSGQTYGFQSGDTKSASLLADISKFERKL
YLLGFAPWLKMLPSFKPTPALAQWIVQSSKQGLASESKNTLVAKMLAARDEDKDAEFSRNDVIADARFFLLGGSVTSSSA
LSATLFFLLHHPVEMQELYDELRETFPLYEDIKADAQLMRCKRLRAVFEESMRLAPPVPTLLPRLVGPGGIIACGRYIPE
GVVVGAPCWAISRDKRYFEKAHVFKPDRWLADSSDPVALEKVLLATRASQPFSYGPRACPGRALAFRENGLLLAKLVYAF
EMEPVRDKSIVEESLTGIYDGLVFNQLDTVGAHEVELMVRYRLRLDGKTEKRVSGN*
>Altci1115149
MYTIVLVILFFVVFILYTRYKNKAPSGTKVAPGPAGLPVIGNAHQLGQQPHQQITAWAREYGEVYKIRLGWNDWYMICSP
DACKEILDKQSAHTSSRAPLPVSGDALGGGMRFLFMEYGPEWRKLRGISHKLLTPAVSATFKPSQEFEAKMLLEEILKGA
DPGKGNEVSYKAIRRYTVSVIMTSTYGRRIPEWDCDEVHGIYDIMNDFSTMAKPGTYLADTLPFLGNLPPRLQWWRKGVK
PYFDKQANLWMSFWSTLKTQMETKQAPECFVKQFIESDYEKQGISELQAAFLAGSMIEAGSETTSAALNTAVLYLSANPL
ARQRAVEEIRGITSSSRSPTFEDESRLPYIRAIVKETLRLRPVTNIGTPHYTTAPITYKGIHIPAKSVVCLQQYPIHYNP
DHFADPQLFNPERYINYPRGSGHYAAGPAASRDHWAFGAGRRICSGVHLAENSMFIVLAKLLWAFDILPPLDQQGNELQV
DTSDGAFDAVGSTTMAKPYRVRWKVRSKDIEDTIIREAAEAKRDGYVLRGVRVGEEGVEY*
>Altci1115318
MASFAYAFLLAIGLLVAKFLYVGLTCPTKHLPGPWYTRFTHYRLKRAVVTGQRIFYIDSLHEQYGPIVRLSPTEVAVADL
DAFKEIHKIGTKYMKSEWYLRLANFPKAGVFTMLDPREHGPRRKLLSRSFSRTYLVEHWESVVRDKALMAVTKIKADAMQ
STADVYNWWMLLASDVSAHLAFGDSFGMLESGHQNQFMRVLKKLTMGAGIMVEMPFLRLLRFVPVPAVQEMFNANEFILA
GAGKAVETARSRTGENNIFAKVIEDCEKEGEGHIDDMDVRIEAMNVIIAGTDTTGVTLTYLTWAVLQRPELQAALEAETA
ALEEGFTENDLIKLPLLNAVIEETLRLYGAAPSSLPRVVPQGGTKFAGHYIPQGVTVDTQAYTFHRDPKIWSDPLTFNPQ
RWIADKEGMVAEAQSPAAKLAFHPFGAGARSCIGIHLARMELRYAVAFFFRDCRGIRLAESTTPESMEFENFFLIAPKAH
RCEITFKQGL*
>Altci1115389
MDVGNATTVNGQLSAPFAALQHSLIAQCIVAIAVVCICTRILSGHTFRSIKYGKGRNVLPPTLPYWIPGLKHALSFAYDS
HGFLARCLNQYGDGSPFYLDAAGQKLLVVLDPEHVRGVLNSSSECDPNPFIHDKIMGALMGSPQEAIDHYKSENGNTDYI
QTTHIRQHTTGSNLGLLAKRLFDAMKRTVTESLSSIPEGEWKDIPDLYNFIEYHASYGIAETLLGTSIMYPGIISDLWIH
IEATDQFFMGLPRFLIPKAYAARDRLLNAIRAWTKESEVLRKQNAVNTTWDPIAGSGLLQEREELYSKMAGHGVDGRSAQ
TLGLLYGGTSLTVPVTFWYFFETLRDPSLHRRVFDEISNGVNEETQGYNFMQLSARPLLQSLHAETTRMYSSNLAVREVT
APTYVLDEKYTIPKGTEVYLSHKYNGQFTPGWRAARPQATAKPLDTFWAERYLVSGSGNDDKRRKFSDAGLSGNWTSFGG
GEHKCPGRHFARNIGIVTLAIFMGEFEIEVVDMEGARALDPGNKKKAFGTMRPKQKIAARIRKRV*
>Altci1116803
MAGISYVQQLENVPQAVAIVAIAIFVLTSVIIYGCYLHPLAHVPGPFLAKFSPIWGMRALYRMKFNTDLQALHRRYGPVV
RIAPNEVSFATFEAETTIYAKQEDGRFSKAGTFLTLFSDLVLNAPTLITIPDPALHKRLHKVIQQAFTPQALASQEPIQK
LHIERAMPDFDEIAVNGTEIDLADKLETMFWEIIGDLAFGEPLMAGKRLEALSFMLVMPGVAPALETVRSLISAMPIPSQ
LSKLVPSKKLRDCIDRQDGREDFISAIMGSEKQGLTLDADAFFSNAMGLTLAGYQTTATTLASTFYHVLRYTNTYITLCA
EIRSTFTSEADITGERLARLPFLNACIRETLRLLPPANGKTAQRTAPSCTIAGTYIPAGTIVSADLYTIQRSSQYFNDPA
SFRPERWLEGAEENGFDGDNRSASRPFLIGSRACIGRHMAQQSIRLIMARLLWRYDFELLDRDGFIWERDAGSSLIYTDY
TLLVKVLRR*
>Altci1117975
MLQVIAVAAFFALIIDYIHMLWRRRYLPPGPFPLPIFGNHFQTPSHEPWITWEKWAQYYNSPMITLWIGRHPRIILSDAW
VASDLLEKRSDIFSSRPRLIAMGDAINATNTNQTTLVYGDRWRKHRKLMHMAVGSQAVRKYRTFQAHESAILIRDFLLEP
QDFELSIERYSVSVTSIVGWGRRVDRKNDYVAQQALKLMEAVNFVVPGIYLMEAVPFLMHLPAWLYALPSQMRLGASVLS
RYFYLLTQEGAEAKEHNFGKHVMASQRGSDITDVEVASLMGNLIGGGVDTTSSTMMSCILAMARFPEVQKKVHAEFDAVI
GTDRSPSWEDIDSNALPYMTAVVKEALRWRTVTILAGIPHANTVNFDYQGYHFPAGTNFTGNMWAIHRHPRDFPDPDRFI
PERFLEGEGSAKQPYPNKYGMNPFGWGRRQCSGQPLAEQGLVYSLARMMWAFNVLPDLDEHHNEIKLDIFAYTNSENMRP
EPFQVRFIPRSNAIKNLLLDEAGEAREALRIYDGETRVTMEDAANYAAI*
>Altci1118347
MATTILSLLGGILVIYIVAHLVWRAKLPPGPRGLPLLGNLHQAPKGAPWLTFTKWIKQYGNIVSVNLGGTIIIVGDYETA
KELLDKRRNIYSSRPRLVMGHELVCNSNPIVFKLFGTDFLLHQKLQAPVLSPRATACYTPIQDLESQQLLKSLLESSGSI
AHCVEVFATSLAYSMAFGMRIHTGKEWQVERTRECMKNFHVAGQPGVWIVDALPWLNYLPAAIAPWKRQAAKWFHELDDL
HVKSYNEALRREGWNWAKDFERAVEAQSMTEQQVAWDVGILADAGVETMSATLMIFVLACVAHPEWLAKAQKEIDQVVGE
RLPGFGDLKDLPYIQAVVEEVFRWRHPQQAGIPHATTHEDYYQGYLIPRGSVVIPVFSAMRHNEDLFDKPAEFRPERWMG
KSQSQSQFNNFGYGRRICPGRHIARNSASIVIARLLWAFNVRTPSGKKLVVEESMFTTGFVSAPKPFACIFEPRSETHVR
IIQESFDKVDKNLTTLLNEAHEKHNALGIKARA*
>Altci1118378
MLLEILFSVHTWTFAIILTSAYVLRSRRRPVFPIVNSHLIDSFSRKANREYSTNAATLITEGLAKHHGPVTLAIPNGRKI
VLPSSLTSWVKSNKDLDHRELVRQDFYSDFPGFEGLTLLHSGDMLMDVIKTKLGQNDSLMPTMNKSAVKALEVHWGNDKV
WHAIDWQMDTTGIIARVASSVFVGPEKSDDAQWLDVVQGYVAAYFSAVNELHGYPAWSRPMVQKFLPNATACRKYVVQAR
DIMNKVLVKRRQEVEKANLEGKSPPRYNDALAWTQTASGGKMEAGDVQLSLAMAALFTTSELFRQVLIDLAEHPELIEPL
REEISQQISTHGVSVAATSAMVLLDSILKESQRRSAPLVGLERVVLKDVILPSGQRIPAGSHVMVDSTNLWDPAVYPDPD
EFDGYRFLRKREAGDKTSQFVQSGSEFSVFGGGRHLCPGRFFAANELKLAVAHILLKYDIQLAEGYEVGSLQLGVYKVVD
PMVKLEVKRREAVDVDMLL*
>Altci1118513
MIQASVQSASQAMLSLFVPSIAFSIIGAILVFAVRLLRNDPKKGNYKPLPGPKGLPWIGPIHKFPSQHVYKKFAEWHEQY
GPIYQFTLFGVTHIRINSEKMAQDILAKRGAHYSNRAPTPNIPGAKVDAEYLPLLDNNEALTRHRKFAHQCLAETYNFDM
FGFTHLEITRMMYMLMKDNRNYPDLAEEFTHRVSARLAWEDPTLSRGLNQSSAGLLSAISPAGQLPNRFPVVQKLPNVLN
PWYWREKARHDKQREFWVGAMQAVKAKMNAGIDGHSWSRTFLKEQTRLKFPSGVPDDKEGAFAVGMLAITASLPMSSPIQ
TYFLAMCHYPQWQKRLQQEIDEVCGPDRLPTWADAPKLPVLRAIGKELIRWRPPVPTGVPHEAERDDVYDGYFIPKGALV
HPTEWARRSDEAMYPNPEEFNPDRYLNPKYPTYKEPLTKYPNVINHHVFGYGRRNCLGMEIVDYQLVTIMGSLAWAFDVT
KKKNKIGIDIPVHTFEWTDLLITRPEVFVFDIKPRNEFKEKKLVSMFEEALAAHPDLAI*
>Altci1119989
MGLPSILLAVAVLGAYVLYKCWDSSRRQRIPTGLKPLPGPKGYPILGSVPEVPEKNGFIKFADWGKQYGPIYQCNLAGHN
HVWISSDQVAKDLLSKKAAIYSDRPHIPSLIDDNRSSAQYLPLLSRNEGHTRQRKFANIIMRESEKAAFHRYPEIESTRM
LTELLDAPDQYNHILESFISRVTCRLAWGHSEGSDELKQRARELLIGVSPTGSLSNKLPFLMSLPDWLSPPKAWERRRAT
TERTWFQTMQEQVVDDMRSGQAAPSWMKTFLDGRSKWGFKSDTEGAYAVGMHGIAGALTIAAPMQTFCLAMTHYPQFLPM
LHEELDRVCGDRMPRSEDRPNLPFLRAIIRECIRWRPPVPTGIPHYLIQDDEYNGYHIPKGSTIHPLEWAISRDPDLYPD
PEAFNPLRWIKPEYPTYQEPLSQYPTIINSTQFGYGRRTCTGQAVADEDLLIGIGAIAWLFDIKKSPAESTIPPVMKSTR
TEYKIGMNEKASISNEELNAGLDTTDPTMEEKILAKFSYPGSDSANDVQEKSKAAEPAYKPLEWGDITKKPEDPTLDYSI
LLIAKPIPFKFDLKPRDTVRMNTVRGLFNQGVENGDYPKTRNYWGPNQGRDLPVGWGKV*
>Altci1120615
MDSEGVHSQSASWFPPVGYMLGLAGIWLAYKILEAIYNISPFHPLSGIPGPKLAAATYLPEFYHDVIRFGCYTKEIARMH
KVYGPIIRINPNEVHCDDISFADEIYAVGGRKRDKPVHQINGLGESGFGTVDHNIHRLRRIPLAKFFSRTMITRLEPDLH
SDVQKLCDKLLRQSGDNKPFDVTMAYSCFTADAISKYSFGESFGFLDQPGWFPNFREPTASILRPVFVFRFFPWTKSTTK
LAATFVDYLPKDIALMVKTLQIDLPARVRKTKEDMDAGITYDRPTIFASLLQSDLEILDKEPQRLSEEAQAVLGAGTETT
SWALAVMTYHLLTKPEILAKLTAELKTVVDDPRHLSWPVLETLPYLRAVIQEGLRLSYGVSSRTARVPTEENLLYRGEWN
KKTIQYVLPKGYAIGMSAYVTHHNERAFPDSYAFAPERWLNENNNRRKEAERSMLTFSKGSRSCLGMNLALCELNLCLAA
LVLRVLPQMRLSDTTEEDVTYDHDMFVPMTKANRGVRVTIV*
>Altci1121102
MSLPVWLLAVLVGLIVYLTTYVVYQRFLHPLAKFPGPFFASLTDLWQVSEFLSLKQPYNLTALHEKYGQFVRYGPDKIST
TAEDAIPIIYQKGGRMFPKTEFYDAYGSHIPNIFGMRDESKHSVRRRHMSYSFSASSVKKMEDLLDENVRILKQKLCRYA
ESGEAVDLKRLFKLYTIDVLGELAFGRSFAVQETDDDSRVPPVVEHSLLAAVTGAWPAMTFRLKRWLPKVPSRTLRRLFE
GRAAVAKLAATCVQERLTALRNAKDLDDDAAAPERKDLLTSLILAKDPDTGERLSQIDLEAEAFGFIIAGTHTTSASTSL
LFYHLLEAPQIMAKCVTEIDSQLPALCEDKPAYTLAEVEASLPFLRKCVKENFRDTPVFTMPLARRVLTPEGVTIGGEYI
PFGTSIAVCNHAFHHNPAVWGDDHAIFDPDRWDQPETAARGRYLMHFGLGGRQCIGKTLAQTNIYKLTSTLLREFAFETY
AQLAKRVKDLEAQLLWTSAFSDKPLQRAPEPLDSHDESAVDLLATNAFDESPQQDIGYFALTQRLPMLCRSAGQNTALSS
ASFLDQQHSDSAKRPLEPLPQYKPTNPQLRNHVVASTDRDLHSLINLFFEAQGSVLPYVDKYAISFNGARSLLESFHNSS
NAKKALLNIMFAHAALAKSFPDAEAFYRRTLALLDGLSLRGSSLELGM*
>Altci1121134
MALLQIFPCIFITFITYFIAIPIIQISISPLRKVPGPFFARFTRLWEWHATEKYDFASLNIALHKKYGPIVRLGPNRYSV
NDAEATRILLGHTNALDKSRYYIPFGSPTRPNIFTEPRISAHKILRRPITALYSTTSLLSYECFVDTCNKILVNRLREYA
LNDKELDMRQMMQFYAFDVIGKITAGSRFGFMEDDGDKNNMIAPIDETVKKGALLGLVPEVIYPILYIAGIFKIKPAFQK
VIDFAVLQIHKRTSGHTKSRDDRQDFIDKLLPLELEGRITRMNTVDACGSNIGAGSDTTAISLTATFAYLAMNPKACAKL
RDELDKATSNGTLSDPVTFQEAQRLPYLHAVIYESLRIHSAVGAPLTRVIGKEGATLVGQYFPPGTEVGVNPCVAHYNTE
VFGPDAAKFVPERWLTDDAEKLSNMNRNFLAFGAGPRTCLGKNISLLEMFKVVPQVMRNFDFEIVADKRTAKGYAWKTYW
FTKQDCKCRVVERRV*
>Altci1121209
MNAEAEAAIMEMLGNIPDWNTIDLRPIVHRLAARISSRVFIGSELSNNAEWLDIATSYATNAGRATRKLRSLHPLLRPFG
QWWFPELRSSRRLVAKARKIINPIAQDRLRRKANGQSTEKTSDMLSWLDDQAKAKGVKIDFADFQLLFVVVAVHTTTEAV
SMLMADLIENKEAIPQLREEISSTLSTHGWKKTSLASMKLLDSAMKESQRMNPVSDPLANITLSDGTIIPKGYKLAVEHR
LQDPTLYPNVDKFELDRFLKLSHTDNKWTFVTGSPEHLSFGYGKH
>Altci1121254
MDDHSGLSQDSKSVFPFAIATWLVVLWIGYRIAIAAYNISPFHPLSHFPGPKIAAVSYLYEAYYDWWLGGRYGKVIARMH
EQYGPIVRINPDELHCSDPAFTDEIYAGPGRSRDKWQHQLNTGGVGPVAVTGFSTVDHDLHRARKAPLSKFFSRQQMLKL
EGEVHEFAMMTANKMLTFAGKSAFDVKEAFNCYTADVISQYAFGEPMGFVAQEGWEPNFATWVKSFFKSAYMMRHNVLGR
KMAQVLPFMADYLGEDIKAVMRVMNVTIPQYIGQALKNPENGRVFAEVMGKDKTMSEEEKFRYNGEGFNFLLAGTETTAA
ILTVFTYWTLAKPEVYQRLLADLSSAGINLQTLKWVELEKVPYFWAVLQECLRMMPGVSHRSARIARLEDLHYVSADGKS
DWVIPRGTPIGMTSMINHWNRELFPDPDEFLPERWLLEDGSQNYALQKKLIAFGKGSRSCIGEQLAYCELYIMGAYMVLN
VLPRAKLVDTVKEDITYDHDLIVAQTTKGSISVRIAIE*
>Altci1121426
MLDIRFVITFAAGILLHTTVFSRHFEWDRHAPNILTFACATFTTTLVIIAISGDVSIKLSVAFTSAVAACFLGGFLCSMI
IYRLFLHPVKSFPGPTAARVTSLWVIKQNVPDLKLYIKLRSLHDQYGDFVRIRPRELSICHPDAIKDVHGPRNNIKKGEF
YDQTYPSHTLQFIRNPDLHKQQRRYWDKAFHSTALQGYTPRLTRHYRLMVDMLSRHAAFGTPIDASGAFLDLFFDVISDL
TFGKSFETQTRNQRGPIVTGFLRKQKAVGFALLSMPLLHIARNLRISLKKQKSWEGWYDEALQARSKMHIHEPDIYTYLS
QSDGFKNNTLSEAKLAIVAGADTNAITMSNVCYLLCQHPGYQAELYKELSNLRSLDGVIDDRDLLNKPYLTGIINESLRL
HPPVPSGLQRVTPAEGAIIAGRYIPGHMNVTTPTYALHRGIGISRMAQLPLIL*
>Altci1123108
MKELSFSRSIVKNALAREPGLNPILAIDYHGVMQEVARLDLTRSLDSVTEVMNTEVEAALLEMLGDIADWKIMDLKPLIH
RLVARISSRVFLGPELSNNEEWLNIALSYVTQASMVTRKLRGLHPLLRPLARWWFPELGVCREQVDKARKIITPLVQDRL
QRKANGQITEKTADMLSWLDDKAKAKGVKIDFAEFQLLLVVAAVHTTTETIAMFMADLIENKEAISQLREEIVSTFSTSG
WKKTSLASMTLLDSAMKESQRLNPITDLSMQRIALTDVTLSDGTIIPKGYRLAVEHRLRDPTLWSNVDKFQPDRFLKLRD
TDRSKWNFVTGSPEHLGFGYGKHSCPGRFFASNEIKVIVIHILLKYDWEFTDQGRLPNGLSGTDRYMDPRQKVMLKSRKE
EIKLGLP*
>Altci1123282
MSSPLSLLALCATLAASLVIFLVYKIEVHPRLFNAFRHLPTARGGLPFLGHGFLQFTNPRGQAYLDMANSIPNQGLIHFY
GFMNVSHILLVSNEALSEVLVRRAYAFTKPAVARRLLSQILGPSLLILEGDEHKYLRKRIQPAFGHRNVQDLCPLFWSKA
IDMVETMEQSAASPDSTDFVVDVLPWGNKGTLDAIGLAALGKDFNTLREPNELTDLYELVTGSKEGVRLLFIANALLPAW
LLRLLPRKFNRDIEDARIRLRQLCSTFLEERKKEVTEDSGQKALLLQLIQSGTLTDDELVGQLLTIIGAGYEPTSATLTW
TLWLLATHPAWQDSLRAELRSHIPYRFFANDAERFTEFATLDTLPILNAVVNETLRLMPTSPITSRVATEDTTVLGTAIP
AGTRLWIVPAAMNRFASFYGETADAFDPGRWIDEDSGRANNHGNAHTNYAFLTFLHGPRKCIGAGYAKVELRAFIAAFVG
SFEFEMADKSYVPQPAGITAVKPRDGLPLRLKRTKAW*
>Altci1124235
MSLQRGIVIAVLVVLAYIAKVVWAGYTSPLAKLPGPWYSRYTNLILRYQVLSGRRIFYVDKLHQQYGGVVRIAPNEAAVS
DTGGVTQIHKIGGGFLKSDFYSVLVPTDTPGIFAMRDPHAHAARRRLFARAFSNSSLNSNWDVEVRQKVGLAVQKIRQDA
SGSSQGADIFKWWTLMTTDVIAHLCFGESFNMLELGKQTPYIDAIQAALLGSVLRSELPIVYNILRLIPLKRIQTMVTTD
DVVYGYGRRAIENMRNRNGNAMNLFGQMLAACENNEKVSLTDKDIREEAGNLIVAGSDTTAVTLTYLVWAVLKQPDLQTR
LEDEIAHSSDELTKEELENAPILNSVIEETLRLYGAAPGALPRTVPKQGTTINGYHIPGGAVVSTQAYTNHRDPSAFADP
LRFDGLRFLNKPTLSAHQKASYMPFGGGSRVCIGIHLAYIELRLAAALFFRQCRGAKISECMKDEMMEMDNRFLISPVGH
HCYITLK*
>Altci1124353
MDWLLIISLASVSLLTLLTWRRYFSAISDIPGPFAASFTRLWHMHRILKGDQNLELIRLHQQHGHFVRISYDEVSVSHPD
AIAKILLAPLHKANWYKIHALPDYRFQSPMSTTDPKKKIEKSKHIAAAYTVSNLLRSEEHIDRTFESFLEWMNKYATDKK
PMDLNTFISYATFDVIGEVVFSKSFGFLDQGKDIGNSIENSLALNAYVAVAGYFRWINIALLANPIMTWLSILPMGHLFD
TVKTVLAEREKNENARYDAVQYWFKQHERHPDKFTIREINTQALAAVGAGSDTVAAGIQSFIYHMIRHGDAWERAHDEVA
EAVKKGLCRDRVVSYADAQQLGFVQACVKEALRVFGPVPMGLPRIAPKGGLTIGHRTIPEGTIISINSWVIHYSKEIWGA
DAHVFRPERWLEEDSGTREKSWMPFGAGYGGCPGQNIAKIELAKIAATLVRDYNIKQVDSTQDWQWKAYFTVVPHSWPVY
VEKRK*
>Altci1119858
PNHDLFVDGGQITHLNADGSIARQEPIERLQHKVYKGTAWLKRGNRWDNVGWARIGIRKDGLEPLFEGTFTVNHDHHHVK
TASSYKSTRQAEDPDVDLRDREYMVVFRDSDMGNFDEHTELRKRGDNIGCPSDDLIFNTQEDHPVYASMRARDESSAMSP
SLISAMFKRQSNSDDTQSGGNGAGVDLSTTIGSTAGCPGTRKVALVGVAADCTYVNSFNGDKNRTQTNIIDAMNQASELF
ESTFNISLGLANVLITEPECPTSQQQATPWNQGCSGQITIQDRLNQFSQWRGQQQDTYSHWTLLSTCNTGSAVGLAWLGQ
ACTTGSQDNSGNSGETVAGANVVIKTGTEWQVIAHETGHTYGAVHDCTSDTCGNSDIVSSQQCCPLSQSTCDANGGFIMN
PSTSPGISRFSACSIGNICSALGRNSVKSQCLTNNRDVTLLTGQRCGNGIVEGDEQCDCGGTSGCEGNNCCNPETCRFIN
NAVCDDSNEDCCRDCQFASANTVCRNSVGECDPEETCTGNSPYCPEDKTKNDGSSCGNGLSCASGQCTSRDMQCKTIMGS
YTQSNDTYACDNSNCMLSCASPEFGARCYGLQQNFLDGTSCTGGGKCSNGVCEGGSVGREITSWIDRHLSIVIGVAAGVG
GALLLCIFCCCWRSYRRRSKLKKYAAAHPPVPYQGSSRRNRGGPTGPPPMGQYNNGFAPPPGPPPPQGSSGPWAPNPHAP
NGNVPMPPPVHRSSVRYTFDIIGELFYGRAFGFLDEGKDQNDWIKSLDKMIPFVCLMGVAPPILRPLIGMGTMLTAAGQD
IRNGVKNIGSSSARLMKEAYATRHEVNRTDMAQQVFDIYEKNGEKMDFTWGDVEQESYGALFAGSDTTAIAFRSLFYHLM
HSPNVYARLEKEIDEAFQEGRMDLPPTYKQASQLPYLCACIKEALRIHPGAQLSLPRTVPRGGMELCGQFIPGGYTVGIN
AAVMHFDRRVFGQDADIFNPDRWMDPVRANQMDKYMMSFGGGTRTCIGKNIALIELHKLSPQLVWNYHFEFYDAGQTQWH
TRNTFFARQEVIMVLALTSATGKLGGAVLNAILDNKLIDPKELVVCTSSDPNSDRFTSLRSQSITLRQADFDKPESLTRA
YDGCTSLFLVSTPRIAMDYNNAPLWKGREAHHRAAIDAAIQVGIQHIYYTSLGFANPSKASVMRAHIRTEEYLHGLEKEG
KCKVTIIREGLYNESWPLYFGYYFGLKEETRKEVVIAGDGKISWTSIPDMGFGTAKILAAPSEQWAGKTFYLSQKKSWSL
KDISDIVSRVRGDEIKLKIVDRKEYEDFYVNSKGMERPSVEWWSSSYDALKDGECEIDDPTLENLLKEAGRTPKPLEETI
EEMLR*
>Altci1124383
MASESSESLPIPQPPPHLFVGNFAEIDPNDAPGSFQRLADIYGEIYQLELPGRDGKLIVVSSYDTINDCCDSERFEKPIN
ATLEEVRALTGDGLFTAYPGEKAWGVAHRLLMPVFGPMGIRKMFDGMMDISTQMLLRWDRFGPEHEIECSDDFTRFNNFY
TDRAHPFVEEMVEVLIESGRRATRTSVENKLRVFAEAHRQENVKKMHELCDQIIADRIAHPQPDAKDLLNPMLEGVDKET
GEKMTKESVRYNMVTFLVAGHETTSGTLGFLFYHLLRNPEKYLKAQQEVDEVLGDGPLELKHIPKLTYIKFAIYEALRFL
GPIAINGKHSLKPTKIAVSLFSQQYDWCANGNKGKYQVQPKDQILMNLKGLHHDPKVYGDDADVFRPERFLNGGWENLPP
NAWKAFGDGIRACIGRTFAEQEMIMVVALILQKFQVELADPGYQLHVAVTITQKPKDLKIKVRRRPGRTMASLGGAGTST
TAAKKDDGDGFGKTGEPNAPTKDAKPITVLYGSNAGTCKSYAEDLETNAGRYGFKANIGSLDSATEHIPKDQPIVIIEPS
YEGKPADNAKKFTAWLESNANSKLLEGVQYAVFGVGNSDWTHSYHRVPKLTDELFEKMGAKHFTETGFVNVKEDIMGPWE
KWSEQMWSDLRKSSGTTTEILGGQLQADITPPKFATYLGGKEIGYGEVKVNKDLGGGEVGLTKKHMEIELPPGTSYRSGD
YMVILPLNSISNVRRVMKRFDLSPDDNIHITGTNKTFITTEAPISIFDLLMTRVELGTPISQKQLQTLAEATPENKRARL
LDLANDETYKKEVIPKRYSILDILEDHPDCQLPFAVYLDSLKPLSSRQYSISSSPLANVEFVQTAEGNASQRLTASLTYD
VHDEAAWSGDDRRFHGVASTYLARQEPGEKIRCFPRPTNINFHLPSDPTVPVIMICAGSGLAPMRGFIQERATIKKARNA
KVGPAILYFGCRHYEKDFIYSDELKQWETDGVVSVRGCFSKVAPSGEKAQRVPDRMWDERKELAELFGDGGAKIFICGSA
SKLAKSTAEVCMKIFRDTFPGKTEQDALEWLEKIKEDRYVSDVFE*

## Sheet: A. solani
>Altso117519
MVSSLSLVFIATFAVVFGVFSFFVYLFTPPRDFPKNIPTIPFYYGLLPLFKDVDQAELYRQYLKEPLAEYGAVKLFFGGQ
WNILVTKPAYIAEMFKHEDTYAKSGNQVKIPHSVLAEYTGENIISAHGEKWRLYQRVIKPALQADQDSEQIWKNSRMLRD
MFLGDSKTAGGNGIPIYSPLHRYALANLSEVLYSSSFETMQHPDAPLHMIQMKIKPIIFKPIFMNFPFLDYLPLKVRKLG
RMLNKQFRGTLRTAISKGHAQHVCNENDNRNVACRLLGSYREGILSDKDLDDNLVSTFLAGHENPQLALMSLMYLLGTHT
SVQEAVRKEISTLFPVDAPTDYEPSYTDLHDLPLLTSVLYESLRMFPPISQLINRRTTTPVVLGNKIPVPSGVYMGYSAY
STNRDIEFWGDDADDFKPQRWGTTNEEINHLYRRANSKGSFISFHGGRRACLGQKFAMQQLRITLAELVRGCKWRVDESW
DGRMTPAGPLYPRGLKLKFETLTEKCQ*
>Altso119759
MAIEQVFEALPLHYLQHGISKFGVGNIALAVFAIAALGVLADYAWMLYMRSKMPPGPFPYPIVGNTFQLPDNKPWIFFEE
LSKRYNTPLITYWIGRNPTVWINDAWTANELLDKRAGIYCSRPRMLVFAELGSGQSNLVNLITTTQAQRERFRMLRKMTH
QGVGIQQVKKYRDFQNDESKVVALDLLHTPENYVAHFERYATSVVSIIGFGRRVASHDDPIITEVIALMHRAADLNVPGK
TFPMLMETFPILARVPTEYAPWKHGMGSKKRSHRGHDFFYSLASEANEKPGHDDCYAKMLFREQEKYGLSPKEISALTGN
LFGAGSDTSSSTLITAVLAMRAFPEAMQAAWEELDRVVGPDRSPSFEDDASLPYMRAFVKEVFRWRSVAIIGGQPHAPVQ
DDYYNGYLIPQSTWVQGNVWAIHHNDREFPDPDRFNPNRFLKDHPDSRPFPGERGYMTFGWGRRVCSGQALAEQGTWLTV
ARLVWGFKIEPALDESGKPIPVDIFDYTNGLNMRPQVFKVSIKPRSERIRQAIIREGKQALTDLAQYEGETKYRMSTFYG
K*
>Altso113163
MAIFSSPLLLGAIVIAALVVLKSYQVDADRRRRYALLGAGPPKDVPSHTFGIGIAMQILHAMRKHEFWHWTKDILDTNKH
TVDVRMFGNSMYLTDDPENIKAIQDTEFTRFKKSKAQHEIFKHILGDAVFSMDGEEWKQEIGFLKTHMSRVRDSDYEITE
KHLKHVIDILATPGTDAFDAIDRWQLDVVTHVFCGKSTDSLTSNQQPFRDAMDVLLRIASFRQLMGPVGVWLRDDWLAPR
ATREIDRYLDRFVDEAFARTYSGDQPCLIEDYIRMGKGRGVVKNAVISTLLAGKDPTTTTLAWAYYEIARHPHVFAKMKA
ETQEHIGDRLPTKSDLHRLKYIRNVIKETLRVHHPLGLNARVPAEDMILPRGGGPDGKSPIGILEGTQIVYGLLSLQQRT
DLGVKDVNLWIPERWESWKPSSQWEYIPFNHGPRICPGQQFANFQMEYFLARLCQEFESITLTPESVSQEGKVRIELNTK
LAYPIFADAVRRTKS*
>Altso115836
MSWAIYCLCQHPEVQTRLRQEIRSELPEALKPGGQISSTEIDRLPYLNAVLQETMRVFPPVPLTLRETAHDTTIQDHFIP
AGTTIVICPWAINTSTHMWGPDARSFNPDRWMQPGTANTGGAESNYAITTFLHGPRSCIGRDFAKAEFACLVASLVGRFE
IEFEKPGHVADIQGGITARPKGGLNVRLRDVSGDKA*
>Altso115978
MATLSPTVLSVVSLLAILYLWLRRRQDSNLPPGPPRLPILGNLHQAPKEAVWVTYQKWVEQYGPLVYLNFGGTNVILIGD
NEVAKDLLDKKAMIYSSRPRMVMAQELTCKSKHIMFKPFDSDFLLHQRLEAPVLSPRASACYTAIQDLESKQLLKNLLQS
NDFPKEFERFAASIVYSITFGMRIITGDEWQLQTSHECLKNFTIAGQVGAWVVDLFPSLNSLPAPLTPWKKTAEAWYQMW
ENLHMANMEDALKRKGWNWAKEFNKSREAKDLAATEIAWDLGILCDAGVETTQVQLQIFILACVAYPDWIAAAQKELDEV
VGTNRLPGFDDLSNLPYLQAVVEENFRWRHIVPAGIPHATTQEDFYKGYLIPKGSIVVPVFAAMHQNSSTFDSPEVFRPE
RWIQKSQPSNFGYGRRVCPGRFIARNSLAIAMARLLWAFNIRSKDGVRINVSEEMFTTGFVSGPKPFVAVFEPRSKERKG
LIEREFDLADKNVAHLLDEVKVKQIVAGLSPQG*
>Altso117147
MVLEALSSVHHEISGSEDGAFTKEGTIEWLLGLMSWPAHNILTETDVKGHARLRKAVQPAFSAKELRKQEPIEQEWITRF
NPHLDTAAKNNTDINITEHMSHLIWDMLSDLAFGEPLARSQLVKFNRLKWLACAMSPMLEVMQSILTFPLVGTLTKWVVT
SFPQVFQLPRDILPTGTLRTTLERTDRGHDFLSAIVGAQEKGIDLSQEQLQSNSAMLVMVGQDATVTCLSSTLYFLLREP
EHMKNLQNEVRGHFDSEDEINGLAISGLPLLNGSINEAMRLLSPANGSGTHRLSKGGFVDGLYMPAGVTVAVDQYTIQRS
QKYWRDPESYRPERWASVGEQGSEFENDCHPAYRPFLLGRRACLGRELALQIVRLVLARLVFSYDLHMTNKDFVWERDCD
SSYLWIGHKVVVNVQKWQGAQSIVR*
>Altso117439
MSTTDPKKKIEKSKHIAAAYTVSNVLRSEEHIDRTFESFLEWMNKYAKDKEPMNLNTFISYATFDVIGEVVFSKPLGFLD
QGIDIGNSIENSLALNAYIAVAGYFRWINIALLANPIMTWLAILPMGHLFDTVKSVLADREKNDNVRYDAVQYWFKQHER
HPDKFTVREINTQALAAVGAGSDTVASGIQSFIYHMIRRAGAWERAHDEVVEAVQKGLCRDRVVSYADAQQLSFVQACVK
EALRIFGPVPMGLPRIAPKGGLTIGDRTIPEGTIVSVNPWVMHYSTEIWGADAHVFRPERWLEEENAIREKFWIPFGAGY
GGCPGQNIAKIELAKIAATLVRDYNIKQVDSKQDWQWKAYFTVLPHSWPVYVEKRS*
>Altso118501
MALPSILLAVAVLGAYALYKYWSFSRRQRIPTGLKPLPGPKGYPILGSVPEVPEKNGFIKFADWGKRYGPIYQCNLAGHN
HVWISSDKIAKDLLSKKAAIYSDRPHIPSLIDDNRSSAQYLPLLSRNEGHTRQRKFANIIMRESEKAAFHRYPEIESKRM
LTELLDAPDRYNHILESFISRVTCRLAWGHSEGSDELKQRARELLIGVSPTGSLSNKLPFLMSLPDWLSPPKAWERRRAI
TERTWFQTMQEQVVDDMQSGQAAPSWMKTFLDGRSKWGFKSDTEGAYAVGMHGIAGALTIAAPMQTFCLAMTHYPQFLPM
LHEELDRVCGDRMPRSEDRPNLPFLRAIIRECIRWRPPVPTGIPHYLIQDDEYNGYHIPKGSTIHPLEWAISRDPDLYPD
PEAFNPLRWIKPEYPTYQEPLSQYPTIINSTQFGYGRRTCTGQAVADEDLLIGIGAIAWLFDIKKSPADPVMKPTRTEYK
IGMNEKASISNEELNAGIDTTEPTMEQKILAKFSYPGCGSTNDTQKKSKAAEPAYKPLEWGDITKKPEDPTLDYSILLIA
KPIPFKFDLTPRDTVRMNTVRNLFNQGVENGDYPESRNYWGPNQGRNLPVGWSKV*
>Altso118797
MDLPLVGLLLGMFVMYIVACRFRRAKLPPGPPSLPLLGNLHQAPKGAPWVTFTKWIKQYGNIVSVNLGGTIVIVGDFETA
KNLLDKRRNVYSSRPRLVGYYNDGSEDITDLIQQVMGHELVCNSNPIVFKPFSDDYLLHQKLQAPVLSPRATACYTCIQD
LESQQLLNGLLNSPGDVAHRVEVFATSLAYSMAFGMRIHTGKEWQVERTHECMKNFHVAGQPGVWIVDALPWLNNLPAVI
APWKRKAAKWFHELDNLHVKSYNEALKREGWNWAKYFQQAAEAQSITEQQVAWDVGILADAGVETMSATIMLFVLACVAH
PEWVPKAQKELDTVVGSEHLPDFGDMKSLPYIHAVVEEVFRWRHPQQAGIPHATTHEDHYQGYLIPKGSVVIPLFSAMRH
DEDLFDKPAEFHPERWIGKSQTCDFGYGRRICPGRHIARNSASIVMAHLLWAFNIRTPSREKVVVEESMFSTGFVSSPRP
FACVFEPRSATHVRVVQESFEKTEKNIAILLSQVPDKHDALGIKARA*
>Altso118807
MIQASVQSASQAVLSFFVPSIAISIIGAILVVAVRLLKNDPKKGDHKPLPGPKGLPWIGPIHKFPSQHVYKKFAEWHEQY
GPIYQFTLFGVTHIRINSEKIAQDLLAKRGAHYSNRAPTPNIPGAKVDAEYLPLLDNNDALTRHRKFSHQCLAETYNFDM
FGFTHLEITRMMYMLMKDNRNYPDLAEEFTHRVSARLAWEDPSLSRGLNQSSSGLLAAISPAGQLPNRFPVIQKLPNVLN
PWYWREKARHDAQREFYVGAMKAVKAKMEAGIDGHSWSRTFLKEQTRLKFPSGVPDDKEGAFAVGMLAITASLPMSSPIQ
TYFLVMCHYPQWQKRLQQEIDEVCGPDRLPTWADAPKLPVLRAIGKELIRWRPPVPTGVPHEAERDDVYDGYFIPKGALL
HPTEWARRSDETMYPNPEEFNPDRYLNPKYPTYKEPLTKYPNVINHHVFGYGRRNCLGMEIVDYQLVTIMGSLAWAFDVT
KKKNKIGIDIPVHTFDWTDLLITRPEVFVFDIKPRNEFKEKKLVTMFEEALAAHPDLAI*
>Altso119308
MDSEGVRSPSGSWLPPVGYVLGLAGVWLAYKILEAIYNISPFHPLSSIPGPRLAAATYLPEFYHDVIRFGCYTKEIAHMH
KVYGPIIRINPNEIHCDDISFADEIYAVGGRKRDKPVHQINGLGEAGFGTVDHNVHRLRRIPLAKFFSRAMITRLEPELH
AGVQKLCDKLLRQSGDNEPFDVTMAYSCFTSDAISGYSFGESFGFLDQPGWFPNFREPTASVLRPVFVFRFFPWTKASTK
LAAAFVDYLPKDIALMVKTLQIDLPAKVRKAKEDMDAGITYDRPTIFASLLQSDLELLDKEPQRLSEEAQAVLGAGTETT
SWALAVMTYHLLTKPEILAKLTAELKTVVDDPRNLWWAELETLPYLGAVIQEGLRLSYGVSSRTARVPTEESLLYRGEWN
KKTLEYVIPKGFAIGMSAYVTHHNERAFPDSYTFAPERWLDENNNRRKEAERSMLAFSKGSRSCLGMNLALCELNLCLAA
LVLRVLPHMRLSDTTEEDVKYDHDMFVPMTKENRGVRVTIV*
>Altso119394
MAELSPKPRYGLSDALTNRQSIWYIAVVLIVIWVVQSYIQTWRRLRHIPSAHITAPFSYYWIGRTTYSGRQYWVLRDLHA
KHGPLVRIGPNEVLTDDPNVLRTVSSTRSNYARSDWYHAGRFNPYRDNLFTTLDPDAHKKAKARSVAAYNGRDTGGLEGI
IDEQVRTLINVIRNRYVVASPGKGQPLLDLVAITSYFTMDVITRMGFGKAVGYLEDEKDHYDFLGTVNELWPRMSTVADV
PWIRKILFSPFVLKFVGPKTSDRKGFGALMAFAAESVGRRFSAPEGGHKDFLASLMAKGFTDEECQSEGLFLLLAGSEST
ANALRSILIHTVSSPVVYNRLVAEIQDAVRAEKVSYPITLEQAQKLPYLQAIIYEGLRMRPPILGLFPKIVPPTESPIFH
GKMLPPGTAVCMNMSSMLQSAALFGADADVFRPERFTEEDNETRRRMELDVEMTFGYGGWVCAGKNIAMMDIAKVVFEMF
RLFDLQLVKPFEPCDNIGYGVFMDKGLKVRVSAKM*
>Altso119489
MSSAVSSAASPSATGASCTSADFTQFPTQDVFCAVGSTTGIPSNTSDALSQCCKDAPVEEFNGACGYYCLAYDQTVGDLN
ACFMDNGVNPSQIFCSGNNTASATGTPSGSGSASRTSGGNGPDATGSDAPGSTGAAAPMGPTKAGMGMLAMFVISAFAGP
PTLPLLGNLLSVPTKNAHFQFTAWGKQYGGIYSLKLFHSTAIVLSDRRLVRELIDKRGATYNSRPPFFFAEHYVARDPAN
IPLVVFMPSGDK*
>Altso119784
GLDALFKWKLLVLATIPLAVAYYLRRTKAKVSDLAQYAHFPQPEPADPVRGHWAWVEKIAGEGDPRRQFDEMLYEQAEKL
DFPPVLFVDFRPIEKFPVLFILDNDVAEQVTKPNKAFRTSMPKHPAIQQLAPLVGARSLVTTDGDEWTALYKRIRPGFQP
SHLLGLVDVILDKSETFIELMEQKAASGETFTLGPYTTNLVFDIIGIVTFDMDLNAQIDGKQSEVLLTYRALSEAFNKRP
FGGVGWRDYFSANEREIRSKDKKLDGILKAEIKKQHSALVSGTSDAKTKNKSVAMLSLQGVDKLTSRILQQTSDTLRGFL
FAGHDTTSILLQWAFYELHTHPSAAKTLKEELDSVFGPTAHPSAVVKALRSSEAGALLYKLPYTDALIKETLRLHPPGTT
ARLAPPTSNTMLTLPDGNTLCVDSLCVSPRAYIIQRHPKIFGDTRNDFMPERWLGDEGKKIPESSFRPYERGPRRCTGSE
LANLEAKIIIACVARHFDFVKQGLGELDLDEKGEVQIDEKGKAKTKGTMFSTHLVTAKPVDGMDVKVRIKRSDEVMD*
>Altso119978
MDANTSLRIKEVGKFTVVGGFILLIITYWLIKTIYNLFFHPLASFPGPRWAAGSYLPQLYYDVVHGPLVRVNPDELSLND
PFFYDKVYAGGGQKRNKSPDLTTIVRTSVISTNDHELHRQRRGYIANLFSKRSISDLESIIQSKVDKLVSRLKEANHTGE
ILNGPLVFGSLAVDVISHYAYGESFGNLDKPGFPCELERDIKAILMIQHVRRFIPSFDHIITRLPVWLVARVSPSMVSFV
DFETRIAEYSKAALKKSQEGEEPTKPRTIFDALISSKIPAPEKTLQRLTDESSTILVAGVDTTARTLTVTMCYLILYPEI
LAKLRAELRPYKRATWSQLESLPYLTAVINESLRYESSFTSRFPRLLVEPLAYKDKLIPSGTIIGAMPYLLNSHPDVFPD
PHVFRPERWTEAKARGEYLDKYLVTFTKGSRACLGINLAYAELYLTVAAMVQNFDLELVDSSIENITPDRDFGLGFDKNY
NFGVKFKIVKVLQE*
>Altso120996
MTGSSEVTEPHSFFTIPHVAAAIITYWVVATAYNFLTAPTPPSSIPWMGYGKGWIADFRNFTALTKSKEWLLAGYDKYSR
DGKIFVLPATLGMAAEIVMPRSQLGWMFDQPDTVLSTKDAHYDFLQGDYSFVDPIILKDPYHEHVIHKNLVRNLNAIIPD
LEEEVPHAISQVYGTDTENWKKLDIMESFMKMVPVLTNRMLLGDSLCRERKFLDAVLGFTMDCIRTQSLMFLFPKALHPV
VGTLLSLATKYHYWLSSRFTLPMIKQRISDIEKKDAGDPEYKNWKEPNDFINWSYRTAQAEGRRDEMQPDRIAKRIMPIN
FASIHTTSLTAYETMINIMSAGPEVVEQLREEAHRILQEEGGWTKQGLSRMHRIDSAIRESQRIAPIALTFVHRKVVAKE
GVTTPEGVHVKYGTLLSCPWTPIAGDTDIHGNPEEYDAFRYSRPREEYEAMDAEERKKVDALKLKQNGLVTTGVHHLPFG
HGRHACPGRFFVSHELKMIFADLLLNYDIKPLAEKPKKIWVIRFQVPLPAKIEVRRRKSAWTPETVS*
>Altso121813
MKYLQHILNETLRLYPVVPYNVRMALRDTTLPTGGGPDGTQPIGILAGTPIGYSTLVMQRRADLYPPTSRSFPPPETFAP
DRWDSWTPKSWTYVPFNGGPRICIGQQFALTEMGYTLVRLFQRFETVENRMGGTQPGMHADIVLQPAKEVRVAFK*
>Altso110610
MGDIGFNRSFGMVKSGEKDNVIKLLHDSQAPLSVLAHISWAMRLIARTPIGSQPLFEHMKWSSKVLEERKKVECSRVALL
SQLYLLTHGRTPLKKKNVFSCLLGSNEDQITPEMNADSRLLIIAGSDTVSATLSYLLYELCKNLTIQARLRSVIDTIKPE
KAYLDVEDVAECAFLDGVINETLRLHPATPSGPQRETPPEGLTLPDGTYIPDSCIGQKLAMMELRSVTANLVRSFEITFA
DGEDGSTIEHKSRDCFTMNVGKLDVRLTPRYDN*
>Altso110844
MFHSTNNVNAGVQTKNLTSPELTPGLSTCTTVIDCPNDDKCKYLTNSNTFIARCNYDYYGGDIAIKRTESMTKCVDECAV
FPGCVAVTWVDTMCWLKNTNYKTVYNSAVDMTQSRMICFSGKVGDKTVASGSDTKVAGIAVDSHPTTGNGYSDSTNRDLY
NQDDNHEIRNAAGSSIAIPMALQSFLVSAIAAHPIVTLSLAPFLLLFIRSIYRVYFHPLSHIPGPLLAKLTSIFLHYHAY
IGDEATTIHKLHEQYGPYVRVAPNEVDISDAEAIPAIYVSKGGFAKAACYANFDIDGHKTIFSTVDADYRSPRAKAVLPL
FSTKALRENEKAIWGCVDRMVERLKEESKTRRPVNVLNLTRSLAVDAVSTHLFRENYDGVSERGPVLSVSAFVDAFVAVG
RFFYLPNIAFVWLEWAVGKWMPDPETEDSMMLVDKFVATLVAKTSEKSTTYPGRLLAAGLSDSEVKAQCKDLVFAGTDST
GMNLATIMLNLAYHTEKYERLKEEIRSNAALGSDAQEVQALPYLNAVVKEGLRISMANPTRLPHVVPTGGWTFKSTYFPA
GSVVGCSAYELHFNPSVFPEPRSFDPERWLNPTEAMSKYWFAFGAGSRACIARNLATLELQLATERLGRSGVLDGAKVVQ
REVVIYEWFNSKVKGERIDLIWG*
>Altso111075
MAVMDTTDLVAKALNASIASLVVLLVAILARIFYMQKLHPLSKFPGPWYASSFSVFGAIVSVLHREPEFFMYLIKKYGTD
SPIRVSPTMLLFPKPSALKDIYRDPQCNTRAGMYDSGALGPPHLVSTIDGEKHRVLRKALSNAPWSIGPLKNAWEPRFDE
QVSLLITKLKEHAEAKRTICLSDKVAEFAADILSIIAFTQPFGSVENQRDEKYLLTNWRKGLTFFGFSGRFRFFRERILR
LPVVGSLLLPTTSNDYGMGWLMGEADRQVTTREQQNKEKPFDGRPDFLQYCLDARYSDGSPLTPTQKRAHVTLLYQAGAD
TTGTALGCILRLILTDPPTLSRVRAELDAAESAGLLSTPIRYDETLQHLPFFVACIKEGLRLFPPAPNLFPRVTPKGGKV
IDGHYVPGGMDVTSHAYTVQRDKGFYGEDAEDFKPDMWLQGEKRNFELEAAQFTFGVGARMCLGKDVAKLEMYKVLPEII
RRFDINVKNSGSYVVDGGVAYNVDFLVELATRNSV*
>Altso111180
MEFLEMQSVHLPGFSPLAVNAASSIFGLISIFFFYKALVAKKLASSPVRILKTIFRPVIKRYQAWAYLFWGPEIIQKAFD
EAKGKPFELFAPDNRYVFVSDPQQIKELDNAPDTVLSLQAASKQMLQPMYTMHGFNWFDRRGTEGVGFIRALRTLLTNNL
PKILPDLTCIIRTRFQELHAGHPVINGKKQSDVYHMTVKLVVLSNAVSFFGKSLAKDEQFMISALAYIEETLICAEIVRL
LPSFMAPFVGGIIARTLKSHATIFNRLLPIAQERCIERDAAKLGQKVPQHADCIQWIMETSPKNAPWTPQRVVHELMAIW
FGSVHAVSTTVTFAIHDLCLHPEYVEPLRKECESQYAAFEHSGVGLPLLDSFIKESARLTPVESQSTRRSALQPFSLKDG
THVNVGDWFCTPVRAIMTNPVDYPEATTFSGFRFADPQLVKSLENSNGAFDIMQKKPTKLTDFDMTFHVWGTGRMACPGR
YYASAVMKVILGQVILNYDCELVNPTAKRLFTWRSTILPKPSAKVVFTPIGDAN*
>Altso111556
MIFFLAPFGFLDPLRHALPLTCTGLIIIFAFYLSRHNSPKPAPNIPIHSYDREEYFRRGYELVQEGQKKYPSCFQLRTAT
GWKILVPIRFVEELRKNPSLSFARGNDKDAFIEYPGFEAMEAACHDDYFMQEVVRVKLTQTLNLLYSSVIDESAVAMSEV
LGEDKIWRTLRIKDDINHIVARVTTRVFLGFSLCRNQKWLDIVVNHTKAVFMAQKRMRQTPPALRPLIHYFLPETKLLRQ
HLHAARALISPELAKRRAAVEESLRHGKIPKESADAISWMVEVSQAQGRKIDVAVHVVSLSMTAIQTTSEVMTNCILQLC
ETPSVVDDLRAEIISLLKEGGWTKYTLYKMRLLDSFIREVMRHHDFLRVTSWRGCTENVVLLDGTVLPKGSCIYFDDSKV
VDPEHYPDPKKFDPTRSLKKREQPGQEERYAPRSRLNTQLIRATAINSCRYKPTTCLLVMVYMRVLVVFSLIWSSR*
>Altso112031
MISTALSLVTVQNAGYAVVSFGVYVTISPSIYVVALLTYLQIAILCIYRVYFHPLSSFPGPLSYKISGWPLLWQAYIGNR
HICHLLDHQKYGPVVRISPNALSFNTASALHTIYAPRNANVKKGKWYKTFDIAAGTYSSFTETNREKHAAKRRWMSPIFS
PESLNSNEEMVRGIIERFCETLKNFGQDCKVESKGDWGEKWNASEMSTYLGFDIMGALVFGSKFETVQKEAFRPLAKSVL
PASMLMYWISYLPPVYIVRPLLRTRLFETLGGKSVTDNNRLIDYGATQVRLQKSRVKTDRDTDSQRVDFLSHLVTARDKK
TVWHPSTADLGTESLNLMNAGADPFSGVLAGAIFYLVRNPDALLKATQEVRSSFTSPSEIINGSALNRCTYLYAVIEETL
RRAAPVPSHLPRIVLNGGMEIDGFHIPAGTTVGVPMYALHNDPTHFPAPFAFLPERWIESPSNPASSIALARRAFFPFSI
GSRMCSGRNLAYLQLKLTLAHLLWRFDLRLAPDEPESGGGKPGLGIGRERPDEFQMWDALGFGRDGPMVQVRVAKA*
>Altso112141
MDEHSGLSQGSKLVSLFAMSVWLVALWIGYRIAIAIYNISPFHPLARFPGPKIAAASYLYEAYYDWWLEGRYGKVIARMH
EQYGPIVRINPDELHCSDPAFTDEIYAGPGRPRDKWQHQLNTGGAGPVSVTGFSTVDHDLHRARKAPLSKFFSRQQMLKL
EGEVHEFAVMTADKMLTFAGKSAFDVKEAFNCYTADVISQYAFGEPMGFVAQEGWEPNFATWVKSFFKSAYMMRHNVLGR
KMAQVLPFMADYLGEDIKAVMRVMNVTIPQYIAQAVENPENGRVFAEVMGKDKTMSEEEKFRYNGEGFNFLLAGTETTAA
ILTVFTYWTLAKPEVYQRLLSDLSSAGINTQTVKWIELEKVPYFWAVLQECLRMMPGVSHRSARIARTEDLHYVSADGKS
DWVIPRGTPIGMTSMINHWNRELFPNPEEFLPERWLLEDGSQNYALQKKLIAFGKGSRSCIGEQLAYCELYIMGAYMMFN
VLPRAKLVDTTKEDISYDHDLIVAQTKKGSIAVRIAIE*
>Altso114628
MIVSIPIAIGVAAIYFVCCAVYNLWFHPLAKQPGPFFARISGIPSFYHACRGDRHIWSWRQFQIYGDKFRATPNLLLFQT
PEAYNAMFGHKANVKKSPFYEVWRRHKHDLNTLGCTDVETHARRRKALSLAFTDQSVKATVPFVARHVDRWNELLPGEIF
GVEGWSGPQNLTEWTDYLLFDMFGDICFGSANNTKEPGPNNLKRIPHNITRYLRFYNPLAKSPFRSLLLWLKPRGLDNLM
KLITPKEIKEYFAFTENLAMGRVESERKNETEKRPAEREDMFHFLCTAKDPETGDFALTTENLIADANLLTVAGSDTTSA
TVTALFFFITRNPKVYTKLVNEIRNNFDSAEDIGSGPDLMAKCEYLRAAVYESLRLSPAGPSELERTVLPGGIRIAGEHI
PGGITIGVPKWSLGRNEALWGDYNTFRPERWIASGSNTQEEVNHLKRSFHPFSKGVGSCLGQKMAMIQLYMIVGRTLWRY
DVRQAPGQCVGEGRPDLGWGRRNRGHFQLRDAYISLREGPIVQFKKRVL*
>Altso113254
MERTTDDSAGGPSPSPARSDYTSLLTIGVPTVLLLTYLARVALQWYRLSHIPGPFLASISSLWMVKQSLSGHLAQTLKEL
TDKYGPLVRVSPTEVITCDTDIVRRTTAVRSEYSRGPWYNAMKFEPGRDSLFSMRDEAGHMKLRAKMAPGYSGKENESME
GTVDQQVAAFIDLIDSKYVSSGAEYRPMDFALKAQYFTLDVISALAFGKPFGYLTHDEDLHDYIKITTAYIPFMVTLGSV
PWLADILHSRLMRGLLPKESDKLGFGAFINVAKKVVAERFAPDAKSQSDMLGSFIRHGLTPDQASSEALLQIVAGSDTSA
STIRGVILHLLANASAYKKLQTEIDDGIANGTISSPITDAEGRRLPYLQACIKEGLRILPPATGANFKCVPPGGDMLAGM
FVPEGTQVGSSHLSIQHSTATFGADAELFRPERWLEAAEDPARLANMASTVELVFHNGRYKCLGQNVALMEFNKVFVELL
RKFDFSTVKPHMAARMSNAGIWIMEDFFVRVTRRAA*
>Altso116011
MHPLTAYALGVAVFGLVVYAVIDAVGKYDKRYNVQNMPGPWQVPWVGRIHDLPIEFMWLKFKEWADTYGPIYRTKMLGAN
FIIITDEKIAEDMLVKKAKLYSDRPEIKSLFDAKSTYGSMEYLPLMGKN
>Altso117015
MREHNHHAHFRKIAAGPYSFSNVKKMEGLVDDRIRQWVARLEELFSNGKKFDFAPWAVYMAYDIISEIGFGAPIGFIKSG
SDMA*
>Altso120241
MSLTTLLLTPYSILLLPVIFYVLPYLRNWQIRDIPAPFPAAWTNLWLLYQCRRGKRFLAVHEAHKKYGKLVRIQPHHVSI
ADADAIPHIYGHGNGFLKSEYYDAFVSIRRGLFNTRDRAEHTRKRKTVSHTFSAKSVLQFEQYIHHNLEELQKQWDRRAE
SAEKKGEWYHMDALNWFNYLAFDVIGDLAFGEPFGMLAKGKDEAEVIRGDKSRMLLPSKTIGCFPAIKPYAKHLPDPFFS
QGMKAIEDLAGIAIARVNARLEKPSERVDLLARLMEGRDESGQKLGREELTAEALTQLIAGSDTTSNTSCALLYH*
>Altso113753
MQWLLDRSDARNDTLEDCTAAQVLLILGTINASMQTLIAMLHTLAVTPEYVEPLREEVRNTVNADGSIPVSAMKEFGKID
SYFKEVGMHFPVIIEPYFRRVRRGYTLSNGQYLPPGAAIVIANPLITTNSQYDSFDGFRHYKLRETSAQKDKPNHRWLIA
NETEFRWGYDNHVCPGRFYAHNLLKIIFARLVERYDIKMPGGETALENRYAMVEHGNVVMEPRDKPLLIRRVKGGRKVDE
A*
>Altso116437
MPSQIQTLIGKIRRKPTQASDGRTAEAASGLKNTQKTGIVSDIKGLGVKDAKFALEAITTLASGEPMDDKELLLEKGVQM
LQGLPLNSGLSAKVSDGFISMLWNDLPHPTPTHAGPSARYRKHDGSGNNPHNPDIGKAGSPYARNVPPTKPKGPNLPDVE
DVYEALLKRNGPFREHPSGLNRLFFSFATIVIHECFQTSRTDPWINETSSYVDLSTLYGNTEKEQKRVRTYKNGLIYPDS
IASERIMMMPPGVVAVLLMFSRNHNHVAESLLSVNEDGKYKPWDSLDEAGRKWQDEDIFQITRNINVGFFASVVLKDYVA
AILNTPRANSEWSLDLGKEIKQGGTRVERGTGSHVSVEFAVLYHWHAALSAADDKWMEDIIRSVCPDIRHIDDVTIEMFH
KVMKVYGHDLMSKKPWEWTFGGLKRGADGRFNDAQLSELIKDCIEEPAHAFGAHGTPASLKVVDIMGQLQAREMFNVCTL
NEFRRYLNLKPYDTFEDWCSDKETARAAELLYGHMENMELYPGLMAECTKPAMPGSGVCPGQTTGRGILDDAVALVRGDR
FLSYDFNSNTLTQWGAALLSETTPGAYGGVLPKLLFQGLPGGFKGTSSYALLPFYTPKAAKEILTGNKVVDQYDLRRPPS
DYEIISVQTQEGCKKVFEDRESFVVMYQAAIRNCTAGHDFMIGWDEQKKHDERSNILHKVFFEEGFEKNINEFFTTNVRR
LIKQNSLKGAKGRMSIDIVRDVTNITPILWLAERFALPLKTKEHPKGLLSIHEAFLAYLVLFMYQSFNIMPHNEWKLRAG
AMQAAAPLRSIFEAHLKTQTGRFEGVVDWMAKGSAFEVGKHADRIYHALADTKLPIGDMVGDCIGMGAPVAGNLTQQASL
LIDLFLSPGYEKYKARIVELSHMDPAASDRELQGFVYEGMRHVGVVPGLPRVATRDIVVNDGVRGPVSIIKGHTILVATS
KAAMDPIAFPNPEILDPHRPFKEYTLLGHGLHFCFGARLVGPSLAATLREVFKLPNVRRAPGKQGRFTITEHKLAGITMR
HYLDSNSKESPIPTSLRLHYDGRSRAGRASVGVGVGVGVGVFELE*
>Altso111568MANLEPIPGPPGLPIVGNIADIDASNPIQSMCNLTLKYGPIWKFWLGAERIVIANQAHMDEICNEERFSKIIAQSLQQVR
NGVHDGLFTSYGPQEENWGIAHRVLLPQLGPLAIRNMFNEMHDIASQLVMKWARHGASHKIHVTDDFTRLTLDTIALCAM
DYRFNSYYSEHMHPFIDAMADFLKTSSDRARRDPITQMFYGAESQKYWKDIELLRKTSMDVITTRRQNPTDKKDLLNGML
NGVDAKTGKKMTDENVIDNMITFLIAGHETTSGMLSFTFYYLLKNPQAYEKAQQEVDDVIGKSSITVDHLTKLPYLNAVL
REALRLQPTAPSVGMTAKEDTTIGGKYAVKAGVPLVALFPMVHRDPVAYGEDAEEFRPERMLDAEFEKRNTEFPNCWKPF
GNGMRACIGRPFAWQEALLVLAILLQNFNFTMDDASYQLQIKATLSIKPKDFYMRAHLRNGISATSLERKLASATLNEPP
PASGAPGVQKEKAAKGKPMAIYYGSNTGTCEALANRLASDAANHGFNATVVDSLDAVRESLPTDKPIVIVTASYEGAPAD
NAAHFVNWISTLKGKELENVNYAVFGCGHRDWAKTFHKVPKYLDATLEERGATKMVEWGSTDAASGDIFTDFETWEDQVL
WPAMREKYGSTEADGEGSLETSLDVEVTAPRSSTLRQDVREARVEEVEVLSNEDDSEKRHIEISLPSGMTYSAGDYLAIL
PLNPKENVQRAMRHFGLTWDSMLTISSAGPTTLPTDTPISAVDVLGAYVELAQPASKRNVVALAESTSDEAEKKQLERLA
DEAFSSEITAKRVSVLDLLERFPSAKLPLGVFLKMQPPMRVRQYSISSSPLWNPNNVTLTYSVVSAPALSGQGRYVGVAT
NYLANLAPGDRLHVSVRPSHQAFHLPKDSKNVPVIMMAAGTGLAPFRGFIQERAAQIAAGRKLAPAILFYGCRTPSADLM
YADLLKRWEDMGAVSVRYAFSRKPDESHGCKYVQDRVYHDRADVIAQFEAGAKLFVCGSRGVGDGVQEMLIKIAKERLKE
KEGREADDAKAREWFEGLRNERFATDVFE*

## Sheet: A. brassicicola
>Altbr17775
MLRPTIGSLEMQWTNLVQEKALLIFTTVGCLLFGRLLWAVYLYPFCFSPYLALPQAKQRKSWIGITLEPLQNGDRVLEYL
DNTPNEGIFRALDLLNREVLVITSPEVIREILQTNAYDFRKVANVQNFMKVLLGDGLVTVDGEEHKASHFPIQQRKALNP
AFSAKHVQKLHSVFYAKTREMQGIAINITSWVNRAALDIIGIAALGIDFNSLANPTNELSRAYQVIFEPDSTSTIIFLLS
ILVTTWAVKLLPLKKAREIRAGSAYVKTYIEEVVTRRNQEHDDEKAPHKNILSVASQYGKFSTDELVNQARTFLVAGHET
TATAMQWALYTLTRPENLHVQQRLRDEIHKQLPPLDSEQEISAYTLGKNLPYLDAVSKECLRVHGPSPFSKRTAVRDTML
RGISIRKGTSFLIPNWAINKSKRLWGEHAREFDPERWLQGNEAINGCADALAFQTFSSGTRGCIGKGNIATYVLEYDKPK
LTRNTYRLRVSRV*
>Altbr132
MTRLADHCQQFQPGTTLFSRTKAKTLDLKQHSHFPQPEPADPVRGHWPWVERIAGEGDPRRQFDEMLYEQAEKLGFPPVL
FVDFRPIEKFPVLFILDNDVAEQVTKPDKAFRTSMPKHPAIQQLAPLVGARSLVTTDRIRPGFQPSHLLGLVDVILDKSE
AFIELMEQKAASGDTFTLGPYTTNLVFDIIGIVTFDMDLNAQIDGEQSEVLLTYRALSQAFNKRPFGGVGWRDYFSANER
EIRSKDKKLDSILKAEIKKQHKALLSGDTGTKTKNRSVATLSLHGVDKLTPQILQQTSDTLRGFLFAGHDTTSILLQWAF
YELHIHPSAAKALNEELNSVFGSNTHPSAVVKALRGPDSGALLYKLPYTDAVIKETLRLHPPGTTARIAPPASNTMLTLP
NGNTLCVDGLCVTPRAYIIQRHPKNFGDSRNDFKPERWLGEQGKKIPESSFRPYERGPRRCTGSELANLETKIIIVCVAR
YFDFVKQGLGELDLDEKGEVQVDEKGKAKTKGTMFSTHHVTAKPVDGMEVKVRIKRSDDVME*
>Altbr16257
MSYVIAATVFLLFIWATHKFLTTLVLPPSHFPKNIPTIPFYYTLIPLLREVDQEDLYRRYLEKPLTEYGAVKMFFGGHWN
VLITRPAYMAQVLKHDEVFAKAGNHVKNPHSVLALYTGENIISSTDDTWRYFASLVKPGLQADVDSTVIGRNADKLIQLL
LQQQDDAGSVEVRDHIQAYAIENVSETLLGSSFGTLENPDARMTKLQSDIKPKIFNPFFLNFPMLDHYKIPGREEARRLD
RAREEIMKLSPADRRNLAILSNLPVLNSIIYETLRLYPPLSQIMNKRTTTDTWLGGKILLMAGTYTGYNGYSTNRNREFW
GPDANDFRPSRWGETMEEISSLLRRATSKATFITFHGGKRACIGQKWAMTTHRLTMALFLSSVRWRLDPTWPRKMTPAGP
LMPKNLRLQFEKLDSSAEDLVARPMAEKSEMVDAKL*
>Altbr16704
MALLLHDVEPSLLLLSGIVVLWMMKSLYGKKLNRDIKALHDRYGDVVRVGPNTVSFATVEALTSVHHETPGGDDVAFTKE
GTIEWLLGLMSWPAHNILTETDVKGHARLRKAVQPAFSAKELRKQEPIEQEWITRFNRHLDIAIENKAEINITEHMSHLV
WDMLSDLAFGEPLARSQLVKFNRLKWLACAMSPMLEVMQSILTFPLVGTFTRWIVTSFPQVFQLPRDILPTGTLRTTLER
TDRGHDFLSAIVGAQEKGIDLSQDQLQSNSAMLVMVGQDATVTCLSSTLYFLLRDPRHMTNLQNEVRTHFESEDEINSLA
IAGLPLLNGSINEAMRLLSPANGSGTHRLSKGGIVDGVYIPAGVTVAVDQYTIQRSPKYWRDPEAYRPERWASVGEQGSE
FKNDCHMAYRPFLLGRRACMGRELALQIVRLVLARLVFSYDLCMTNKDFVWERDCDSSYLWIGHKVVVTVQKRQSTH*
>Altbr17228
MASKLENITVSATPPTQQSTAMDTLNLAQLTHTLQTAAIAALIFAICAYVPKLKRKAQLGSIPTLNGLQAGEKQRQAFLS
SAKKMYEDGYTQFKNSVYRIAAEGGEENVVVPLSLLPELRKLSDDVLSFPEAIKDATVEGATVVHSIKSDLTPALTRLNP
VICSEVDAALREYMPPCEDWTEVYINQKLVDVVAKVSGRIFVGPELCQNPEYLDLGSNYTIDLMSAVTALKKVRPWLKPF
LAPRLPEVVQLRKREKQLTDFLRPIVEERMTAKSKDPNWQAPDDMLQWMITRSDGKHSIDKIAHFQLGLIFAAIHTTTMT
ATNILYTLAVTPEYIDPIREEVRNAMANNGGTITSRALQQMEKLDSYMKEVTRFYPPGVTSFTRRVLKGITLSNGQYIPA
GVLIEVPAAAIYLDSEYYPLSSEFDGLRSYKLRSSGKATDIARNQFVTINETNLGFGYGRHACPGRFFAANEIKMILARL
VLEYDIKMPNDETERHPQIEMGRQSMPHPGKTLAFKKVQI*
>Altbr110261
MQFSASLFAISFVASALVLIWVFRIGSRASDLPPGPPTLPLLGNLHQMPKKKSYEQYQLWAKEYGPIYSLILGQKTVIVL
ADGNVMHDLLDVKGANYADRPNTYMRHLFENSRTAMRSYDDMLRLERKLYHAALNTNAAQKYIPYQEFETLKLCVDLLDK
PRSFIEHIGRAIGSISASITYGFRLPETESQETKELLGNSHGFVRLVGKSQLLDMFPAVRSVLDIIPRQWNTLAREAVEA
YESERAVFYRYYNKAINGSQTCFAREIAASQEKWRGTADGELLTNHAAAYIAGVSFEAGAETSIYTLQTFFKAMLLFPEA
QKKAQQELDAVVGPDTLPSWEHLAGLPYLNAVAKETLRWLPVGLNGAVPHATSREDHYRGFRIPKGSTVILGVWAANHQE
QDFPNPRDFVPERQVQDTSIFASQFAATPRERGGYGFGSGRRMCPGIHVATNNLLIAMARILWAFDIRPATAANGQEIPV
DRDAIADSAAGHPLAFACEILPRSMNRTALIRKEWEQSSNQRLEADGNWKKKL*
>Altbr110254
MAANTSYFGLWLYASTLAGSAYILVIIVYRIWFHPLSRFPGPKHMAISDLFSQWHAFVSMDMATYTPMLHRTYGNIVRIG
PNRLAIEGSICWPEVYGARSTSDEDEFSKIKGFTFANDHLALIGANREDHRRQRRQMAPAFSATALQEQSGIITNYIDKL
ISQLTASAKQGQSVDIVSLMNRTTFDIIGDLPFAESFHGLEGNTTFIDKHIRWVFSVPPTDDSCSNSLSLSHSRP
>Altbr15108
MANSFVPGSIWHQLDQISLLTFGNITAGISVLLWAISRLPWNCENMKGRISWKIRELHDKYGPVVRIAPDELSYTTSGAW
KKIYGQRNPEFIKALDGRGIAPASIGGQRSLMTEHQDRHLRLRRAIDPAFSQRALREQESYFQDHSDNLVQKLKQRCKDG
PLDMTTWYNLVAFDIVSDLAFGEPSGCVNNPDQPWIQAILARAKAIVWFQLAVQYGFMGLLTWMTPRYVTESRKKHIAMT
EAKLKARVESKNPGKDFMSYILKNDEKLNHLELVMLSSNFIVAGSGTSAGGMSGLTYLLLRNPEKLEKLKQEIRDLFKSR
ADMTLQAVTSCKYLRACLNEGMRLYPPTPGSLPRFIPGKGEMIEGKWVPGGYAVGVNQLAAGHSERNFKKAREFHPERWL
DEPNSEFEDDDRSAVQPFSYGQRACIGRSMAYAEMSLTMAKLVRYFDWELHDPNNDWWNKQGTYLSQPGKGTWVCSGSRH
SKTPTSNMRTQLLILGVGLLLLIHIANTLLFKPLRNLLKSRRLGCGPVPFEPTRWPLGIDTVRRGLLADKEQRTPDYMTT
RFVAMGRYTWGLSLLGTSNLITAEPRNVQALLATQFDDFIMGTARRTNLKTALGRSIFAVDGKAWHRARETMRPIFSREN
VSRLELLEEHVQTMLRIIETKDGGLAMDDESRAWSAPVSLAVLLPRLTMDSATELFLGQSTHSLKTALAKQQQKSGDSER
DGESFDHAFERMLAILGTRMRLRSLYWLYGNKELSKCISTLHAFVDAAIDAADQAREQGSSQIRYNFLETLRMRCSDRAE
SITFEKLKGCAYLQHVLSETLRLHSVVPFNSRCAARDTTLPVGGGPDRTMPVFVPKGTEVNFSTHVLHRRKDLWGEDADD
FVPERWEKKRPGTTWQYVPFNGGPRICIGQQLALTEAGYVLVRMVQRYDVIEGLDIDVKRDWHNFTITKTNKFRGKTTKL
NTGMLSIVAFSVFISPIVYLLARSIYYLFFHPLSAFPGPKLWAISRIPWNYVNLQGDLAWRIRDMHVQYNSSVIRIAPDE
LSYTSSTALKKIDGTPPPREFLKCLDGRGIAPAIVNGRRSIVTETPERHTILRRALQPAFSERALRDQEDFFRDHTDRLI
AKLREPQYGATEQNILRWFALLSFDIMSDLAFGQPAGCLDRVDEPWLEVIGSRVRSIVWYQLAIYYHIEWILKFIMPKAA
MEARKRHQTLTLQKVQRRIDEERSGKRQGKKRDFMSYILGNEKENLSNMDLFGMASALIVAGSNTTTYTMTAFVFFACRY
PEVYAKVTAEVRGTFQSEDEITMVAAGELPYLKACIDETMRLSPPTPSALPRWVPEGGEEIDGKWIPGGYGNERNETGFG
QALLELRYLARPQL*
>Altbr18970
MVFNAHRLHKQYGPVGRLSTWELSYTSSDAWKDIHGTGNSAPRKPLPKNPLANPPPMSGEPGLIDVLDDEKHREQRQLFN
QGFSTRALKEQELLVRKHVERLVAAVQSRADQGLEINMVDMFNFLAFDVMGGLAFGASLDLLKRSEYNSWVWVIVAIIKV
VTIRIVVFYHVPFASKILPLLVPKSMKAKRDAYMKFAEDRVRERLERKTDRPDLWDLITGGPDEKKAHLSLDQTVGNAAL
FMVVGSETTATVLSGTLYLLLKNPQCMARLRREICDNFSLKEMMTMEALPKLTYMTAVLDEAIRVYPGAPETLAILVPAG
GMQICGEYVHEGATVFIPHDPTFHSSRHFVRPDGFAPERWLLEGAIEFERDDKKAFNPFSVGRRACLGRKQVHRPRHRYT
QT*
>Altbr11692
MASILWTTSLKVLLALIVWIGTTIIYNIYFHPLHSFPGPVLARATRLYSAYIRAVGLSERKSLQWHNQYGGIVRIAPDEL
SFNTGSAWNDIYGTKSRKSQRLQKDPHFYMGATAPNGEKNMVSRHSVVHRPEAETTIQGAVGDEDHSRIRSVLAHAFTDT
ALHAQESLIRAHVDRLVQRLQDLHGKPTDIVRWMHHHSYDVIAHLCFGQDLDALGSKDWFPPARVVFEGIREGVTLIEVL
RFVPFKATVLDILVQAFGKARRENFNASVARAMLRLRLAETTSIDFISYILRVKESAKELTRSELTANVALLIDAGSETT
ATMLSGCLFYLSLNRTTLEELTHKLREDFRTHDQLSLQNLAKMKLLTYVIQESLRIYPPLPATLPRLTPATGAMSG*
>Altbr15014
MAKATKEVKDNNTLQIQIASEVLDHLAAGFDTSGITLTYIVHELSQHADIQARLRAELLSLSPQLVASSAPKLPDAKAVD
KLPFLHSVIFETLRLHSAIPGPQPRFAPPQGCRLGPEETSYHIPGGVRVSASAGLLHLNEEVFERANEWRPERWLDLDRL
GEEKRKDMESRWFWAFGSGGRMCVGSHLAIYQMKYIIAALYSSYSTTIVDDTGIEQSDSYTAPPKSDKLMIRLEKMV*
>Altbr12871
MSLVTLLLTPYSILLLPVIFYILPYLRNWQIRDIPSPFPAAWTNLWLLYQCRRGKRYLAVHEAHKKYGKLVRVQPHHVSI
ADADAIPQIYGHGNGFLKSEYYDAFVSIRRGLFNTRDRAEHTRKRKTVSHTFSAKSVLQFEQYIHHNLEELQRQWDRRAA
SAKDKGEWYHMDALHWFNYLAFDVIGDLAFGEPFGMLAKGKDEAEVSKAGQITYAPAIEVLNRRGEVSGTIGCFPAMKPY
AKYLPDPFFSQGMKAIENLAGIAIARVNARLEKPSDRVDLLARLMEGRDESGQKLGREELTAEALTQLIAGSDTTSNTSC
ALLYHCLQHPDVVRKLQKELDDALSDADAVPSYAQVKDLPYLDAVIKETMRIHSTSSLGLPRLIPPGPGITLLGHHFPQG
TVLSVPAYTIHHSTEIWGEDADVFRPERWEQVTDEQKAAFIPFSYGPRACVGRNVAEMELALIVGTVFRRYEFEIRQGEM
ETREGFLRKPLGLEVGMRRRRFD*
>Altbr14098
MSQQPDINLYTTQTPNGIKISITLEELGLPYKVHKIDISKNTQKEEWFLKINPNGRIPALTDTFNDGQIINLFESGSIME
YLVDRYDSEHKISFPKGTREWYAMKNWLYFQNAGVGPMQGQANHFTRYAPEHIEYGVKRYQNETRRLYSVLDKHLASDNK
PYICGEKCTIADISHYGWVASAGWAGIDIDEFPSLKAWEERMTSRPGVEKGRHVPDPHSIKELLQDKDKMEKYAAESRKW
IQGGMKQDAEKQK*
>Altbr13131
MTYAIHDNDEKGMSRTELIANADAFIVAGSETTATALSGLTYYITTNPQALKNVQQEVRTAFSTEEEITIASTVHLKYLQ
ACIEEAMRMYPPVVETPPRISPGEYVDGHYIPKGTFITINQWAVHHNPNNFALPNAFMPERWLSPDHPLYDPQFSADKKA
AFQPFSFGPRNCIGKNLAYAQLRLIAARFFWNFDIALDPESAGWPDDQRVFVFWEKIPLMVQLKQAERS*
>Altbr13251
MYHLTVGCVSNMTAGSDTTAISLSAILYYMLKNPQTFETLRQEVDERQREGRIGHHITFKESQDMPYLQAVIKEALRMHP
ATGLPLERVVPAGGATICNRFFPEGTIVGINSWVAHRDTLVFGPDAHLFRPERWLSSDKEKLSLMERSWMPFGLGSRTCI
GRHISQLEMSKLIPMLVRDFDFSLAPHLQSADWETTNYWFVKLRNFQVKVMVRQR*
>Altbr17289
MVSGSEHFWVSIIVKSLRLGALADTFKRFPWVGYFAQKAFSGLLKQLIKDTQIGLRLQTEIREAFKFYHEINGASTTALP
YLNAVILEGMRVYPPLPFPLPRVVPQGGDVVDGHFIPEGTIVSTNPFAASMSSQNFLNPWKFDPERWMGKEGEDTLGASQ
PFSLGTRSCLGKSLAWLELRTILAKLHFRYDLKLLDPQLDWHAQSEMHTLWQKPEMRVTIISRADKS*
>Altbr19841
MTELKSMNISTPYLLGAVAVLFIGYRVLQKYHIDARIRKLGARAPVRKTYVPYGLDMAYEVIQYALKDKTYEMWVSMFEK
WCGPGHYTIEAGIGERVLLTAEPENIKAILATQFKDYGKGEQFRKDWHTFLGNGIFTTDGQLWHNSRQLIRPQFVKDRLS
DIDIFEHHTQILISKIAQSDEIDTLDMMFRYTLDAATHFLLGQSVGSLDQPQTVFADAFYNAQRVQSYIAKVGPLNWLVP
RKRMGFYDSINIINDFVSTFIRQSPRTLPQKSLKGRQNHD*
>Altbr110253
MYVELEDLHKARSDRKENFLMGSLKGQARMAMGARRKDGRRDFATYMLRKVESEDAALSDKEVQALSSVLVIAGSDTIAT
ALSGFHFLIGMYKKKKKILVDEIRSSFTDESEITVASTAKLTYLRAVIEETLRLYSPVPTLPPRVSPGAQVGGQWIPRGT
WQTATNRNPDSFVDPDSFEPERWLSSEHSLSNARFLKDKKNVVKSFGNGSRDCIGKNLAYAEMRTIICRILFRFDMELVS
GQEKWLDQRAAIAWLKGPLMVRYKLHHTLEEAW*
>Altbr18098
MSSPKTVRWGILATGGIAVTFTKDLLCDPTTRGVKHLKHTVVAAASSTSESRAKDFLKEVGAPSEAKAYGSYEEFVKNPD
IDVVYIATPHSHHYQNAMLCLEAGKNVLCEKAFTVNAAQARKLAEVARSKNLFLMEAVWTRYFPLSIYVREQIISGRIGP
ITRVISDNSMALDPENNFPDGKNRMVNPDLAGGALLDLGIYALTWVFQTIYHTQPENSRQPPKLQAFVKSYEPTGKADEH
STMILQFPRPKDQGGEVHAVATTSLRVATAPGGNMDTPFVRIQGPKGEIQVFGHSFRPLSTKIIDSDGKVESKEFPIPGP
GKGSGWYNGFGGSLQSEGEGQGMFWEADEAADAIINGRKEGRFLGLDESVLIMEVMDEVRKQGGLAYPEKIETLDYPTQL
*
>Altbr18827
MSRKITCYLDCVHLERNRKALAEHNVEIDIVPVFLGGINVGSGNKPPWTLEAKAKYSAYDNARAKKHFGLPNLEPPEFFP
ILSLLPQRALCAAKEAHREKFIDIFRDIFHAMWERGKDVSKPAILEEVLQQRLKEDEAKEVLAKANSQPYKQKLNDNTKQ
ALDHGAFGCPWFFVRNSKGDEEPFFGSDRFHYIWEYLGLPWKDVELLPPGNAKAKI*
>Altbr11668
MTDATNHPLSGFWQPTQLQKLHYGADSVNQHLLSCLPKESSKAFIITGNSLASKTPLVKQVEELLGNKHAGTFSKIGEHA
PVAQLDEATDLVKKDGSIDTVISIGGGSPIDSSKAISYRLNEKTGTYLYHIAIPTTLSASECTLMAGYTQSDGVKTGVRA
KELVPHVVIYDAKFVLHTPERLWMSTGLRAMNHAIELLYHPTATEMPARWLTLQSAATLFETLPKYKQNPKDEDTITKLQ
LAAFASLGFLGYNMKGGLGLSHALGYALGSPYGIPHGITSCLTLGHVVKLKAQDPTAAEQVARLLPFIGESASGDAKADA
EKVGDQILKLVKDLGLDSDLRNYKRKGLFLYQPPDDERSFARALPMGEVPPSGEIIMMMAATVQRPTVRNEMERITFPVL
TPIASIDTSVFQAGDIDGRPVYSHKAETAGY*
>Altbr16948
MSSTPPKSMQAQYLEAYKQPYKLRSVPIPKTSEPNDILIRVDAASYCHTDYVLAEGQMPGLPMSFPHIGCHEFAGTVVSH
FQTPSKEASKFEIGARVGVPGRSFHACGDCFECKNERVFDPVAMDEGGYSVNCVSAENNGLSKDGGFAEYAVVDARQLAP
IPDSVTAVEAAPLMCAGVTIYGALKRCGLKEGDRVGILGAGGGLGHLGLQYGVKMGYKVLGIEAADEPLKLAQSVASKLD
PQPYIVDARNRNAADVVQEIGGQDSKKSLGEMGLDAVIVLPESQAAFDYGMTLLKSHGTCVVVSFPEKGFHINSRDVVFR
DIRIIGSLVGSNKVLREMLEFSAEHGVRALSTSFPLAKLNELVSEYLKARGGKLVVDMSLAA*
>Altbr18659
MAEDKVQTFEIPKTCKAGVVVNEGPDFHVEVQDVPVPECGTYWKTIQNFRQALTLNATGVCHSDLHFMLNDWALPKMSDL
GTKCAGHEGSGVIVKVGDQVRNLKPGMRAGYKVGRPTFHILPRRDGSEDPIQDTCGSFLTGLMIDGSYKQYIVSPERYTT
LIPDGVNDYIAGPIMCSASTIYTSIKESQLQPGDWAVFPGAGGGVGLQGVQLAKAMGLRAIAIDTGDDKQKLCMEIGGAE
HFIDFKKVDNVGEEVVRLCDGIGAHGVFVTAVQTYPNSISYLGGRVWWKR*
>Altbr19282
MRGWQHSSASGPMEKNLSLPPLGLPVPAIKRDEVLIESHATGLNPIDYKILELGLITRIVFSGLTPGLEIYGRVAKVGSD
VTGFQEGDVVYGALAPRAKHGSLAEYVPVSQKLLAKVPQGLKGDDVVSIASTGMTVYAGLEPYAKPGNKVFINGGSGGTG
LAAIQIAKILGYHVTVSCSTRNMDLVKSLGADEVMDYTTGSIIQQLKDGGTMFDLILDNVGAPANFYRVSSAFLRPEGKF
VQVGLGMNLGATMQFLGNKLSSFLGWGRREYIFVAGNPCTAVFEQLAAWMEQGKLRVVVDSTWEFLEVLKAYEKLKTGRA
RCKVIVHVKDH*
>Altbr19595
MGSMPEKTMRAQQYDARDNKLHLNEVPIPRPREHEVLVKISCASLCHSDVMLFEPNDQGLILGKNPVTIGHEGTGRNVHN
AWCVTGETKIQGFSSDGYFAEYAVVDAREVIVLPENLDPKSSAPLFCAGVTAYHGIADCQLPAGSWLAVIGCGGLGHMGI
QYAKAMGHKVIGIDITDAAIEEAKSCGADYIFNSMTDKDYKKKILELTGGGVHAAVNFTASKKSYDDCPAIVKPGQSMIM
VVGIPQQPLEFNALDIALGRYQIKGSSNGTCYNMREVIEFSAKHNIKPHMTAFKLEEVPKMIELINAHKAKGRMGVVFD*
>Altbr15379
MSFGKLYSYSGNPRTTSLLAVAKENGLDIEFVDTEPAKGVSEDYLKLNKLGKVPTFEGADGFVLSECIAIAVYLASQNEK
TSLLGKTKQDYATILRWMSFANTEVLSPLGGWFRPILGRDPYNKKSVDESQKAALKAVHVIEEHLLTHTYLVGERLTLAD
IFATSILARGFQYFFDKQWRDSNPNTTRWYETVYNQSSYSAVAPKLEFISEALKNVAPKKEGGEKKKEQPKAAPKPKQEE
AEEEEEEAPPAPKPKHPLESLPKATFVLDDWKRKYSNEETREVALPWFWENANFEEYSIYKVDYKYNDELTLTFMTANLI
GGFFTRLEASRKYLFGCCSVYGQSNDSIVTGAFIVRGQEALPAFDVAPDVESYEFTKLDPTKPEDKEFVNDQWSWDKPIE
VNGKSYEWADGKVFK*
>Altbr11217
MSSDSDTASLKARTIAIVGAGPSGVVAAKYLRAEKAFDKIVLFEQRSKPGGIWIYTGEQRDDNLFDVPQTSPNKHVQMPE
WQPREVVANGNIDTNEIYCASKIPSFLSPMYENLETNIPRKLMGFQDLDWPSDSQLFPTQETVLKYIDDYSADVQDLVRY
CTQVTSIRPVDQNNASSSWTVTTQNLLTNKDTSEVYDAVIVANGHFIVPYIPPMAGIKEWAARHPGRISHSKYYRKPEDF
SEKKVIVVGNSASGADVSAQIAEFCQRPLLWSTRSQSLFSATHGTAGEDQKRREVPPIKQFLPENRGVLFENGTEEHDID
AIVFATGYFYSLPFLQDVKPELITSGERVNHTYQHLFYAPRPTLSFLALNQRVIPFPIAEAQSAVLARVYSGRLSLPSLS
EMRDWERSIEEEMGTGRNFHLLPFPKDANYINALSKWALSAENKEGLENEGKGKIPPIWGEWEYWCRENFPMIRRAFGKM
GEKRREIRDVKELGFDFEEYQKEQAQEKNGKRNKEAEVLI*
>Altbr1356
MDRVTTAAVIGLGPAGLVALKNLKEEGFHATGFDRNDYIGGLWQYSEKEQTSVMETTRVNISKERSCFTDFPFPEDVPSH
PTAAQVQQYLIDYTKHFNLEPYIRLSTSIKQITFDDELRKWVLDMEGGNREYYDKVVVAMGGMVGKANFPVIEGIQKFAG
SSVHSQAFKRPKDYDNKRVMVVGFSNSAADTATQLVGVADKVYMAHRHGARILPRRIKGVPIDHTHSLRLFTLQNLIMKY
FPRLGERLFDKILKNMQDKSFNIRPEWRFEPAGKVPVVSDTLIPCLENGSILSVAGIKRILGATNVELQDGTQLEVDAII
WCTGYTSDFSMIEPRFNPTCRPQPWLDAPGSNGKSLFRLYHNIFSLEKPDSLAFLGNVHITLGGFPIFDMASMAVAQVWA
GKSCLPSLSVMNLAVDKHHVWLADSAKRLHNVSLGQCETGEWVKAMDHLAGTGVNEYLGYGWQGWLFWLRERRFCSLLMG
GIWSPHIHRVFSTGQRKCWDGAREAIERVNESVARMREGAKEKGG*

## Sheet: A. dauci
>Altda118351
MESFRAIEWSSLGTMAMWAPPGPLPWPIVGNTFSLPEEKPWFLMEQLSKDYNSPLITFWIGRRPTIWINDAWAADEILVK
RANIYNSRPRMLMFAELMGGQYNLLHKYTYTREQRERFRDLRKLTHQGIGIQRVQNYRSLQDNENKVVVKDLLNTPDKFV
SHFERYATSVVSIIGFGRRIADCQDPLITEVIAQMQNSAQMAVVAKDFPRLMETFPWLAKFPDRIAPWKRGTRRSAKPKF
GRHDFFFALAEEANQSLGENYAKYLFREAPQCNLHPLEISNLAANLLGAGADTSSSTLVTAVLAMRAFPETLGPAWDELD
RVVGRARSPTLDDDLPYLRAFTKEIFRWQSVAIIGGTAHAPVQDDYWDGYYIPKGTWMQGNVWAIHHNERDFPDPDRFNP
RRFLNTDDQRPFPGEKGYMTFGWGRRSCAGQALAEQGTHLSVARLVWAYKVEPEVDENTGEDLPVDIFNYSSGSNWKPQP
FQVRFAPRHEEIRQTILREGEQALKDLAKFERETKYTFSTFYQ*
>Altda118444
MPAVMAVIAGAFVVFVARLMANRQHVKSLRNSGAPMPKHHPLFGHLIVLKEAIQSLPRNTVMHVVVRRIAESFPGGVFYL
NLWPFNAPIMVVANPYVASQVEAAFLDKPANISATIEVINGGPSLLTMHGSTWKKWRALFNPGFAAGYITGLAPAIAEEV
TVFCQLLQERAQKGKIFPLEEYTLRLTFDIIARVTFGARLHYQTQGSALADCLRRQVYWTPFGTSFNPIRRYFSPRPLVQ
KYNSYRMNQYLDEEIDKRFEELARSRRDPSGDSRSKSRSIIALAMDKYLDDVEGKDEMSKSVFKQLAMPQLRMFLYAGHD
TTSSTLLYSYLLLSRHPDVLSKVRAEHDKIFGPDFSLNNITRTITEDTALLNQLPYTLAVIKEVLRIFPPAGSMRNGRPD
VFLVDEQGQQYPTEGCNIWTLTLAMHHNSEVFVQPEAFIPDRWLVGPEDPLHPKKASWRAFEWGPRACIGQTLAQLELKI
ALVMTVRMFNISTAYEEWDELHPRKGIKTVDKNRAYQAEMGGGGAHPADGLPVKITLRA*
>Altda119700
MAIVSSPLLLGAIVIAALVVLKSYQVDADRRRRYALLGAGPPKHVPSHTFGIGIAMQILYAMRKHEFWHWTKDILDTNKH
TVDVRMFGNSMYLTDDPENIKAIQDTEFTRFKKSKAQHEIFKHILGDAVFSMDGEEWKQEIGFLKTHMSRVRDSDYEITE
KHLKHVIDILATPGTDAFDAIDRWQLDVVTHVFCGKSTDSLTSNQQPFRDAMDVLLRIASFRQLMGPVGVWLRDDWLAPR
ATREIDRYLDRFVDEAFARTYSGDQPCLIEDYVRMGKGRGVVKNAVISTLLAGKDPTTTTLAWAYYEIARHPHVFAKMKA
ETQEHIGDRLPTKSDLHKLKYIRNVIKETLRVHHPLGFNARVPAEDVILPRGGGPDGKSPIGVLEGTQIVYGLLSLQHRT
DLGVRDVNLWIPERWESWKPSSQWEYIPFNHGPRICPGQQFANFQMEYFLARLCQEFESITLTPESMSQEGKVRIELNTK
LAYPIFADAVRRTKS*
>Altda107952
MAIEQVFEALPLHYLQHGISKFGAGNIALAVFATAALGVLADYAWMLYMRSKMPPGPFPYPIVGNTFQLPDNKPWIFFEE
LSKKYNTPLITYWIGRNPTVWINDAWTANELLDKRAGIYCSRPRMLVFAELGSGQSNLVNLITTTQAQRERFRMLRKMTH
QGVGIQQVKKYRDFQNDESKVVALDLLHTPENYVAHFERYATSVVSIIGFGRRVASHDDPIITEVIALMHRAADLNVPGK
TFPMLMETFPVLARVPTEYAPWKHGMGSKKRSHRGHDFFYSLASEANEKPGHDDCYAKMLFREQEKYGLSPKEISALTGN
LFGAGSDTSSSTLITAVLAMRAFPEAMQAAWEELDRVVGPDRSPSFEDDANLPYMRAFVKEVFRWRSVAIIGGQPHAPVQ
DDYCNGYLIPQSTWVQGNVWAIHHNDREFPDPDRFNPNRFLKDHPDSRPFPGERGYMTFGWGRRVCSGQALAEQGTWLTV
ARLVWGFKIEPALDESGKPIPVDIFDYTNGLNMRPQVFKVSIKPRSERIRQAIIREGEQALTDLAQYEGETKYRMSTFYG
K*
>Altda110857
MVSSLSLVFIATFAVVFGVFSFFVYLFTPPRDFPKNIPTIPFYYGLLPLFKDVDQAELYRQYLKEPLAKYGAVKLFFGGQ
WNILVTKPAYIAEMFKHEDTYAKSGNHVKIPHSVLAEYTGENIISAHGEKWRLYQRVIKPALQADQDSEQIWKNSRMLRD
MFLGDSKTAGGNGIPIYSPLHRYALANLSEVLYSSSFETMQHPDAPLHMIQMKIKPIIFKPIFMNFPFLDYLPLKVRKLG
RMLNKQFRGTLRTAISKGHAQHVCNENDNRNVACRLLGSYREGILSDKDLDDNLVSTFLAGHENPQLALMSLMYLLGTHT
SVQEAVRKEISALFPVDAPTDYEPSYTDLHDLPLLTSVLYESLRMFPPISQLINRRTTTPVVLGNKIPVPSGVYMGYSAY
STNRDIEFWGDDADDFKPQRWGTTNEEINHLYRRANSKGSFISFHGGRRACLGQKFAMQQLRITLAELVRGCKWRVDESW
DGRMTPAGPLYPRGLKLKFETLTEKCQ*
>Altda112631
MIATLIFSVIASFAIYQITWRYRSLQRNVALAKSSGLPVVVVPWHMFSIFWLSTFKLWTPLLQRFVPTPLRGMWMDLLHP
EWGYMSGHEPFRKMGMDVFIVASPTRNTVYVADAEAVGQITNRRNDFPKPLEMYGSLDIYGKNLVSTEGSDWRGHRKLVA
PSFGDKNNELVFNETLHHATSMLSLWAGPDGKGNLTVADPSVAAMNFALYVISGAGFDVRVVWPHEEGKKPKPKKGGEDS
IFVGSEAPPGHTMNYREALSELLHNIMWTQIIPIKWLPRSPVKVHRKVGEAVGEWGKYMNEIYEKKKTQVESGDDTKEGM
DLFDALIRGSGITKKEGSTITKSDLLGNAFVVMLAGHETTANTLHFSMIFLAMNWASQKRLQDDIDKIFGGKPMDEWKFE
EHFQPLFGGMAAAVMNETLRLLQPIVNIPKSTAPGRPQPLNVGGQQYTIPGDTHIFLSAAIHRNPKYWPAPSDELNTGGI
PDVDQFRPERWLKNTKSDNDFVDINYDDEELRGPSGEDTSAQLFKPVKGSYIPFSDGFRSCIGRRFAQVEILAVLASIFS
QYSVELAVDDFASDEEVEKMPKGGKERRELYRKAEDRAKDFMKNKVASIVTLQLRGVSIPIRLMKRGEERFAFD*
>Altda114912
MALRDLPWVTILFSGVVAALAYGTMRLIQVRRFYKDLPKPPHSFFFGHLKLLGETFKLLPSDVHYQAAAVTIARKYNMPG
LFYLDLWPIAYGQIVVTDPDVALQMTAIRNHPKHEAEGQIIDPLIGNGNIVTVDGPQWKHLHKMLSPAFAISHITNLRPM
VADEVMKYRSILHEKARSGEVFKLEDPTQHLTFDVISTATFGRSLDAQTNGSPALQHFENMCRAYMVSRESVNYIRNFFV
NKKIFAERDKLDAIVVDLIKERFEVVKRDKLDLSEKRGLGIVDLLLRDYIAERPNDVEELDYQFLQDALTQVKTLLIAGS
GTTSDTVCFGAMMLSVHPEVVRKMREEHDRVFTPGIEATYEMLKTKPYKLNELTYTNHVVKEILRFFPIGNTARKGIDTL
TYQGREWPAKDIMICPVQLAMHMDPAIFPDPLKFDPDRYVREDFPRHAWRPFERGPRACLGQPLAMDELIITFLLTIRDF
DFTCADLKPNKTPRVDWSDLDLTFGDRAFQEFVFEAKPRDGMPMTVKRSNWPS*
>Altda115026
MIISIPIAVGVAAVYFVCCAVYNLWFHPLAKQPGPFFARISCIPSFYHACRGDRHIWSWRQFQIYGDKFRATPNLLLFQT
PEAYNAMFGHKANVKKSPFYEVWRRHKHDLNTLGCTDVETHARRRKALSLAFTDQSVKATVPFVARHVDRWNELLPGEIF
GVEGWSGPQNLTEWTDYLLFDMFGDICFGSANNTKEPGPNNLKRIPHNITRYLRFYNPLAKSPFRSLLLWLKPRGLDNLM
KLITPKEIKEYFAFTENLAMSRVESERKNETEKRPAEREDMFHFLCTAKDPETGDFALTTENLIADANLLTVAGSDTTSA
TVTALFFFITRNPKVYTNLVNEIRSNFDSAEDIGSGPDLMAKCEYLRAAVYESLRLSPAGPSELERTVLSGGIRIAGEHI
PGGITIGVPKWSLGRNEALWGDYNTFRPERWIASGSNTQEEVNHLKRSFHPFSKGVGSCLGQKMAMIQLCMIVGRTLWRY
DVRQAPGQCVGEGRPDLGWGRRNRGHFQLRDAYISLREGPIVQFKKRVL*
>Altda115341
MDVIRDALQSVAQRSVSQGAIAAVLFGIVFHLSIRPFEFELVMFHFMAASTLAFFGMIYTFGFMKAVAFASSFSAGLLGS
IALYRLVFHRCRHFPGPTAAKVSKFYAARLSAKNVQYYKELEKMHEQYGDFVRTGPREISILRKSAVPILYGPNSECLKS
TWYGQTGNDPKKCSIHMTRDFNGHRLRRRAWDRGFSIKALSTYEPCIKAKADLFKWQLIEKGGSSMDMSAWSMFFSFDVM
GEVGFGKDFNNLKSGVEHVAIKGVHAHMTMLGIMSTVPWLLNVLSSIPGAAAGYSDFFSFCADQIREKHKTWDSEKYPQD
VVSWLLKAVKENDASASPSAAALEDDSRVMIIAGSETTATTLASALFYLAKYPTKQKRLQQSLDQAMPGGYSQWSYEKVK
SVSYLDDFLSETLRLRPALLTGGARETPAKGIQVDETYIPGNTNVVIPVSLIQRDPRWWQEAEEFVPERFGERRTQMETD
KAPYLPFSLGKYSDAATVHVSYSADTSTGAYSCPGKNLAQMSLRISLSMIAQNFDVDFAPGETGEAFEKEILDTFTVTLP
SLQLRFTPRESA*
>Altda115827
MESVPTAFFVFAPLSAVILHEFILRRVEVDHLTLQILGLAITVYWVLLYYTGFIAATLVTSSFWVPLWLYIGAYRAFFHP
LNDYPGPWTAKLSRWWTIKQTYDSGLHYHLVLQRLQSWYGDYVRTGPRELTIFDAAAIQPILGAQSSTSKGPFFDVMEKS
LHLNRDKAFHRQRRKVWDNAMKISLSDYAPQVEGFTDQLLARLRSEEGRSVPLFEYATYYSYDVMAALAFGKPMGFIKGE
QSDVAASILATFMNSVQALGYMYHMPWLMNAIGVLTSFAGPMKEWRDWSVSQMKARMQVRDAKPDLISHLITSTPKTPEG
RELLYGESRLIISAGSETTSSALTFLFMHLATHPHYMAAVRAEFLANIDNYDCQRPMPMLEAVIQESMRMWPSVFFGSQR
VTPPQGMEVNGRFIPGNMIVHIPLFPLFHDARNFVAPDQFIPERWTTKPELVLNRQAFIPFSTGSYSCAGKALSLMELRS
VIGRVIAEFDVVLDEGTDVNDYWDGILDHFTAGAPPMTVRFLRAR*
>Altda115948
MAFLPIPLLALLTVPVVYLLSWLRHRLQERGKLPLPPKPPGLPLLGNATDVIRFGKTGSLHLLFGQYARDHGEIVRVQVG
PFTQYFINSDEAVKAIFDKASAATSERPRWIVSNEQICNQENVLLLNASHPRWKHQRKVILQGMTSVTRADAGIDYLHFE
TAKFLKQVAGDDKLAGNSVGLFNEIGRYTYSAFASQTFGMDIPDEKDPVIEYIFKSGLEQILGTLPGSHLVDILPILDKL
PIALKPWERKAKALFQDNMKWSIERLQRVEKAIKAGTVNDSFLARVLQDEKNMGFEDRSEAAYLAFMLIIGAADTSKMSS
WSFLEAMMRFPHVQAKALKQIEAVVGVADRLPMYEDLESIPYVRYLMKELWRVRLPAGSRIQLNAWAIGHDPNRHVEPYR
FWPERYEGDLTNSEQSKNSTDVKDRDHFAFGSGRRICPGYHVAERSLAIAIMRLVWAFEIVPAPNVELALDPLDYPGDMP
GNPGEHMPVMLKQIPPAVCPLILWSEGLDRFTLALVMLRPEALTTEVLIEFVDQYSRFWEYWNGNGLESLLADPDAKFED
TVRPD*
>Altda116136
MSLTTLLLTPYSILLIPVIFYVLPYLRNWQIRDIPAPFPAAWTNLWLLYQCRRGKRFLAVHEAHKKYGKLVRLQPHHVSI
ADADAIPHIYGHGNGFLKSEYYDAFVSIRRGLFNTRDRAEHTRKRKTVSHTFSAKSVLQFEQYIHHNLEELQKQWDRRAE
SAEKKGEWYHMDALNWFNYLAFDVIGDLAFGEPFGMLAKGKDEAEVSKGGQITYAPAIEVLNRRGEVSGTIGCFPAIKPY
AKHLPDPFFSQGMKAIEDLAGIAIARVNARLEKPSERVDLLARLMEGRDESGQKLGREELTAEALTQLIAGSDTTSNTSC
ALLYHCLQHPDVVHKLQKELDDALPDPDAVPSYAQVKDLPYLDAVIKETMRIHSTSSLGLPRLIPPGPGITLLGHHFPQG
TVLSVPAYTIHHSTEIWGEDADVFRPERWENVTEKQKAAFIPFSYGPRACVGRNVAEMELALIVGTVFRRYEFEIRQGEL
ETREGFLRKPLGLEVGMRRRRFE*
>Altda119523
MATLAAFVIATTVVGLYYLIKLGRREAGLPPGPPTLPLLGNLLSVPTKNAHFQFTAWGKQYGGIYSLKLFHSTAIVLSDR
RLVRELIDKRGATYNSRPPFFFAEHYVARDPANIPLVVFMPSGDKWRLCRKLYAQCFNEAKVENEYVGIVEAESRQMVYD
FWHEPEDFMMHTLRFSNSVIKSLVYGTRTRHADELKEYIVMFEKYVELLEVGATPPVDLLPWLVYVPQWMWRGRWRNWKN
KADESGQAVNAVFTKMGEPVLERRRRGVRAGTVYDFLLDEGEKGISLTRRDLDTLAGSLIDAGSDTTASAIRVFIQAMIK
YPDVQERAHRHVDEVVGSKRSPVWSDAAKLPYVVQIIKEVMRWRPVAGITPHHSTADDIVDGYFIPKNTTVFINVWGLNH
SPADANIGESPMSEFDPDRYATRTHSSSHYAASPDITSRDHYTYGAGRRICPGMHLADRSLFVAIAKLLWAFEFKEKPGK
PVDIDPETGFMDGIVRTPKNFECEIRVRQERHGILEKEFSDVRNVLEKYEG*
>Altda119664
MSNLIIVTVFLTVSALAALHLYANNKGQNTSEKALLKLPLIGDLHSSPIEKPLVNWSVWSEQHGPITVPKLFGIVPIVVL
NSYEAVTELFGRRSKWYSNRPASVSMEMITGAAPGCSRFTLMHDYDDHLKLHHRILSPSLGAPAAAKFQPLMELEAKQLL
FDLTTAVGKLPDGSVITTKTIYPLLERTQSSVILALHYGLRIPRFEEPLLHEVIAIQAKVTHLAANPQLPDLVPFLRYLP
IIISPWQRYADKLYASQIDLYMRLFRHGKNALGWNATKQAIATAQKHAPRDSPVSDLDLAFTLATSIQGGMETSPRQMLW
FFVAAIQNPVIMNRAHEVLDQFVGRGRLPRFSDRNNLVYVDAIAHELLRWRPISPGSIPRRADCADEYAGVKISKGVTIM
ANAWAIGRDEAVFDASHGDVQDFVPERWLRDGKLRGELPLPVFGQGRRICQGKRVATDGTFMNIAHLLWAFDVEALEGEE
VDPWEMRVVGFMTEPKPFRFRLKPRGQWVLDVVRKEWESTEKSLEGVMGIANDVEE*
>Altda119784
MQSLPAVLTISLGVMIVLSFVVTTSSRSKPPLFKRLEFQRNGRAILNEARKRYGKQLYRLITDTGECLILPPEYAGMIRN
SMDLSFAEAVVDMFSGNVHGFEMFAVLLHEKRLVQTVVTKRLTKYLYTLTKPLSEEATYACDVIFGSDPEWKETVIADSI
LQLTARLSTKIFLGDTMCRNEAWLSASKAYTATCFVMSLKMAALPPLLKPLVPYLLSDAKTVREHGQKCCDILTPLFTSR
QALKAEARKAGKPEPVFNDMIDWYEQESRGTNYDPALFQTALSFVAIHTTSELLTHAITLLASEKGYVDALREEIVRVVG
RDGLTKTGLMNLTLMDSCLKEVQRFRPAAFLTMRRKAKHTVLLPNGTLIPKHTHIAVDGHLMSSPTLYSSPKKFDIYRYQ
RLRSDPTRASQAHLVSTGPENLSFGHGIQSCPGRFLRPTR*
>Altda108673
MYHREPELQDGKDRRLHIQSIVYFLIRSIYYLVFHPLSAYPGPKLWAISRIPWNYVNLQGDLAWRIRDLHLHYNSSVIRI
APDELSYTSSTALKKIDGTPPPREFLKCLDGRGIAPAVVNGRRSIVTETPERHTILRRALQPAFSERALRDQEDFFRDHT
DRLIAQLRKPQYGVTEQNILRWFALLSFDIMSDLAFGQPAGCLDRVDEPWLEVIGSRVKSIVWYQFAVYYRIEWILKWIM
PKAAMEARKRHQALTLQKVQRRIEEERSGKREGKKRDFMSYILGNDKENLSNMDLFGMASALIVAGSNTTTYTMTAFTFF
VCRDPEVYAKVIAEVRDKFVSDTDITMVAAGELPYLKACIEETMRMSPPTPSALPRWVPEGGEEIDGKWVPGGTAVGVHN
LAACHVSWNWHRPLEFIPERWLQTKEGEFTHDDRGASRPFSYGRHDCIGQTMAMNEMKLALAKLFWNIDISLSRNSGNWW
ITQKSYLVWEKKPLMVTIKPRH*
>Altda108685
MALFDVLNQFADTKTILLCLVVVLALTICATASLPYLHRIPADAPPQVSDDLPVVGALGFWTQRWNWWSQRRDQSKTGTF
SFHVGPNMVVALSGDKGRQVFFESKDLGFTEGYSVLFGATPKSTKDITEEDKNLGFDAWFQRRLTYLLKHEQFRRRLPVL
ISDTKEALEAIKNDVSGRTNPFESLYRIIFRLTIRMVGPTEIAEDQNKLEDALKMFELIDRSSTATSVIFPKLPSPSIIQ
RTYAGARLYMMIDNIIKKRAASDEKHEDALQHMLDQGDRAVRIVEFIVGALFAGLINSGINAGWVICYLATSPDWLAKAK
DEICSTAARYAKDPNAPLRDQLDDVPIEAWEAEFPIIDLCLRDSLRLNLLGTAFRQNISDRGIPTGNGNEVIPPGAFVTY
ATGDIHLNPDVYTDPHKWDPARYLPERAEDKKKAAHGFIGWGSGRHPCLGMRFAKLEQNIITAYFIATFDFTLEDESGKQ
LHVAPLVDHNRHSAHKPAKLQFLRVKAREE*
>Altda110302
MDANTSLRMKEVGKLTVVGGFILLIITYWLIKTIYNLFFHPLASFPGPRWAAGSYLPQFYYDVVHGPLVRVNPDELSLND
PFFYDKVYAGAGQKRNKSPDLTTIVRTSVISTNDHELHRQRRGYIANLFSKRSISDLESIIQSKVDKLVSRLKEANHTGE
ILNGPLVFGSLAVDVISHYAYGESFGNLDKPGFPCELERDVKAILMIQHVRRFFPSFDHIITRLPAWLVARVSPSMVSFV
DFETRIAEYSKAALKKSQEGEEPTKPRTIFDALISSKIPAPEKTLQRLTDESSTILIAGVDTTARTLTVIMCYLILYPEI
LAKLRAELRPCKKATWSQLESLPYLTAVINESLRYESSFTSRFPRLLVEPLAYKDKLIPSGTIIGAMPYLLNSHPDVFPD
PHVFRPERWTEAKARGEYLDKYLVTFTKGSRACLGINLAYAELYLTVAAMVQDFDLELVDSSIKNITPDRDFGLAFDKNY
NFGVKFKIVKVLQE*
>Altda110307
MSSTSALPLPSLEHLVTDFNTRSLGYTLTALLVALFTYILFSDSPLKQPPLVNPASSYFSLGKTKVSSYRLPQLHKMKSY
SQRLPKKAFLASSKEILDKARSLYPAQPYRVISDLGEVVVLPPELADEIRNNPKLSLATATYNDLNGDLPGFDIAKIGSH
GDAILQAVIKKQLTKSLVKTSEPMSEEAARAIAANLGYCPEWKEIKLRPMAFDVVTRVTSRVFVGEELCRNEHWLKVTQD
YAMTVVIAATKLRMYPKFLRKFIYRFVPECNRARSLVDECRRVVMAVINAREAEKNAAREAGRPVPEWDDAINWAEQEAA
VRGTKYDPAVYQLTLSFAAIHSMSDLLAKVMLEIVEPLRREIAEALRGQGWKKGSLYNMRLLDSVIKETQRVTPLLLATM
HRRVEGNILLSTSLALKPGMRTVVETSRMRDPAIYPDPDKWDPYRFFNLRSDPARGEYAQLVATGPDYLAFGHGEHACPG
RFFAAHELKVAVCHLVMKYDWRLAPEEQKKTMLSGFSCFVNPMTSLVVRSAERVEIDLDSI*
>Altda110312
MAFYDTEGDGSSYPGLLVLSFLLTSTYLIVTGISRLYFHPLAAFPGPILARLTVLPSWWHTRTGDRHIWLYELQEKYGPE
FRYRPDSVVLNTPAAFKKIFGPKGNVKKGIYYELWPRNVHTINTWSSTAVSVHARKRRVLNYAFSEAALRDAEVFLHQNI
DRWLELLGQQAPKNGEWTTSFDMCDWMNWLVFDILGDLCFGRNFNMKEPGSDLRHIPEVMVSFLELLHPIAFGPLVNAWV
WLKPRGLDKLLEVASPPVVVKWQKFVEQCLENRARDEEELEKNPKPDGEIRRDFFHWLFKAVDPETGERGYDQDELFAEC
ELLTIAGSDTTSVVLSAAFFYLSRRPDVQVKIAQEVKSIFSSYDEIVSGSKIVSCKYLTAFLQEAMRMTPPVAAEPSREV
LPGGTTVGDHYFPAGVHLSTGLYCLSYNSNIYPEPFKFRPERWIVDESGKEGSSAESVKLAEDGFCAFSFGTRGCVGKNL
AWLEMRLVIAKTLWMYEIQADPKSRLGGGDRHGKPGRQIEDQYQIYDIFVSGRKGPILQMRRRQ*
>Altda110860
MDVFAFLFGTRNTVTVYAFFSSLLESSFGVPADHHLVLVQWIDQSTEKVAGSFNQPVDESKITVSPVVRISPYEVSVADV
AAVKSIYRVGSPFLKSVWYSDFTGETKDVSLLTVTDPHVHAHWRKLVAHSFSEKWIQNLEPYIAKTVRLAIEKIAGDIKE
HGHADIYKWFTFMATDVIGESSFGESFRMLETGQVRLRTSRQTRTNEILLENQYIKAIEDGSMTTDQLELDAVIYIIAGT
DTTALTVTYIVWYLILHPDIQAAVIREVAALPDGFTDANLRECKLLNNVITEPIRIRPTVGQTLPRVVPKGGAEICGHHI
PPGTTIGAQSWTMHHNPAVFKDLEKFIPERWNDPSKEMLQSYYPFGGGSRACIGANFAQLELRHALANFYRTFPKGVSIS
SAESFSKAEMDVDTYFVTLPKGHPCVIQANK*
>Altda111167
MSNDTLSGGLWAEHPSVAQGIIASDYMLRWKLAGALFVMLIVSQVTKMIYRAYIDPLRAIPGPWISSVTSAWIRLQRWHG
RLSFEADKLMTKYGPIVRIAPNLVILNDAEAVERIFVRKDLDTSPTSIRALRVGGHDWTVTYPQHPVARQRRHPVMIATT
TKNMKLWHDVFVTNIEAMVRDLAKSDGGRSEDIVYHLRIATLKNSQVVMGGSGVDLDCSDFPRVVGEYNFLVVWRLCLPE
WLFAWLQYGPFAHPRFRVRSSDKLFDLGAALCKQAAEGGEEPTDNVYKLFTAPNAKYPVEQSWTNPEIGAEMAGQVLAAT
ETTSSALAFIYYELAKNPSLQEELYGEVAAHEGYEELDSLKLLDACIKEGLRYRPPVALTGSRLVPAGGINVLDYHLPAG
TVVTTQSLSMSRQRPDLFPDFDTYNPRRWLVEDEHSAERRKMLVPFGVGARRCPGGNMATYQMRLILAATFRAFKVELAP
ETTPEKMAPFEANGYRSRHDRCDLMFQPRTA*
>Altda111349
MLDIRLVIKFAAGILLHATVFSRHLEWDRRAPNILAFAYAAFVATVVIIAISEGVSLRLSVVSASAVVTCFLGGFLCSMI
IYRLFLHPLKLFPGPIAARVTSLWIIRQNIPDLKFYVKLRSLHDQYGDFVRIRPREISICHPDAVKDVHGPRSNIKKGEF
YDQTYPFHTLQFIRDPDLHKQQRRYWDKAFHNTALQDYMPRLKRHYRLTADIISHHAASSTPINASGAFLDLFFDVISDL
TFGQSFDTQTTNQRSPILADFLRKQKAVGFALLNMPLLHIARNLRILLKRQKSWEGWYDEALQARSKMHSHEPDIYTYLS
QSDGFKNNALSEAKLAIVAGADTNAITVSNVCYLLCQHPVYQAQLYKELSGLRSLDGVIDDRDLLGKSYLTGIINETLRL
HPPVPSGLQRVTPAEGAIIAGQYIPGHMNVTTPTYALHRGI*
>Altda111443
MTSFVQQLDNVPQVVAIVAIPLFLLASIVIYGCYLHPLAHVPGPFLAKFSPIWGMRALYRMKFNSELQALHQKYGPVVRV
APNEVSFATLEAETTIYAKQEDGRFSKAGTFLTLFSDLVLNAPTLITIPDPALHKRLHKVIQQAFTPQALASQEPIQNLH
IERAIPEFDEIAMKGFEIDLADKLETMFWEIIGDLAFGEPLMAGKRRSMPMVEALSFMLVMPGVAPALETARRIISAMPI
PSQLSKLVPSKKLRDCIDRQDGREDFITAIMSSEKQGLTLDADAFFSNAMGLTLAGYQTTATTLASTFYHVLRYADTYDS
LCAEIRSAFTSEADITGERLARLPFLNACIRETLRLLPPANGKTAQRTAPSCTIAGTYIPAGTIVSADLYTIQRSPQYFV
DPANFRPERWLEGAEENGFDRDNRSASRPFLIGSRACIGRHMAQQSIRLIMAKLLWRYDFALLDRDGFIWERDAGSSLIY
TDYKLLVQVKRI*
>Altda111620
MQFSASLFAISFVASALILVWVFRIGSRASDLPPGPPTLPLLGNLHQMPKKKSHEQYQLWAKEYGPIYSLILGQKTVIVL
ADGTVMHDLLDVKGANYADRPNTYVRHLFENSRTVMRGYDDVLRLERKLYHAALNANTVQKYIPYQELETLKLCVDLLEK
PSSFIEHISRTIGSISASITYGFRLPETESQETKELMGNSHGFVRLVGKSQLLDMFPAVRPILDIIPRQWNTLAREAVQA
YESERAVFYKYYNKAINGSPTCFAREIAASQEKWRGTADGELLTNHAAAYIAGVSFEAGADTSIYTLQTFFKAMLLFPEA
QKKAQQELDAVVGPDTLPSQGHLAGLPYLNAVAKETLRWLPVGLNGAVPHATSREDHYRGFRIPKGSTVILGVWAANHQE
QDFPNPRDFIPERQVQDTSIFASQFAATPRERGGYGFGSGRRMCPGIHVATNNLLIAMARILWAFDIRPATTANGQEIPV
DRDAIADSAAGHPLAFACEILPRSNNRTALIRKEWELSSNQRLEADGNWKKNKL*
>Altda112211
MAPYAAEWKIQRKDITKIASTNVSLSVFDRVQETEAAHFLLNLLDSPDKLFDHIRKEAGSVILKITYGYTTVAKGNDPFV
DLAGKTMEQFADATVPGRWSVDIFPFLRYLPEWLPGMGFKDTARRMAAQLNQCTNQPYEFVKKQMAEKRHSPSFLSQCIE
SIGDDAEMEFVHKWAALALYLGGADTTVSSIMTFFLAMTVFPDVQKKAQEELDRVVGGSRLPAGKDRESLPYIYAVMKET
HRWHLVLPMCLPHFSTEEDTCRGYRIPKGSILLPNNWHFTHDPEVYPDPMVFRPERFLETPAHKSEPDPRNFVFGYGRRI
CPGRHVADNALFITIAQVLAVFNVTKPVDENGRVEEPEVVFEPGAISHPVPYRCVIKPRSEAHEQLIKASEQSYPWEESD
AKELESIKW*
>Altda112345
MDEHSGLSQGSKLVSLFAMSVWLVVLWIGYRIAIAIYNISPLHPLARFPGPKIAAASYLYEAYYDWWLEGRYGKVIARMH
EQYGPIVRINPDELHCSDPAFTDEIYAGPGRPRDKWQHQLNTGGAGPVSVTGFSTVDHDLHRARKAPLSKFFSRQQMLKL
EGEVHEFAVMTADKMLTFAGKSAFDVKEAFNCYTADVISQYAFGEPMGFVAQEGWEPNFATWVKSFFKSAYMMRHNVLGR
KMAQVLPFMADYLGEDIKAVMRVMNVTIPQYIAQAVENPENGRVFAEVMGKDKTMSEEEKYRYNGEGFNFLLAGTETTAA
ILTVFTYWTLAKPEVYQRLKSDLSSAGINTQTVKWIELEKVPYFWAVLQECLRMMPGVSHRSARIARTEDLHYVSADGKS
DWVIPRGTPIGMTSMINHWNRKLFPNPDEFLPERWLLEDGSQNYALQKKLIAFGKGSRSCIGEQLAYCELYIMGAYMVFN
VLPRAKLVDTTKEDISYDHDLIVAQTKKGSIAVRIAIE*
>Altda112619
MYDWLQFFTFDVIGEVTFSRRLGFLDEGRDIEGVIDANWKYFKAAAPREDINQRDFLSCFIREKDKDSTLPASAVPTWTN
SNIQAGVDTTSILESALFYHLLKNPTTLATLRAEIDDAAKTGRISEFVSWKESQTLPYLEACIHEASRLHPPICFPIERI
VGKEGLHIDGFVIPPGTRISMSPWTVHRQKWLYGEDADMWRPERWLVGEEQKRAMYGSLLTFGAGHRSCLGKNLSYFQIF
KLVPSLLQKYDLELVRPDEEWKIENHWFAQPSGFEVKISRRK*
>Altda112930
MDNISVAVPNWISLEQQSIDLDKRSIIAAIFAGFLSFVYLVSFLNEVLFGVKAPVAGKRSKLEPAWLLRMRFIRGSRTIL
SDGYNRFRNTIFKIRRIGADVVIVPSKYVDEIRTLTGDKTRGVEPFIKDFCGEITKGMCFLDSDLQNRVVQQRLTPILGA
LAPVMKNELDYALLKEIPGCRAAILSRISARVFLGPEECRNEEWLTTTAEYTDRGFKTGMILRIFPKRIRPIIAPFIPMY
WGLLKNVATARRVITRIVESRQSAEKESNGDYEKPADILQGMLDGAKGEELSLANLSQRMLILSLASIHTTALTMTQTLY
DLCEHPEYFEPIREELVRVLREDGGWGKTTLNKLWKLDSLIKESQRFSPVFTLTFQRIFHQSITLSNGTHFPSGTRIAVP
THWMLNDSTYVPGAADPSTFDPFRYSRIREDPAHPENAQRHMLAMTEPSNMAFGYGRYACPGRFYAVNEMKMIMGHLLLR
YDFKFVEGCSRPKNFTFDSDMYPDRSARLLIRERTNIEDGVEELLGRTMVKD*
>Altda113768
MALPSILLAVAVLGAYALYKYWNSSRRQRIPTGLKPLPGPKGYPILGSVPEVPEKNGFIKFADWGKQYGPIYQCNLAGHN
HVWVSSDKIAKDLLSKKAAIYSDRPHIPSLIDDNRSSAQYLPLLSRNAEGHTRQRKFANIIMRESEKATFHRYPEIESTR
MLTELLDAPDQYNHILESFISRVTCRLAWGHSEGSDELKQRARELLIGVSPTGSLSNKLPFLMSLPDWLSPPKAWERRRA
ITERTWFQTMQEQVVDDMRSGQAAPSWMKTFLDGRSKWGFKSDTEGAYAVGMHGIAGALTIAAPMQTFCLAMTYYPQFLP
MLHEELDRVCGDRMPRSEDRPNLPFLRAIIRECIRWRPPVPTGIPHYLIQDDEYNGYHIPKGSTIHPLEWAISRDPDLYP
DPEAFNPLRWIKPEYPTYQEPLSQYPTIINSTQFGYGRRICTGQGVADEDLLIGIGAIAWLFDIKKSPAEPTIPPVMKPT
RTEYKIGMNEKASISNEELNAGLDTTEPTMEEKILAKFSYPGCGSTDDTPKKSKAAEPAYKPLEWGDITKKPEDPTLDYS
ILLIAKPIPFKFDLTPRDTVRMNTVRDLFNQGVENGDYPESRNYWGPNQGRDLPVGWSKV*
>Altda114492
MNAVRSPYTRSTWFNAATRTEVGRDHVFSELDEARHTKRRQQMASGYSGKENLSLESDIDEHVQQLLDLIRSRYLSTATH
YTPMDLGSKIQYLTLDVISKIGFGKAFGDLKADADVDNYISSGRDGLSIIVLVAAFGLAPLLHWPPIARILGPSEKDATG
FGKMMAVARGLIESRLEKPTNGRSDMLASFIRHGLKRDDLITESMLQILAGSDTTATAIRATMLYLMTHHRVYRKLQAEI
DATVASSQASTTSDIVSDETLKALPYLQAVAREGLRMHPPITDVVPKKVPIGGDKFVLDGKEHFFPGGTNICYNAWGLHH
DKKIFGEDADCFRPERWLLDDQDETDRKNLNAMIRTSDMVFGYGKYQCLGKPIAWLEIRKVIFEFLRHFDWSLVDSEKPW
RSLNYGGIFLQDQLNVLVTEREPSLR*
>Altda112871
MANLEPIPGPPGLPIVGNIADIDATNPIQSMCNLTLKYGPIWKFWLGAERIVIANQAHMDEICNEERFSKIIAQSLQQVR
NGVHDGLFTSYGPQEENWGIAHRVLLPQLGPLAIRNMFNEMHDIASQLVMKWARHGASHRIHVTDDFTRLTLDTIALCAM
DYRFNSYYSEHMHPFIDAMADFLKTSSDRARRDPITQMFYGAESQKYWKDIELLRKTSMDVITTRRQNPTDKKDLLNGML
NGVDAKTGKKMTDENVIDNMITFLIAGHETTSGMLSFTFYYLLKNPQAYEKAQQEVDDVIGKNSITVDHLTKLPYLNAVL
REALRLQPTAPSVGMTAKEDTTIGGKYAVKAGVPLVALFPMVHRDPVAYGEDAEEFRPERMLDAEFEKRNTEFPNCWKPF
GNGMRACIGRPFAWQEALLVLAILLQNFNFTMDDASYQLQIKATLSIKPKDFYMRAHLRNGISATSLERKLASATLNEPS
PASSAPGVQKEKAAKGKPMAIYYGSNTGTCEALANRLASDAANHGFNATVVDTLDAVRESLPTDKPIVIVTASYEGAPAD
NAAHFVNWVSTLKGKELENVNYAVFGCGHRDWSKTFHKVPKYLDATLEERGATKMVEWGSTDAASGDIFTDFETWEDQVL
WPAMREKYGSTEADGEGSLETSLDVEVTAPRSSTLRQDVREARVEEVEVLSNEDASEKRHIEISLPSGMTYSAGDYLAIL
PLNPKENVQRAMRHFGLTWDSMLTISSAGPTTLPTDTPISAVDVLGAYVELAQPASKRNVVALAESTSDGAEKKQLERLA
DEAFSSEITAKRVSVLDLLERFPSAKLPLGVFLKMQPPMRVRQYSISSSPLWNPNNVTLTYSVVSAPALSGQG
>Altda114566
MEPESLYSRAIELMLRSLALLRQIPISVVLAALILAAYIYVPRLRFKSQMAKFPLYLAHLSSAERRAKFLAGAKALYKDG
DQKFRGLAYRMQTLDEEQIVLPLSALPELRKAPEEELSFYNMFSKGLEETYTYVDIRFLPEVVDTIKRDLTPKLTNITSK
ICDEVDAALNTHLPSHDQWTEINVSQTALDIIAKVSAHLFIGGDVASDPGYLDCTKNFTVHLGEATRAIKVTRAWLRPLL
APRLPEVKRLLATRKKLRSYVKRVMEEREEAKAKDKNWVPPEDMMQWLLDRSDARNDTLEDCTAAQVLLILGTINASMQT
LIAMLHTLAVTPEYVEPLREEVRNTVNADGSIPVSAMKEFGKIDSYFKEVGMHFPVIIEPYFRRVRKGYTLSNGQYLPPG
AAIVIANPLITTNSQYNSFDGFRHYKLRETSAQKDKPNHRWLIANETEFRWGYDNHVCPGRFYAHNLLKIIFARLVERYD
IKMLGGETGLENRYAMVEHGNVVMEPRDKPLLIRRVKGGKEVDKA*

## Sheet: A. tangelonis
>Altta1114044
MSKPEPQLPLGSSSILRGFAESFSFHNSPESFITSRILAFQKEHPEAVENRAIVRAKVLNRNVAIVSSYAQIHQVLAQDAAGYEACGAYSELMAPFFPSPNLLLTDGEKHTSMRQTWEARMKDLKEMLRSVVGLHTDQHFSEPSISEIDMYESLKTLSWKILLGTFLDLGSNSSLFDTIESLQEDLLRGQFSLFPVTVNTGFWHSPRKKGKEANRKLQARISQHLKEEKRACPFATADDNELEDVAKHSVLFTSSLAVKALASLLTALLLNLFLYQTNDGQSLAESLASEGDPDKTSLRLRAILMETERLSPPIVGIMRRSTRDNIISSPGDQADIKIPKGWDCWLYFVGSGRDPTAYGSSWDVFDANRYLDESVLPGVAFGAGPKTCLGRDAIREIAL…
>Altta1114061
MSTQDYGSRLLSYVTLLDIALALVACITVQILYQIIYYRFFHPLRHFPGPFWASVTRLWIAYHNIKADECELELALHRKYGPVLRITPTLLLVSDATKLPEVYNRQSNKSNHYITGSFGKTESLFNMREHKHHAHFRKIAAGPYSFSNVKKMEGLVDDRIQQWIDRLEELFSNGKKFDFAPWAVYMAYDIISEIGFGAPIGFIESGSDIDGLIKGFHDGLLPFGLMARLWPFTQWAKGTWLGERYLVAKPEDDSGIGTLMRFRDKLIAQRLEDIEAGKIERVDLLQTFLDARTEDGAPLDLDYIKAEILLVLLAGADTTGTAFQAMIAYITSDAQVYTKLMREVDRVTREGNLSSTPQYDEVLEHCPYYVACVKESMRLCPSAPNIFPRLVGPSGMHLH…
>Altta1114108
MELLLFFLKFCFYSSILQNILDRGWPPCLSCGISGNGLLVAGRSSLRRYTVNMHSRQRRYLAHAFSSQSLRNQEAFIHHYVDLFIRQIGRIGGSASQGINLEEAFNWLTFDIIGDLAFGESFDAVAKGQTNFWVSLIIDATWFMMLGNLRYRLPIITVFLPFVAPKGAAKNFHQHMLLTQEKLSRRLKMESSQSRADFFSHLLRKDGSDVPEPELRQQAMTLIVAGSETTATCLTGLAYFLLKNNESLARLTQEIRSQFQSCDQITGDSTANLTYLQAVIEEGLRIFPPAPFGLPRTCPGAVIDGHHVPSGTTVSVDHWTTKHDSRYWDEPMEFKPERWIDRTSQDVREASQPFSLGPRSCLGINLAYLEMRIILAKMVFEFDWELVNKDLDFLKETRL…
>Altta1115656
MGLPSMLFAVAVLGAYVLYKCWDSSRRQRIPTGLKPLPGPKGYPILGSVPEVPEKNGFIKFADWGKQYGPIYQCNLAGHNHVWISSDQIAKDLLSKKAAIYSDRPHIPSLIDDNRSSAQYLPLLSRNEGHTRQRKFANIIMRESEKAAFHRYPEIESTRMLTELLDAPDQYNHILESFISRVTCRLAWGHSEGSDELKQRARELLIGVSPTGSLSNKLPFLMSLPDWLSPPKAWERRRATTERTWFQTMQEQVVGDMRSGQAAPSWMKTFLDGRSKWGFKSDTEGAYAVGMHGIAGALTIAAPMQTFCLAMTHYPQFLPMLHEELDRVCGDRMPRSEDRPNLPFLRAIIRECIRWRPPVPTGIPHYLIQDDEYNGYHIPKGSTIHPLEWAISRDPDLYP…
>Altta1116239 MPFLLSTTTWLLIAGIIFLSINIAKGLRDPLSRVPGPWYSRWTSAVLTYHWLYGNQSAYIHMLHEKYGKIVRISPREVDIASVSGAKQIHSFKNPFLKSELYERLKGGNGSHNVFSTRDVDFHSRNRRLLSAPLSESNLKDVEHVVKARADLAVENIGLAMQKRGAADVLKWWTFFTTDVIGELTFGDSFRMLEQSKENQYTQDLRANATFDSVRLAFPSIVKLASYVPLPFFSQAHKATQRMVSYAEESIHRYKTTMEAEPQNPKPTLFTKLAKAVGESMPEAEMISNAQAYITAGSETTSVTMTYLTWSVCRNDSIKARLLEEIKSLPVDYNDQELKALPYLSQVIQETLRVFGSAPAPLPRDVPKSGAHVDGYWMPGGTVVQ…
>Altta1116737
MAAGYSGKENESMEGTVDKQVAAFIELIDTKYISSGTEYRPMDFSLKAQYFTLDVISALAFGKPFGYLTKDEDLHDYIKITTAYIPFMVTLGSLPWLADLLHSRLMRGLLPKDSDKLGFGAFINVAKNVVAERFAPGAKSQSDMLGSFIRHGLTPEEASSESLLQIVAGSDTSASTIRAVILYLLANASAYKKLQAEIDNGIANGTISSPITDAEARRLPYLQACIKEGLRILPPATGGNFKSVPPGGDVLAGKFIPAGTQIGSSHLSIQHSTATFGPDAELFRPERWIEASGDPARLANMASTVELVFHNGRYKCLGQNVALMEFNKVFVELLRKFDFSTVKPHMAARMSCAGIWIMEDFFVRVTRRTE*
>Altta1116585 MAVGFTKPALMAQQEILEVQTAKLIHAVKTQGKNGKALNMSDWLSFTTFDIIGDLCFGESFHCLDEGVATEWALATTNVLISSTLDMAVRRVTGVGTWLNQMAQKLMPKEAMKWRMITFMNTKKKTFDRLADETSSHKDFIYHIQRNKDARKTLAPTELLLNMTLLVTAGSETISTLLVTFMYNLCVHREIHKRLATMIRTTFADPSDITLQKLEELVYLDACIKEALRIFPPVSSNLPRAVPAKGAQIGPHILPGGSLVSVAPWAAVRSESNFHLPNEFHPERWLRNHPEQGWDPAFENDKLSASTPFGAGPKQCMGQSLSYYEIRLIVAHLLWAFDFELETEGVKGAKNQLWSLSPSTELLRSYQTLNRPELYIRFKEREMV*
>Altta1116448
MTNPKPSLIPILESPSLDITTISMPIVTTVSLGVVALISLVIIASNKSKIPLANPPDRFKTSFSRQLEFITHGLDVVENARKRYGKQPYRLITNVGETLVLPPSYAQMIRNEKSLHFGTTFAQDFHGYLTGFEPFGTLGDKRDLVQKRSTNCVVYFTSKPLSEETSFALDVVFGDSSEWKETNITNDVINVVSRLSSKIFLGDKLCRNEDWIRLSKEYVVTAVETTKSFLAWPKYLHFMIPWISKDAKLVIRQLDGIRAILKPILEERELMKAEARKMGTPVPVFEDTLEWLQQESQGAAYDPAAYQMVLTVAAIHTTSDLLCQVLMRLGNEPHLIDDLRAEIISVLGAEGLSKASIANLKLMDSALKETQRMKPLQMLSMKRIAEKKVVLSNGFTINK…
>Altta1117703
MSQASVQSASQAVLSLFVPSIAFSIIGAILVFAVRLLRNDPKKGNYKPLPGPKGLPWIGPIHKFPSQHVYKKFAEWHEQYGPIYQFTLFGVTHIRINSEKMAQDILAKRGAHYSNRAPTPNIPGAKVDAEYLPLLDNNEALTRHRKFAHQCLAETYNFDMFGFTHLEITRMMYMLMKDNRNYPDLAEEFTHRVSARLAWEDPTLSRGLNQSSAGLLSAISPAGQLPNRFPVVQKLPNAINPWYWREKARHDKQREFWVGAMQAVKAKMNAGMDGHSWSRTFLKEQTRLKFPSGVPDDKEGAFAVGMLAITASLPMSSPIQTYFLAMCHYPQWQKRLQQEIDEVCGPDRLPTWADAPKLPVLRAIGKELIRWRPPVPTGVPHEAERDDVYDGYFIPKGAL…
>Altta1117947
MSYPSYTVLALVPAVAWLVYLQISQWRFKRYAHIPGKLSSNLLFGHLGHIAAEYRRAGFSSTVHPDYVFENIWNAQGSPEYMFFDTRPVQYPLVLVASHEMAEQVSRASKTQQYSVTKSPTVQQGFGELIGRYSLISENGESWRGLRKTFNPGFAPQHLLTLLPVVVDKTCTFVKRLDALATSGVAVEMESYCTDVTFDIIGDVVTNIDCRAQDDSEQAHDIVRNFRTLKAVYTGDNGLMASWLNLPLRVKKYIYSQRLDSAVKKCILEKFADIKDAQHCDTKGKKDRSVLALALEGVDELTPYILQSTADSVKSFLFAGHDTTAILLQRLFYALSIHPDCLAKIRAEHDAVFADSEPSDVFLERPDETMKALKYTSACIKEALRLWPPAGSARMSHNG…
>Altta1118162
MIRGNDQSDKNLVDQLLTFVAAGHETTSSALTWTSYLLAQHPAIQARLRSEILEYIPDPGVLSSPDFDVARLLESMPYLNCVCNEVLRLFPPVPLTSRVAVRDTTVCGHFIPSGTMFWIVPWAINRSPKLWGPDAEDFVPERWMDTTTGRATMNGGAESNYSFLTFLHGPRGCIGERFARAEMRSLVATFVGNFEMELADPNEEIVMGGTLTSKPRNGMKLRLKDVKWGP*
>Altta1118446
MDDHSGLSQDSKSVFPFAIATWLVVLWIGYRIAIAAYNISPFHPLSHFPGPKIAAASYLYEAYYDWWLGGRYGKVIARMHEQYGPIVRINPDELHCSDPAFTDEIYAGPGRSRDKWQHQLNTGGVGPVAVTGFSTVDHDLHRARKAPLSKFFSRQQMLKLEGEVHEFAMMTANKMLTFAGKSAFDVKEAFNCYTADVISQYAFGEPMGFVAQEGWEPNFATWVKSFFKSAYMMRHNVLGRKMAQVLPFMADYLGEDIKAVMRVMNVTIPQYIGQALKNPENGRVFAEVMGKDKTMSEEEKFRYNGEGFNFLLAGTETTAAILTVFTYWTLAKPEVYQRLLADLSSAGINLQTLKWVELEKVPYFWAVLQECLRMMPGVSHRSARIARLEDLHYVSADGK…
>Altta1119204
MSIPGPSRIPRVPSEHSLDELVQSLPVVMTISLGIMVVLSVVVMTSGKSKPPLANPPRWYQTALFKRLEFQQNGRAIMSEARRRYGKQLYRLITDTGECLILPPEYAATIRNSMDLSFAEAVVRMFSGHVHGFKMFAVLLHEKRLVQTVVMKQLTKYLNTLTKPLSEEATYACDVIFGKDPEWKETVIADSILQLTARLSTRIFLGDTMCRNEAWLSASKAYTATCFIMTLKMAALPPYLKFLVPYLSSEAKTVRENGNLCRDILTPLFTQRQALKEEARRNGQPEPVFNDMIDWYEQEAQGTKYDPALFQTALSFVAIHTTSELLTHALTLLASEPKYVDALREEIVRVLSSEGLTKGALANLKLMDSCLKESQRYRPAAYLTMRRKAKRTVVLPDGT…
>Altta1119245
MQKELQAATSEETPECKDEWKEVDLMRLLNRITTRMSAHFIVGPDLCKNEAWLQASIKYTETAIPTGIILRLFPTFLHPFIVHLLPVRWGANHCVKEARCLIVPLVERRRKEQAESPQGYVKPNDFVQWMMDLAKTENESDPTNIAHRALIMSQASIPPAALTATQVLYDLCAYPEYVEPILKEALAAIKEDGEISQKTLFRMRKLDSFMKESQRVNPPQLLSFQRYAAKSLTLSDGTHIPKGTQVCVAASSISADPQIVHDPERFDGWRYYYKRLVPGEENRHQFSSIDTEWLHFGYGPHACPGRFFTANEVKMIVVHFLTKYEVAFRPGEGRPKNQVHDELVFPDLAARILIREKKIADTL*
>Altta1120171
MESVPTTVFVFAPLSAVILHEFVLRRVEVDHLTLQILGLAITVYWVLFYYIGFVAATLVTSFFWVPLWLYIGAYRAFFHPLNVYPGPWAAKLSRWWTAKQTYDSGLHYHRVLQRLQSRYGDYVRTGPRELTIFDPAAIQPILGAQSSTSKGPFFDVMEKSLHLNRDKAFHRQRRKVWDNAMKISLSDYAPQVENFTDQLLTRLRSEEGRSISLFEYATYYSYDVMAALAFGKPMGFVKGEQSDVAASILATFTNSVQVLGYMYHMPWLMNAIGVLTSFAGPMKEWRDWSVSQMKARMQVRDAKPDLISHLINSTPKTPEGRELLYGESRLIISAGSETTSSALTFLFMHLATHPHYIAAVRAEFLANIDNYDCQRPMPMLEAVIQESMRMWPSVFFGSQ…
>Altta1120789
MFRSDTAMFGKVRDRRQMTHSICSNGRLDVYGFQRNVSKYDTTYSPFRLAPDFTSTWNTSNVDVHKSRRKLLNKLFSEQHLDDYGTLITVQVDEFLRQMLEASPKDENGMAGPINFAYKSDVVAREIITSLVSGQTYGFQSGDTKSASLLADISKFERKLYLLGFAPWLKMLPSFKPTPALAQWIVQSSKQGLASESKNTLVAKMLAARDEDKDAEFSRNDVIADARFFLLGGSVTSSSALSATLFFLLHHPVEMQELYDELRETFPLYEDIKADAQLMRCKRLRAVFEESMRLAPPVPTLLPRLVGPGGIIACGRYIPEGVVVGAPCWAISRDKRYFEKAHVFKPDRWLADSSDPVALEKVLLATRASQPFSYGPRACPGRALAFRENGLLLAKLVYA…
>Altta1120882
MELPQPRTIVASLLTIVFTLSYYRSVTKKTGLENFPGPWYAPYTAMHLRWLFARGTIHEYVEKMHKQYGDVILLGPRQIWVSDKGAMKQILLTIDLPKVTMYAEISRDRSSPGLFGEIRPVPHRNLKKFLSPAFTVASVDKLDTYFKACVSTLLDNYYDEVNKADSKDLSFRPNGNIQTDLMRDLHCLALDIMGESSFGKGFGQIDKIFDPRKMLSSRDKRWSKIPNAILDGQARRYGLVFIKRFLRRMGYEWEVDWPKEMTTAICELVDERAAAQGSANNAARIDVLQHMLDEGARPDTGERMSNQDIIDQMSELLLAGSETTSGTMACLFVELARTPAALNKLLASLPPLSPSSSILDSKTVRTDPQYRYLEACLKENLRMNPIASELGRRTLDQGH…
>Altta1121740
MTIKSFYLVGQDKNVFRQDIHIDQYHDFEALQVAVAEQYNIIQSTGIALQDSKGDDLPDLDAVLDCDEEIGITVDGQAIRDPAGPEGLPFVGSYYEVFPDHLGNHARLFQKYGSLIKYETMGKQNYLTNDPAIATVAFQESAFFSKHITPEHPLAGIKDNRALFICDTDTDAWRQAHKFIPPSMAPKAIRHYTPLMEASVKDSFKVFDKLDEEGEAWNVYQYMLKLASQTVFKFALGYDAHHFDNPDSPLSELVILIAQSLSLNKKVASRGAWYAKLSAIPFTAAYDLDKIRYRLWTILNQAIDQAPKGSSEEDLPLHSAALGASCVVDYLKRATDDNGNKLPRELVIPNMLPISGAGFTTTSSLLSWLLYSLCVYEGNQDRLLQELVDAGVNENTKWT…
>Altta1122575
MAILAALVIASVVVSLYYLLKIGRREAGLPPGPPTLPLLGNLLSIPTKNAHFQFTTWGKQYGGIYSLKLFHTTAIVLSDRRLVRELIDKRGATYNSRPPFFFAEHYIARDPANIPLVVFMPSGDKWRLCRKLYAQCFNEAKVEKEHVGIVEAESRQMVHDFWHEPGGFMMHTLRFSNSIIKSLVYGTRTRHADELQEYTVMFKKYVELLEVGAIPPVDLLPWLVYVPQWMWRGRWKNWRNKGDESGQAVNSVFTNMAEPVLERRRRGVRAGSVYDFLLDEGEKGINLTRRDLDTLAGSLIDAGSDTTASAIRVFIQAMIKYPGIQERAHRHVDEVVGSKRSPIWSDVAKLPYVVQIIKEVMRWRPVASIMPHHSTADDTIDGYFIPKNTTVLINVWDLN…
>Altta1122623
MIAVDSHPTNGDGDSTNQDLYNQDDKHESFNVALLSITISMALQSFFISAIAAYPTVTLFFAPFLLLFIRSIYRIYFHPLSHIPGPLLPKLTSIFLHYHAYIGDEASTIHKLHERYGPYVRVAPNEIDISDADAIPAIYVSKGGFPKAACYANFDIDGHKTIFSTVDADYRSPRAKAVVPLFSTKALRENEKAIWGCVDRMVERLKEESKTRRPVNVLNLTRSLAVDAVSTHLFRENYDGVSERGPVLSVSAFVDAFVAVGRFFYLPNIAFVWLEWAVGKWMPDPETDDSMMLVDKFVSALVTNTSEKSTTYPGRLLAAGLSDSEVKAQCKDLVFAGTDSTGMNLATIMLNLACYTEKYERLKEEIRSNAALGFDAQEVQALPYLNAVVKEGLRISMAN…
>Altta1122781
MAILSPTVLFVVSLLATLYLWFRRRQDSKLPPGPPRLPILGNLHQAPKEAVWVTYQKWAEQYGPLVYLNFGGTSVILIGDHEVAKDLLDKKAMIYSSRPRMDLESKQLLKNLLQSNDFPKEFERFAASIVYSITFGMRIITGDEWQLQTSHECLKNFTIAGQVGAWIVDLFPSLNSLPAPLTPWKKTAEAWYQMWENLHMANMEDALKRKGWNWAKEFNKSKEAKDLAATEVAWDLGVLCDAGVETTQIQLQIFILACVAYPDWIAAAQKELDEVVGTNRLPGFEDLSNLPYLQAVVEENFRWRHIVPAGIPHATTQDDFYKGYLIPKGSVVVPVFAAMRQNSSTFDSPEVFRPERWIEKSQPSNFGYGRRVCPGRFIARNSLAIAMARLLWAFNIRSK…
>Altta1122891
MLKNERALDDLVRLFGDKLGGFADCQDAFGFGLWLEMFSFDVVGAVFFGSPFGFLETSSDYGNYIAAVHTALPLNSVVAMAPLWIRKYLLQVGVMIPKVLKAIIATDGVRQTAVRETGVAQERTLNANANRTDVLSQLLSIMREKNDCLTIKEIHVEMWAAVTSGALRAIFYFLMKHPDKLAKLVQQIDTAYLDGTITYPVQYNQATKMPYLRAVIQESLRLCPPLAVPMARYVPVGGLQLLGHHIPAAFKVGMNAMVTQFDETVFGKDAREFRPERWLEGEERFRLMEKAMLVFGAGTRTCSGRHVSVANHISMQYRID*
>Altta1124759 MEAEPLDPWAIGFMRRNLAMLRQTPMSVVLAALILLASIYVPRFKFKSQMARFPLILEHLSSEQRRAKFLAGAKALYKDGSQKFRGIAYRMQTLDEQQIVLPLSALTELRKAPEEVLSFYDMFSKGLEETYTYVDIKFLPEVVDTIKRDLTPKLTKITSKICVEVDAALDTYLPSHDKWTEINVSKTALDIIAKVSAHLFIGGDVAKDPGYLECTKNFTVHLGEATKAIKVTRVWLRPFLAPRLPEVKRLLETRKKLRGYVKRVMEEREAKIKDPDWVPPDDMMQWLLNRADRKKDTLEDCTAAQVLLILGTINASMQTLIAILHTLAVTPEYVEPLREEIRNTLNSDGSIPVSAMKEFGKIDSYFKEVGMHFPVIIEPYFRRVR…
>Altta1124943
MPAVQQEIFDSVKDNFPLCDEWTPISVVSTLTQIVARVSSAMFGGTTLSHNKPWVAASIAFAIDGFIGAQKLKKYPVFMKPLVAPFIAELRNIAKHYKAAEEAAIPLIESRRKRQDEAMDLLYWMDEQAKGEEKDLKFLAGILLKVSFAAIHTSAAAPAQLLFDLCERPYIIHELRKEIASVMDKDGMISKAGFLKMVKMDSWMKEAQRFNPLLLITFERVVHRPFTLSSGLIIPAHTTIGIPTQAITMDPALYPDPETYNPWRFSKLREESVENEGKAQYVASNPASMSFGYGRHACPGRFFATQEIKAIMAHIIMGYDVRFSEGQKRPNSLCVETQYLPSSEATVEFRKR*
>Altta1125155
MAGIFYVQQLDIVPQAVAIVAISIFVLTSVIIFGCYLHPLAHVPGPFLAKFSPIWGMRALYRMKFNSDLQALHKRYGPVVRIAPNEVSFATFEAETTIYAKQEDGRFSKAGTFLTLFSDLVLNAPTLITIPDPALHKRLHKVIQQAFTPQALASQEPIQKLHIERAMPDFDEIAVNGTEIDLADKLETMFWEIIGDLAFGEPLMAGKRLEALSFMLVMPGVAPALETVRSLISAMPIPSQLSKLVPSKKLRDCIDRQDGREDFISAIMGSEKQGLTLDADAFFSNAMGLTLAGYQTTATTLASTFYHVLRYTNTYITLCAEIRSTFTSEADMTGERLARLPFLNACIRETLRLLPPANGKTAQRTAPSCTIAGTYIPAGTIVSADLYTIQRSSQYFNDP…
>Altta1125389
MAFLTTTSLVLAFGTLVLYALSRFFSSKDRRDLPLPPGPKGLPLLGNINDLPKPGILECHHWLEHKDRYGPISSITVLGQTFIIVNDADVAVELLSNRAATFSGRPHMVFSGDMIGWTRTLAMHQPNQTFKHHRRNIASVASSSTSLKVFDRIQNEEAAHFLLNVLDSPNELFEHIKKEAGAVILRITYGYTPNAKGRDPLVDMAGQTMAEFADSSVPGKWSVDVLPFCKFPTRLALIPEGY*
>Altta1125440
MAFLPIPLLALLTVPVVYLLSWMRHWLQDRGKLPLPPKPPGVPLLGNAVDVIRSGKTGSLHLLFGQHARDHGEIVRLQVGPFTQYFINSDEAVKAIFDKASATTSERPRWIVSNEQICNQENVLLLSASHPRWKHQRKVILQGMTSVTRADAGLDYLHFETAKFLKQVAGNDNLAGNSVQLFNEIGRYTYSAFASQTLGMNIPDEKDPVIEYIFRSGLEQILGTLSGSHLVDILPILDGLPLFLKPWERKARALFQDNMKWSTERLQRVEKAIKAGRVNDSFLARVLQDEKNMGFEDRSEAAYLAFMLIIGAADTSKMSSWSFLEAMMRFPAVQAEALSKIEAVVGVADRLPIYEDLESIPYVRYLMKELWRWRPPVALGHPHMTTKELNYNGVRLPAG…
>Altta1123978
MLVSVAIPPLYIVPPVALVAYWIIWIVYSRSFHPLSQYPGPYLASISRAWIVFQVIGARAEETQRDLHARYGPIIRIAPNEVAIADPTAIKTIYSVSSGFTKTDFYPTFRPSFARHPDLFTDLDERSHARRRKIVNNLYSMSNIVRSEESIDNCTRTLMEKFHEISQKHDVIDMSTWLQWYAFDVIGELFFSRMFGFMAQATDYRGYIAALDRLLPMLTIACVMPSYVRPLFLIGGAIFPPIFKALKSVKSIETAAKDAVDGRSALMKKGMIDGQEDILSGLFGVMKTKGEKVDFGLTEITVEIYSAL*

## Sheet: A. rosae
>Altro354790
MYTITLLLLSFLVVILYTRYNSRPPSGTKTAPGPASLPILGNAHQLGKQPHQQITAWAREYGEIYKIRLGWNNWYMICSP
GACKEILDKQSAHTSSRTPLPVSGDALGGGMRFLFMEYGPEWRKLRGISHKLLTPAVSATFKPSQDFEAKMLLEEILKGA
DAAKGNGVSYKAIRRYTVSVIMTSTYGRRIPNWDCDEVHGIYDIMNDFSTIAKPGTYLADTLPFLGKLPPRLQWWRKGLK
PYFDKQANLWMSFWSTLKTQMETKQAPECFVKQFIESDYEKQGISELQAAFLAGSMIEAGSETTSAALNTAILYLSANPN
ARQRAIDEIRGVVPPSRSPTFEDEPRLPYIRAIVKETLRLRPVTNIGTPHYTTAPITYKGIHIPAKSVVCLQQYPIHYDS
NVFEDPHSFIPERYLNHPHGSGHYAAGPAASRDHWAFGAGRRICSGVHLAENSMFIVLAKLLWASDILPPLDQQGNEVQV
DTSDEAFDAVGSTTMAKPYLVRWKARSEETKETILREATEARRDGYVLRGVRVGEEGVRS*
>Altro5529
MADPSQEAELHNLFTFSHVAAAAITYLIVASAYHFLTAPSPPSSIPWMGYGKGWIADFRNFTALTKSKEWLLAGYNKYSR
DGKIFVLPATLGMQAEIVMPQSQMRWMFDQPDSVLSAHQAHYDSLQGDYSFIHPYILKDAYHEHVLHKNLFRNLNAIIPG
LEEEVPRTIADVYGTDTENWKTLDVLESFMEIIPVLTNRMLLGEALCHEQKFLEAVLSYTKDVIRNQALMFLVPKALHPI
VGTVLSLPVKYHYWLSSRFTLPMIKQRISDFERKDAGDPEYKSWKEPNDFITWSYRTAQAEGRPEEMQPDRVAMRVLPLN
FASIHTTSITAFETIVCILGCGPEVVEQLREEAHRILQEEGGWTKNGLSRMYRIDSAIRESQRASPIGLTFVHRKVVAKD
GVTTPEGVHLKYGTLFSCPWGAMALDTDMTENPEEFDAFRYSRPREEYEAMSAEEKQSVDALKLKQTGLVTTGVNHLPFG
HGRHACPGRFFVSHELKIIFANLLLNYDFKPLVEKPKKMWVIRFKVPLPVAIEVRRRKSAWTPEAVS*
>Altro26923
MIGAIFSLLTVENGMYAVVASIVFTLLTCIYRVYFHPLSSFPGPISYKLSGWPLLWQAYTGDRHIHHLLDHEKYGPVVRI
SPNTLSFSTASALHTIYAPRDANVKKGEWYKTFDIAAGTYSSFTETDKEKHATKRRWMGPIFSPESLRLNEGKIHAVIER
FCETLRDFERESGGEKGNGWSKRWNANEIATYVGFDMMGAVVFGSDFQTVQKESNRSLANSILPASKLMYWISYLPPAFL
VRPLLRTGLFEELGGKPVADNNHLIDYGAAQVQLQQSEVETEKSSNVERIDFLSRLVRTGDKKTGWYPCAADLGSESLNL
ILAGADPFSGVFAAAIFYLVHNRGALSKATKEIRSIFTSASGITNGPVLGCCTYLNATIEETLRRAAPVPSHLPRVVLDG
GMVIDGIHVPAGTTVGVPMYALHNNPAHFPAPFTFSPERWIESPSNPASSIALARRAFFPFSIGSRMCSGRNLAYLQLKL
TLAHLLWRFDLRLAPDESQRGGGKPGLGIGRERPDEFQLWDALGFGRDGPMVQVRVAQA*
>Altro30549
MEFDRLNIATGMFAIALAYWSSKTVYNVFFHPLARFPGPWWATATYLVEFYYDVLQGGQYLKKVIQMHEKYGPLVRVNPD
HLSFNDPFFYTKVYSSGGQKTNKHPELSQIAATSVISTKDHDLHRRRRRGYIANLFSKMAIFDLENVIQSKVDKLVMRMK
QAYSTGETLIGPLMFGSLAVDVISHYAYGESFGDLDKPGFPCELEETVRGALLLSNVRKFFPGIDAVLMRLPTWLITCLS
PSIISYLEFEKRITDYSIEALKKSQEEGEPTKPRTVFDALVSPRVPEEEKTLQRLKDEGTLLLFAGVDTTARFLTCIICY
LMTYPNILVKLQAELKSHSTPTLSELEALPYLTAVINESLRFQCSFTGRFPRVVVEPLAYKDLLIPSGTIIGASPYLLNN
HPDVFPDPHVFRPERWIEAKARGEYLDKYLVTFAKGSRACLGINLAYAEMYLTIAAMVQNFDLELVDSSIENITPDRDFG
LAFDKNYNFGVNLRVTKVLQD*
>Altro51231
MAFQDNQGNGSYPGLLVLSSLLVSTYVIATGIYRLYFHPLAAFPGPLWARLTVFPSWWHTRTGDRHIWLYSLQEKYGPKF
RYRPDSVVLNTPAAFKRIFGPKGNVKKSIYYEVWPRNVHTINTWSSTSVEVHSRKRRVLNYAFSEAALRDAEVFLHSNID
RWLELIGQQAPKAGEWTTSINMCDWMNWLVFDILGDLCFGKNFDMKEPGSDLRHIPEVMVNFMEILHPIAFGPLANAWVW
LKPRGLDKLLEVASPPVVKKWQDFVEGCLEKRSKVEHELEENPKPEGEVRKDFFHWLFKAVDPETGKRGYSENELFAECE
LLTIAGSDTTSVVMSAAFFYLARRPEVQAKIAQEVKSVFSSYNEIKSGTKIMSCKYLTAFLQEAMRMTPPVAAEPSREVL
PGGTTVGDHYFPAGLHVSTGLYCLSYNENVFPEPFNFRPERWIVDESGKEGSSAESVALAENGFCAFSFGTRGCVGKNLA
WLEMRLVIAKTLWMYEVQADPKNGLGGGSRHGKPGRQTEDQYQIYDIFVAGRKGPMLQMRKR*
>Altro71687
MDWLLLTSIVGISLLTLFTWRRYSSAISDIPGPFAASFTRLWHMHRILEGDQNLRLVHLHERHGHFVRISYDEVSVSHPD
AIAKILVAPLHKANWYKIHALPDYRFQSPMSTTDPKKKIEKSKYIAAAYTVSNLLRSEEHIDRTFETFFGWMDKFASDKK
PMDLNIYISYLTFDVIGEIVFSKPFGFLAQGKDIGNSISNSLALNAYIAVAGYFRWINIALLANPVMTWLSILPVGHLFD
TVTSVLADREKNENVRYDAVQYWFKQHERHPDKFTIREINTQALAAVGAGSDTVAAGIQSFIYHMIRHSDAWERAHEEVV
KAVEKGLCGGRVVSYADAQQLSFVQACVKEALRIFGPVPMGLPRIAPKGGLTIGDRTIPERTIVSINPWVMHYSKEIWGA
DAHIFNPDRWLKEDSATKEKYWIPFGAGYGGCPGQNIAKIELAKIVATLVRDYKIKQVDATQDWQWKAYFTAVPHSWPVD
IEKRV*
>Altro117494
MMSTQVSSLHLLSYVTIPNIILTFVAYITITCSYQIIYYRYFHPLRHFPGPFWASVTRLWIAYHNIKADECEVELALHRK
YGPILRVTPTLLLVSDATKLPEVYNRQSNKSNHYITGSFGKTESLFNMREHKHHAHFRKIAAGPYSFSNVRKMEGLVDDR
IQQWTDKLEEVFGDSSRFDFAPWAVYMAYDIISEIGFGAPIGFIESGSDIDGLIKGFHDGLLPFGLMARLWPFTQWAKGT
WFGEKYLVAKPEDDSGIGTLMRFRDKLIAKRIQDIEAGKVDRVDLLQTFLDARTEDGAPLDLDYIKAEILLVLLAGADTT
GTAFQAMIAYITSDAQVYAKLMEELDRVTREGKLSPMPQYDEVLEHCPYYVACVKESMRLCPSAPNIFPRVVGASGMHLH
GRYAPPGTEITCNPWLVHRDEKIYGEDACDFRPGRWLESEEKAKEYNKYNMGFGYGARVCLGKDIALMELYKAPLQFFRT
FKIEIDESRKGNFVVKGGVGFWEDMWIGIKRRKTAS*
>Altro157364
MHSSYADTSRLASWKAAAGTSVIAGAIIILVVVFIDRLASKPKTYQLFPVWATLEIGLTSHLLSENGLGRRILMLLRRNS
GSLVGLSSRHQILIDSPHMTKLMSQSKSILDPFPAQYTLLVRVFGGEDSLQFKQKLDASYMSLKSPVEKVFLNENAATAA
LERACIPDKVKSFVTFKSNPRDIELWEHSAQIRVINPDSGGVEKVEANFQSLVRDFGACVAIPQLYGRDFLDRYPQALED
LWKFDNDLFPLLMIGLPLWAPLKVLKEGLAARTRLITELEALYRRIDQYQQGDNVNFGADMRDVGETALGRNAVYRREGW
SFPERGAGDLGLLWGQNANTQPLLFWLLTYVYSTSEVLEQLRVELAPYVTMSTSTPRELTSLDMQGLSRNCPLLKACIYE
TYRLVNEPTSIRSVGSSPVHVTDGELRHELKPGTFVSVPYSLVNRDASIYNSPNKFDPGRFLELDPSSGKLTARYGRLKP
WGSGPAICKGRIFAEKEIVTLAAAIIEMWNVDPADGVWKLPGMIPGTGVRKPTNDIRVVITRRT*
>Altro211749
MALTGLFAKAIGLGAVLLITRYVLAYLQSPLKSIPGPFLAKFSDIWRFLNHYGQTHIETQRKLHEQHGDIVRLGPNTVSV
ADASLIKTIYNTRGTYLKSDYYSINDALQDGHLIQNIFSTRSNEFHSKNVKPVQKLYSLQNALQIESIMDDNLRTLCSQL
DARFVEGANNDQTCDIADWISFFAWDFLGDMTWSKRIGFMEQGTDVGDMLGTAERVMRYFSVVGQIPALDKWLGKNPKWP
RSLYKFDDFSVAAGFSVERFMERMQNPELGNGKKDFLNGFLEAKKEFPDLVTDNEVIGYMIINILGGADTLAIVIKGIFY
HILKSSASKERLVNELLSARLSFPTSYTTIEQLPYLDACIKEGLRMHPVVGHILERVVPATGLTLSNGTTLPPGTIVGVN
PWVLHYKESIFGAKPHEFRPERWLQSEHEESGAYEARIKKMKDADMSFGGGNRICLGKPLALVEVYKVVATVFGRYKIEL
EDPNKEWNLHKQWFVWPHDIKVKLGPLESVSAP*
>Altro303439
MAFEQLEEFWRSLYSTTLRLILPATLLLLWGTSLAIYRLFFSPLTKFPGPKLAAVTGWVETYHDVFRGGQLIFKLGEWHE
RYGPIVRINPWEVHIADPDFVQVLFASNSQFDKKIEWKYRTGIPHSSFDTIEHQHHRMRRSAVAPFFSKQKISGITDFIS
QKAQRLCDRLETEFAGSGRPAIMNNCFTAMTFDVITHYAFARSFEYMEDPNFEAPFTNAAKELATTLHTMGHFPWLLSLL
QGLPQKWSVAMNPAMGAIFGFHGEIEEQIRAIKSGSNDAHKDVEHKTVFSELLSSDLPTEEKAVERLKHEGGSIVAGGVE
TTSTALSKATFYILENPAIAARLRAELDSVFPDPRITPSLATLEALPYLSAIVNETLRVTIGISSRTARKSCKAPIAFKD
IIIPAGADFSMTAYYTHTDPRIWDEPHEFMPERWLGKALAKNGEPLSRYLVAFSKGPRMCLGINLARAELYIGLAVVFRR
LGLELFETGRAAVEMKADYFIPFPDRATKGVRVLVK*
>Altro309733
MSGEPGIIDVLDDEKHREQRQLFNQGFSTRALKEQEPLLRKHVKRLTAAVQSRADQGLEMNMVDMFNFLAFDVMGDLAFG
TSLGLLERSEYNNWVRVIVATIKVVTIRIVVFYHVPFASKILPLLVPKSMKAKRDAHMKFAEDRVKERLERKTDRPDLWG
LITGGPDGKKASLSLDQMVGNAALFMVVGSETTATVLSGTLYLLLKNPHCMMRLKQEIYDSFRSKDAMTIEALPRLTYMS
AVLDEAMRVYPGAPETLARLVPAAGMQICGKYVPKGATVFILHYPTFHSSRNFVRPDDFAPERWLPEGSIEFEKDDKNAF
NPFSVGPRACLGRNLAHYELRLALGHLLWDFDFELDEGCNDWMDQQTYSFWLKPPLIVKAREADRKP*
>Altro315054
MATLSPTVLFVVSLLAILYLWLRRRQDSNLPPGPPRVPILGNLHQAPKEAVWVTYQKWVEQYGPLVYLNFGGTNVILIGD
HEVAKDLLDKKAMIYSSRPRMVMAQELTCKSKHIMFKPFDGDFLLHQRLEAPVLSPRASACYTAIQDLESKHLLKNLLQS
NDFPKEFERFAASIVYSITFGMRIITGDEWQLQTSHECLKNFTVAGQVGAWIVDLFPSLNSLPAPLTPWKKTAEAWYQMW
ENLHMANMEDALKRKGWNWAKEFNKSKEAKDLAATQIAWDLGILCDAGVETTQVQLQIFILACVAYPDWIATAQKELDEV
VGTNRLPGFEDLSNLPYLQAVVEENFRWRHIVPAGIPHATTQEDFYKGYLIPKGSVVVPVFAAMRQNSSTFDSPEVFRPE
RWIEKSQPSNFGYGRRVCPGRFIARNSLAIAMARLLWAFNIRSKDGVRINVSEEMFTTGFVSGPKPFVAVFEPRSKERKG
LIEREFDLVDKNIAHLLDEARGKQIAAGLSPQG*
>Altro357550
MTLLSDVLLGAHLRSVLLIYLPTSFVAYYLIWTIYTRTLHPLAKVPGPFWASVSRTWLMWHHHKGDIEIVERVLHQKYGP
IIRIAPDEVVTTDTTAIPHIYPVQKALEKTDWYNPWRPSGLNSQPDLFTQTNEKAHTAYRRIVGGVYSLSSILKNEPNLD
ATLELFLERLGSFADGNEAFDFGLWLEMYSFDSVGVAFFGQAFGFLKDSIDYNNYIHSVHLAMPFLTLLTVTPYYIRPFL
LLVAVCIPSLLKAVLAVEDIKKTAIIETKTATERTLEVTGKRPDLLSQLLAIVQEKGEKVNYSHREITSDMWVAIMAGAD
STSIAMRSVFYFLMKNPEKLEKARAEVDAAFEKGNLSSPVQYGQAASLPYLVATVKEALRLFSPFSVSMPRYAPSEGITL
CGKYIPAGYTVGMNPSIVSHDKDIFGKDALDFVPERWLQSEDRTRAMDKTILGWGAGTRTCVGRPLALTQIYKVTAEVLH
RFDFKMAHDKPWKTHNASFNVQTGVECRFKRRGSTTP*
>Altro385924
MPIVESLPSAAVLLSAGLTALLAYVLYAVTYNVYFHPLAKFPGPPLAGATTYWKAYVECIANRSFCHFLVELHAQYGDVV
RIGPNELHFANPQAYHDIYNNKNRWDKEATLYKSFNEDRSSFGYLTYAEAKNRKDVLNRSFSTAAIESSEGLLMEKTKAL
CAAFERRSNASASVDLFYAFRCMSVDVITTFCFGKSIHAVDEPDFKAPIVVALDAATPVAMYFKYSDLFKNFILKCPPNL
SKKLSPLTAGMIDLNQLLSQQINELTDDPEKLKLLPHNMTIYHRLMDPEAHRDKRIPSAESLYEEAQALMFGGTDTVGNT
LMLGAFHLLKHPDKMQKLKSELSAAWPSLIGNEPMVRDLERVPYLTAVIKESLRLSSGVTSGLLRIVPAAGATIAGVEVP
PQTIVSCGSTFVHFNADIFPKPDDFVPERWLDESADLDKWLVAFSRGPRMCLGIK*
>Altro388897
MRMVCQPLGTRRISTDVSGLRRYPNMHPLSGMSSIPFMVLAHGGARSTYLEKLHRKHPVIRVGPNFLSYGDLRAVKDIYG
HNTPCTKDGSYVVTAGSHYHLADAIDKHDHARKRKLMSSAYAIKNLEGWEHKVADKTQKLLKHFDECCTSPLPPGQLPKP
EDVNLDYRKWTNFFTLDAIADIGLSDKLGFLDRGHDRVTGRRTDGSTYECDFRPALYNTARKQSLLIWPYDWYPLINKFS
NVIPFYKRMSDYANEWEGVPVQLAYKRLERYRAGEKLDDFFQTLMEDKNGHPNNLEWGEIVAEVSIMMNAGSATTAIAMA
NVMYQLIKHPDIKMKLVQEIDSALEDDEEEGDGVVAYDRVKHLPYLRACLDESLRLFPPTPHGLPRQTPAEGVNILGDYI
PGGVSVAMSAHVAHRQESVFPQADKFIPERWLGEDGKALQPYFLEQTVVLASVLRRYDLALSSPNWELQRLETMNWILGE
MPVKIWRRERTSAK*
>Altro402387
MPKPEPQLPLGSSSTLRGFAESFSFHNSPESFITSRIIAFQKQHPEAVENRAIVRAKVLNRNVAIVSSHAQVHQVLAQDA
AGYEASGAYAELMAPFFPSPNLLLTDGDEHASMRQTWEARMESLKAVLAPAVSERVDQHFSEPSTSETDMYESLKRLSWK
ILLGTFLGLDRDNGLFDTMESLQEDLLRGQFSLFPVTVNTGFWHSPRKKGKEANKKLQDRISRHLEEETSTCPFAIANQR
EREDVAKHSVLFTSSLAVKALASLLTAFLLNLFLYRTNEGRSLADTLAGETEPGRLSLRLRAILLETERLSPPIVGVMRR
STRDNIVSSPGEQADIRIPKGWDCWLYFVGGGRDPLTYGSTWDVFDPDRYLDKNLPPGVAYGAGPKTCLGRDAIREISLA
VAETFLRLGIQIGGNVEPRGVRGWLGWEPNDSVMPEDWARDMKQLPTQRPSDPIMIRVSRSSS*
>Altro402540
MDRLWNLIRSSASKEFAVSLFGIWVLCWLAVGVYRVYFHPLANIPGPKLAAFTFWYEFYYEIYPHKFQYMWKIKQLHEEY
GRLSTGICLPDLIRATGPIIRINPLQVHIHDADYFETIYASGANHKRDRCSWSHHSGAKTWAGAILETMDHDLHKLRRNA
VSPFFSKRSVQALEGLVVNNTKKLVNRFAGEMDKTGPKAGVVNLNNAYAAFTMDIISEYCFGESMKSLDHDEYAKDWLKM
MHEGMQIEPFARQFPTIFNFMLDLPPHIVAKLDSGIAQLNAFNLSMLGKIKRIMNREDGDGDAKNLRRTIFHDIRDDVGC
KLPEKEKEPMRLMADASVILGAGTETTARTMAVTTYYLIKDPEIGEKLREELKIVMPTVNHEVSLSQLEALPYLTAVINE
GLRCAHGVSSRQPRVPTGESLQYGPYTIPRGTPVMQSSYLLHTDPSIYPDPLTFRPERWLDNPKLTRYFFAFGRGSRNCL
GMNLATSELYTGLAMIWRRFRMEVNDTVERRDVLTTNDCFLGMPDLGSEGIQVRVVGVVEG*
>Altro428063
MKLLTYVKITYTLQTAAIAALVFVLFTFAPKLKQQFQLAKIPALSKSKDARTGLLKSVKEIYIEGYKKFKDGVYYMATSD
GEEAVVIPPSLMPELRALPDDFLSFPKAVVRIMAEEYTKFSLDLPVAAHIVKSDLTPALARLNAIIFSEVQAAMRQHLPP
CDDWTEVCINSQLMKIIAQVSGRIFVGPALSQDPDYLDIRCTFTKVLGDAVTAVKRMRPWLRPFLASGLPEIKKLRAIEK
RAAKHLEPIVRERIEAEKNDPNWQKPEDLMQWLLTRTSQQGHAVTVESAATLQLGLIFAAVHTTTLSATNIVYSLASTPE
YIQPLREEIASAIADNGGEFTSRALQQMVKLDSYMKEAVRVNPPSMSSFNRRVLKDITLSNGQRIPKGVMLEVPSYAVYM
DAANYPSPSTFNPFRHSNLRASGSSIDNARSQFVSANETNLSFGYGRHACPGRFFATNEIKLVLTRLILDYDIKMPLGRI
ERWEQLAVGRTMMPDPTKSIMLKRVAV*
>Altro434851
MNQLLHSLVSSTYGRIGLVSSVLFTLYVLYVSIYRLYFHPLRSIPGPRLAALTQWVETYYECFKAPGGQFLWEYQKWHEK
YGPIVRVSPNEVHIQDPTFYDTLYAQSRHSDKLKHLEHRFNNEMSSFATAEHSLHRLRRSALNPFFSKRKITQYSPHVQG
HMDRLCNRIDSEFIANGKTMNLNNMWGAFTSDIVVGYCLEKPYDFILNPDFRAQFSDAMVDLLDPVHFITQFPWMIKSLK
LLPDWLVVLLSPPMRSVMTFNKEMETQIQNAKAVHASGEKTMAIPSLFTALLESDLPPGELSTKRLQHEAISVIGTGIET
TMYTLSTCSYHLLANPQTLANLCAELDAAIPDPNHIPNLDALTQLPYLTGVVNEALRFGYGTPQRIPRLSPTPVVYHTPE
MDYQLPVGTIVSMDNYTASHDPRIFPDPFAFVPERWANDAKAPDGKALTKYLVAFGRGTRSCVGMQLAAMNVATDTATMP
APTPPPLPPAPKPASKAINLKVSAPLSQLKHGRSTNALQVPPDQPFSPCYMFLYGSLMDSEVLQAVLNLPALPTTRPATI
SGFKVKMWSTYPALIPGDGDEKVSGVMWKVEKEDHFKRLQEYETGAYIWTWCEATLDDDKTVLEKCRTFCWAGDPDSKEL
EDGSFDLARYQKVLKPSVVRRRPAES*
>Altro444614
MAGQTSLELSLTILVVVLIGVAVRRRYFHPLSKVPGPFWGSVTSFYHAYHYIAGDHHELHRRLHEKYGPVVRYGPTRIIF
SDPTMLPEVYHMKSNKSNFYDSTLNEASDSCFSEKHHIAHVAARRSLAHAYSMINVKALEPQIQRVIDVWVTRLLTHEDK
PFVLSDRVLWLAFDVLGVMVFGEPFGFVEEWTDIRAMLERSSKSTTSGRYLEYYNLMPTLSFLVRKTRIGKSLFLPWPTD
QVGLGVIKAERDAGWVRYFEQKPVASPHCLLSQILDKRTNTKQDPFMSDDRIKNELLIAILAGTTTTTRVLNAALLNIAA
REECSMRLREEISAQPQVGREVNYEYSGSLNYLGACIKEAFRLSASPTQFPRVIDHSRNVELNGVRLSPGTVVSSSSYII
SRNEELYGGQLEEFSPERWVEATEETTKARRRYDFRFGYGARTCLGKNLVEVEIHNAVLEVFRRSNVRVHDLKKAIVSVE
LREVSCT*
>Altro78239
MAIIQIPSEYGYVLAACVSTFFVGAWHGGRVGGFRKAAKIPYPYEYASYEQVQTASPQSKAAMLAFNSAQRAHQNFNENH
VTALGAMLISGLRYPVAAAVLGAVWSVNRVVYAVGYTRSGEDGGKGRYYGALWMIAHYAMVLMSGKAAYDLVMA*
>Altro435196
MAPLDKPVVLHYEGSIFSHRVLWYLWLRGIPYDECIQPAFMPREDLELLGVGYRKIPVVIIGKDIYCDSRFIISKLESLY
PNSALSPCTPMVVGIRKLFESWTIDGGIFANAVRMIPYWQETSFLSNEAFVDDRQKLMGRRFTADDMESGRPEGTQHLQL
AFDMLESTFLADGRAWILNTQEPSLADIDSVWPFKWLMSEPTMKDSLPARYFNAKTYPRVFSWVERFVTQLEKKRKEMPM
PTTLDGNTMVQRILGTSTSPENITIIDDNPHNLKYGDEVEIFPSDYGQMGKTVGILVGLTINETIICNNKSIWFPFIVIA
TFSESSGLVPR*
>Altro461785
MLGLSISALSILFLLLIIVQVLASYARNPLRKVPAAHPLAHFTSLWVHSVRWRGIENATLKAAHDRLGPIVCLGPSEISV
NCVKGGIRDVYAGGFEKSSAKDGYNWYAFFSNYGGVDNMFSTGRNKPHSQRKRMLSNIYSKSHVTASEALLGQTSAIIYK
RFLPYLESTFAESEKGVLNIYALLSATTMDIVTCFIFGLKAGSNLIDDRKQLAWFLDLYNSRRSYNFWPQEFPRFTSFVE
KWLGYRLTPKWVDEANGEIEEWTVRMCDDASTVSSAGDTQIEDRPVVWQQLQNTMAKAAKEGGQSTLQTQIASEVLDHLA
AGFDTSGITLAYVVHEVSRHPEIQARLRAELLGLSPQLIPSSAPTLPDAKAVDSLPFLHAVIWETLRLHSAIPGPQPRFT
PPQGCQLGPEEASYHIPSGVRVSASAGLLHLNEEVFERANEWRPERWLDIEKLDEEKRRDMESRWFWAFGSGGRMCVGSH
LAIYQMKYIIVALYSNYSTTIVDDNGIEQMDSYTAPPKSDKLMVRLEKVV*
>Altro169305
MAAKFENINTSVVPPTQESTMMDSKTMAQLTHTLQTVAIATLFFAVCAYIPKLKRKAQLGSLPVLGGESGEKHRQAYLTS
AKKMYEDGYAKFKDSVYRIVGEQGEDNIVIPSSLLPELRKLPDDVLSFPAAVKTLMEVKYTKLQVEGQTGLHAVKQDLTP
ALPRLNPTIATEVDSALREAMPPCEEWTDVYIFKELVDVIAKVSGRIFVGPELCRNPEYIKLGTNYTMDLVAGVTACKKV
RPWLKPFLCPRLPEIVKLRKIEQQLSEFLRPIVEERMTAKSKDPNWQEPDDMLQWMITRGQGKDSIDDITRFQLSLIFAA
IHTTSMTVTSIMHTLAVTPEYIDPLREEIRNVMANNDGVITSRALQQMEKVDSYMKEVIRFYPTGYTAFNRRVLKGITLS
NGQYIPPGVTIEVPSAAVYLDEKNYPSAEEFDGFRAYKARASGKAADIARNQFVTTNETNLNFGYGAHACPGRFFAANEI
KMILVRLILEYDVKMPNDETERYPMVDVGTQSMPDPTKALKFKKVQI*
>Altro357477
MALNELVQVPSATNILLLLAVYWVVWIVYCRTLHPLALYRMFLGDFEVAQRELHEQYGPLIRIAPNEVSSSDPDAISLIY
TTQKPLTKTDWYVSFRPRGISEHADLFTETDEEKHAKYRRIVQPAYQMVSVLKHQGAIDDCTNLLKMRLDKFAKANEEVD
LGLWLELFAHDVIGHILFGQSFGFLEKGTHVDSFIESVHNAAPLLGVITAAPTYMRSIIMLAAMCVPSTLKQFKAVQATV
VEAKRQTQLQLQRSAEADDQSQDILSQLLRKVGQKDSEAWFTHKEVTLESWAGIMAGADSVAINLRAVLYYLMRTPHAMS
KATQELQTQQHLLSTPVSFAESTKHLPYISACIKEASRLFPSTGFNMSRIAPAQGVTLSGVYIPAGYHVGVNPQTVQYDK
KLFGEDALEFRPERWLESEARKLEMERGMLLFGAGTRTCIGKNVALAEIHKLIPELLRCFDMHMAHDRPWRTWNAGFVRQ
SDVIVRLAVR*
>Altro369941
MRFPITFAAGVVLHATVFARHREWDRHSANILISACVLFVAAVIAVAIIRDTSWISSFASVSVVTASFVSGLLSSMTVYR
LLLHPLRSFPGPRAARITSLWVIKRNFPGLNLYVKMRSLHDRHGDFVRIRPREISICHPDAIADVHGPRNKITKGEFYDQ
TYPFHTVQFIRNPNLHKKQRRHWDIAFNSAALQGYVPRLTRHYQITASILASHAVSRKPIDASSTFLDLFFDVISDLTFG
QSFDTQTTKQRSPIVLGFLRRQKALGFALLNMPLLHLSRNLRLSVKKQKSWEGWYDQALNARSKMIIPTADIYTYLSQSE
GFRGNALSEAKLAIVAGADTNAITMSNTCYLLCRHPEYQEKLYDELSDLKSLFLNDRDLMDKPYLIGIINEALRLHPPVP
SGLQRVTPAEGAVIAGRYIPGYMNVTTPTYALHRDSRAFVQPNEFIPERWYSRPDLILRRNAFVPFGYGAYSCAGKPLAM
LQLRMVLAMISQRFTMSFAPGQEDLCQYFVDHQADCFTLHLEPLPLIFERRDV*
>Altro393075
MAELEPIPGPPGLPIVGNITDIDATNPIQSMCNLTLKYGPIWKFYLGGERIVIANQAHMDEICNEERFSKIIAASLEQVR
NGVHDGLFTSYGPQEENWGIAHRVLLPQLGPLAIRNMFNEMHDIASQLVMKWARHGPEHTIHVTDDFTRLTLDTIALCAM
DYRFNSYYYQKMHPFVDAMADFLKTSGDRARRDPISQMFYGAESQKYWRDIELLRKTSLDVIKMRRENPTDKKDLLNGML
NGVDSKTGKKMTDENVIDNMITFLIAGHETTSGLLSFTFYYLLKNPQAYDKAQQEVDDVIGKGPITVDHLTKLPYLNAVL
REALRLQPTAPSVGMTAKEDTTIGGKYAVKAGVPLVALFPMVHRDPVAYGEDAEEFRPERMLDAEFERRNKEFPNCWKPF
GNGMRACIGRPFAWQEALLVLAILLQNFNFTMEDASYQLQIKQTLTIKPKDFYMRAHLRNGISATSLERSLASATLNDPP
PANGAPAVRKEKTTKGKPMAIYYGSNTGTCEALANRLAGDAANHGFNAEVVDTLDAVRESIPTDKPIVIITASYEGAPTD
NAAHFVNWIGTLKGKELENVSYAVFGCGHKDWAKTFHKIPKYLDATLEERGATKMVSMGSTDASSGDIFTDFETWEDQVL
WPAMREKYGSSEADGEGSLETTLDVEVTAPRSSTLRQDVREARVEEIEVLSGEDATQKRHIEISLPSDMTYSAGDYLAIL
PLNPKENIQRAMRHFGLSWDSMLTISSAGPTTLPTDTPVSAIDVLGAYVELAQPASKRNVLALVDTTRDETEKKELARLA
DEAFTSEITAKRVSVLDLLERFPSTKLPLGVFLKMQPPMRVRQYSISSSPLWNPNNVTLTYSVVDQPALSGQGRYVGVAT
NYLANLAPGDRLHVSVRPSHKAFHLPKDSKSVPVIMMAAGTGIAPFRGFIQERAAQIAAGRKLAPAILFYGCRSPSTDLM
YADLLKRWEEMGAVSLRLAFSRKADESHGCKYVQDRVYHDRADVIEQFEAGAKLFVCGSRGVGDGVQETLIRIAKERLKE
KEGREADDAKAREWFEGLRNERFATDVFE*

## Sheet: A. gaisen
>Altga1268850
MTIKSFYLVGQDKNVFRQDIHIDQYHDFEALQVAVAEQYNIIQSTGIALQDSKGDDLPDLDAVLDCDEEIGITVDGQAIR
DPAGPEGLPFVGSYYEVFPDHLGNHARLFQKYGSLIKYETMGKQNYLTNDPAIATVAFQESAFFSKHITPEHPLAGIKDN
RALFICDTDTDAWRQAHKFIPPSMAPKAIRHYTPLMEASVKDSFKVFDKLDEEGEAWNVYQYMLKLASQTVFKFALGYDA
HHFDNPDSPLSELVILIAQSLSLNKKVASRGAWYAKLSAIPFTAAYDLDKIRYRLWTILNQAIDQAPKGSSEEDLPLHSA
ALGASCVVDYLKRATDDNGNKLPRELVIPNMLPISGAGFTTTSSLLSWLLYSLCVYEGNQDRLLQELVDAGVNENTKWTP
ELSDGLTFLDKFVKETQRLHNPSFQPGRTAKVDCIVPGGYKLPAGSVVICALHAIHNNPQIWSNPDRFDPDRWGTEEVSN
RPKNSYMPFATGPRSCIGFNFALGEVKVLLPELVYRYEFFKEGEEAVSYDPEFQLIRPMNFYVRAKRRTSYPKPTPGAKK
IAVEYAEGEEKPPI*
>Altga1271344
MAIEQVFEALPLHYLQHGISKFGVGNIALAVLATAALGVFADYAWMLYMRSKMPPGPFPYPIVGNTFQLPDNKPWIFFEE
LSKKYNTPLITYWIGRNPTVWINDAWTANELLDKRAGIYCSRPRMLVFAELGSGQNNLVNLITTTQAQRERFRMLRKVTH
QGVGIQQVKKYRDFQNDESKVVALDLLRTPENYVAHFERYATSVVSIIGFGRRVASHDDPIITDVIALMHRAADLNVPGK
TFPMLMETFPILARVPTEYAPWKHGMGSKKRSHRGHDFFYSLASEANAKPGHDDCYAKMLFREQEKYGLNPKEISALTGN
LFGAGSDTSSSTLITAVLAMRAFPEAMHEAWEELDRVVGPDRSPSFEDDANLPYMRAFVKEVFRWRSVAIIGGQPHAPVQ
DDYYNGYLIPQSTWVQGNVWAIHHNDREFPHPDRFNPNRFMKDHPDSRPFPGERGYMTFGWGRRVCSGQALAEQGTWLTV
ARLVWGFKIEPALDESGKPIPVDIFDYTNGLNMRPQVFKVSIKPRSERIRQAIIREGEQALSDLAQYEGETKYRMSTFYG
K*
>Altga1271585
MDIDKTFLTQTSIGLALIYTIVSIIRFSLRSLPPKYYPPGPPCLPLIGNVHHFASDKLHVKFSEWRQTYGDIVGLKAGPL
NLVVLNSAEVVRELLEKRGNIYSGRPTDYIFREHIVQDTQHILFLQNDAYLKRFRSAVRSLLGPAGCEQALPLQNAAGAY
FAYRLIMSPEKWEDHLHNWAMGTPLTAICGHRGAQKDKDLIKLFYDNQKNWLELLNPGSAPPINMFPILKYVPAFLAKWK
GQATELRRNQQYFYKIMLDSAKEELKLHKAGQNPKPKDFLSLMARLLQEQDSKTGFDDHQLAYLGGGLYDAAVDTTYLSS
LHFIKVIGAYPKILKRAQAEVDDVCEAGKPPRAQDLDKLPYLKACFFEVLRWRPVATVNLPHTLDADDIFRGYHIPKGTT
ILQNIWVDSHDPNLFSSPDTFNPDRYLANPYGTDLSVEECQAEGRKLVYAFGSGRRQ
>Altga1265411
MDVGNATVNGQLPAPFAALQHSLIAQCIVAIAVVCVCTRILSGHTFRSIKYGKSRNVLPPTLPYWIPGLKHALSFAYDSH
SFLARCLNQYGDGSPFYLDAAGQKLLVVLDPEHVRGVLNSSSECDPNPFIHDKIMGALMGSPQEAIDHYKSENGNTDYIQ
TTHIRQHTTGSNLGLLAKRLFDVMKRTVTESLSSIPEGEWKDIPDLYDFIEYHASYGIAETLLGTSIMYPGIISDLWIHI
EATDQFFMGLPRFLIPKAYAARDRLLNAIRAWTKESEVLRKQNAVNTTWDPIAGSGLLQEREELYSKMAGHGVDGRSAQT
LGLLYGGTSLTVPVTFWYFFETLRDPSLHRRVLDEIRNGVNEETQGYNFMQLSARPLLQSLHAETTRMYSSNLAVREVTA
PTYMLDEKYTIPKGTEVYLSHKYNGQFTPGWKAARPQATAKPLDTFWAERYLVSGSGNDDKRGKFSDAGLSGNWTSFGGG
EHKCPGRHFARNIGIVTLAIFMGEFEIEVVDMEGARALDPGNKKKAFGTMRPKQKIAARIRKRV*
>Altga1265452
MRTIMLTPPILNILMDFFIICLPIPSVLSLRMNLRRKVTVISVLAFGIISVTVAILRLPVLISVSSMKTDASMNVGKMII
VASFEVQCAIVAANLPAMKALWTKVRGKYSSAGSNEPSLEKPYSLSFIRRGKRSERNKHSSMGSIMRLENGLTTNESQEE
LVEGKVIQQVLATDKIQELQSTNPESLRQQPTVDAIAKILLAPLHKANWYKIHALPDYRFQSPMSTTDPKKKIEKSKHIA
AAYTVSNLLRSEEHIDRTFESFFEWMNKYATDKKPMNLNTFISYATFDVIGEVVFSKSFGFLDQGKDIGNSIGNSLALNA
YVAVAGYFRWINIALLANPIMTWLSILPMGHLFDTVKTVLAEREKNENARYDAVQYWFKQHERHPDKFTIREINTQALAA
VGAGSDTVAAGIQSFIYHMILHADAWERAHDEVAEAVKKGSCRDRVVSYADAQQLGFVQACVKEALRVFGPVPMGLPRIA
PKGGLTIGHRTMPEGTIISINPWVIHYSKEIWGADAHVFRPERWLEEDSGTREKFWMPFGAGYGGCPGQNIAKIELAKIA
ATLVRDYNIKQVDSTQDWQWKAYFTVVPHSWPVYVEKRR*
>Altga1267174
MALRDLPWVTILFSGVVAALAYGTMRLIQVRRFYKDLPKPPHSFFFGHLKLLGETFKSLPSDVHYQAAAVTIARKYNMPG
IFYLDLWPIAWGQIVVTDPDVALEMTAVRNHPKHEAEGQMIDPLIGRGNIVTANGPQWKHLHRMLSPAFAISHITNMRPM
VADEVMKFRSIIHEKARSGEVFKLEDPTQHLTFDVISTATFGRSLDAQTKGSPALQHFENMCRAYMASRESVNYIRNFFV
NRKVSAERDKLDAIVVDLIKERFEIIKRDKLDLSEKRGLGIMDLILRDYIAERQNDVKELDHQFVQDALSQVKTLLIAGS
GTTSDTVCFGAMMLSVHPEVVQKMREEHDRIFTPGIEATYEMLKTDPYRVNELTYTNHVVKEILRFFPIGNTARKGIDTL
KYQGREWPAKDIMICPVQLAMHMDPAIFPDPLKFDPDRYAREDFPRHAWRPFERGPRACLGQPLAMDELLITFLLTIRDF
DFTCADLKPNKTPRVDWFDLDLTFGDRAFQEFVFEAKPRDGMPMTVKRSNWPS*
>Altga1267874
MDSATNPNQRTFDPSRFEYDLRSEFECVTARDPLQRRHYIFGAGRRVCQGMHIAERSLFLAVTRLLWAFDFKVPESRSLP
DVDDLVGDWTMRPTPSEVRIVARSEEKKRLIQETWTDIEYMLLDEKGQWKNVPQGMALSTWVPDVEERK*
>Altga1268372
MASFAYAFLLAIGLLVAKFLYVGLTCPTKHLPGPWYTRFTHYRLKRAVVTGQRIFYIDSLHEQYGPIVRLSPTEVAVADL
DAFKEIHKIGTKYMKSEWYLRLANFPKAGVFTMLDPREHGPRRKLLSRSFSRTYLVEHWESVVRDKALMAVTKIKADAMQ
STADVYNWWMLLASDVSAHLAFGDSFGMLESGHQNQFMRVLKKLTMGAGIMVEMPFLRLLRFVPVPAVQEMFNANEFILA
GAGKAVETARSRTGENNIFAKVIEDCEKEGEGHIDDMDVRIEAMNVIIAGTDTTGVTLTYLTWAVLQRPELQAALEAETA
ALEEGFTENDLIKLPLLNAVIEETLRLYGAAPSSLPRVVPQGGTKFAGHYIPQGVTVDTQAYTFHRDPKIWSDPLTFNPQ
RWIADKEGMVAEAQSPAAKLAFHPFGAGARSCIGIHLARMELRYAVAFFFRDCRGIRLAESTTPESMEFENFFLIAPKAH
RCEITFKQGL*
>Altga1269362
MEHTFSHVPFAGWSVLLVHGDVMEKAPLFIGVVKPIDGCVGIGLAKGPEHTRQRRAMAVGFTKPALMAQQEILEVQTAKL
IHAVKTQGKNGKALNMSDWLSFTTFDIIGDLCFGESFHCLDEGVATEWALATTNVLISSTLDMAVRRVTGVDTWLNQMAQ
KLMPKEAMKWRMITFMNTKKKTFDRLADETSSHKDVIYHIQRNKDARRTLAPTELLLNMTLLVTAGSETISTLLVTFMYN
LCVHREIHKRLATMIRTTFADPSDITLQKLEELVYLDACIKEALRIFPPVSSNLPRAVSAKGAQIGPHILPGGSLVSVAP
WAAVRSESNFHLPNEFHPERWLRNHPEQGWDPAFENDKLSASTPFGAGPKQCMGQSLSYYEIRLIVAHLLWAFDFELETE
GVKGAKNQLWSLSPSTELLRSYQTLNRPELYIRFKEREIL*
>Altga1270311
MSKPEPQLPLGSSSILRGFAESFSFHNSPESFITSRILAFQKEHPEAVENRAIVRAKVLNRNVAIVSSYAQIHQVLAQDA
AGYEACGAYSELMAPFFPSPNLLLTDGEKHASMRQTWEARMKDLREMLRSVVGLHTDQHFSELSISEIDLYESLKTLSWK
ILLGTFLDLGSNSSLFDTIESLQEDLLRGQFSLFPVTVNTGFWHSPRKKGKEANRKLQARISQHLKEKKSACPFATADDS
ELEDVAKHSVLFTSSLAVKALASLLTALLLNLFLYQTNDGQSLAESLASGGDPDRTSLRLRAILMETERLSPPIVGIMRR
STRDNIISSPGDQADIKIPRGWDCWLYFVGSGRDPTAYGSSWDVFDANRYLDESVPPGVAFGAGPKTCLGRDAIREIALV
VAETFLRLGIGMHGNVASRGVRGWLGWEPNDLVRPEDWAQHMKQLPTQRPSEPIMVRVSRSST*
>Altga1271090
MATTILSLLGDILVIYIVAHLVRRAKLPPGPRGLPLLGNLHQAPKGAPWLTFTKWIKQYGNIVSVNLGGTIIIVGDYETA
KELLDKRRNIYSSRPRLVMGHELVCNSNPIVFKPFGKDFLLHQKLQAPVLSPRATACYTPIQDLESQQLLKSLLESPGSI
AHCVEVFATSLAYSMAFGMRIHTGKEWQVERTRECMKNFHVAGQPGVWIVDALPWLNYLPAAIAPWKRQAAKWFHELDDL
HVKSYNEALGRE
>Altga1271914
MAVVAGALAMFVARLMANRQHVKSLRNSGAPMPKHHPLFGHLIVLKEAIQSLPQNTVMHVVVRRIAQSFPGGVFYLNLWP
FNAPIMVVANPYVASQVEAAFLDKPANINATLEVINGGPSLLTMYGSTWKKWRALFNPGFAAGYITGLSPAIAEEVTVFC
QLLQERAQKGEVFPLEEHTLRLTFDIIARITLGARLHYQTQGSALADCLRRQVYWTPFGTSFNPIRRYLSPRPFVQKYNS
YRMNQYLDKEIDKRFEELARSRRSPSKDSHSQSRSIIALAMDKYLDDVEGKDEVSKSAFRQLAKPQLRMFLYAGHDTTSS
TLLYSYLLLSRHPDVLSKVRAEHDKVFGSDFSLHSITRIITDDPALLNQLPYTLAVVKEVLRIFPPAGSMRDGRPGVFLV
DEQGQRYPTEGCNIWTLTLAMHHNPEVFVKPEDFIPDRWLVSPEDPLHPKKASWRAFEWGPRACIGQTLAQLELKIALVM
TVRMFDIDIAYEEWDKIHPKKGIRTVDENRAYQAEMGGGGAHPADGLPVKVTLRA*
>Altga1272878
MDDHSGLSQDSKSVFPFAIATWLVVLWIGYRIAIAAYNISPFHPLSHFPGPKIAAASYLYEAYYDWWLGGRYGKVIARMH
EQYGPIVRINPDELHCSDPAFTDEIYAGPGRSRDKWQHQLNTGGVGPVAVTGFSTVDHDLHRARKAPLSKFFSRQQMLKL
EGEVHEFAMMTANKMLTFAGKSAFDVKEAFNCYTADVISQYAFGEPMGFVAQEGWEPNFATWVKSFFKSAYMMRHNVLGR
KMAQVLPFMADYLGEDIKAVMRVMNVTIPQYIGQALKNPENGRVFAEVMGKDKTMSEEEKFRYNGEGFNFLLAGTETTAA
ILTVFTYWTLAKPEVYQRLLADLSSAGINLQTLKWVELEKVPYFWAVLQECLRMMPGVSHRSARIARLEDLHYVSADGKS
DWVIPRGTPIGMTSMINHWNRELFPDPDEFLPERWLLEDGSQNYALQKKLIAFGKGSRSCIGEQLAYCELYIMGAYMVLN
VLPRAKLVDTVKEDITYDHDLIVAQTTKGSISVRIAIE*
>Altga1272892
MDSEGVHSQSASWFPPVGYMLGLAGIWLAYRILEAIYNISPFHPLSGIPGPKLAAATYLPEFYHDVIRFGCYTKEIARMH
KVYGPIIRINPNEVHCDDISFADEIYAVGGRKRDKPVHQINGLGESGFGTVDHNIHRLRRIPLAKFFSRTMITRLEPDLH
VDVQKLCDKLLRQSGDNKPFDVTMAYSCFTADAISKYSFGESFGFLDQPGWFPNFREPTASILRPVFVFRFFPWTKSTTK
LAATFVDYLPKDIALMVKTLQIDLPARVRKTKEDMDAGITYDRPTIFASLLQSDLEILDKEPQRLSEEAQAVLGAGTETT
SWALAVMTYHLLTKPEILAKLTAELKTVVDDPRHLSWPVLETLPYLGAVIQEGLRLSYGVSSRTARVPTEENLLYRGEWN
KKTIQYVLPKGYAIGMSAYVTHHNERAFPDSYAFAPERWLNENNNRRKEAERSMLTFSKGSRSCLGMNLALCELNLCLAA
LVLRVLPQMRLSDTTEEDVTYDHDMFVPMTKANRGVRVTIV*
>Altga1274541
MVGLELGLGPGAGIYAAGLITSFVAYIVVYRLFFHPLAQIPGPKLAALTFLYQTYYSFKDGSRFYKQVGLLHEKYGPIVR
ITPNEVSLSNPENYEAIYYVGSKYTKDPRYYDAFGMEYASFTSCPNELHRLRRGPLNKFFSRAAVLELQNIVLEKADKLC
DLITKNSKAGEMLDIHHGCRALSVDVITQYMFNKSYALLDAPDLGTHFFELVRGIGPALWVFQQWPELSIMNRLPQWMLK
KMSPPLAHILDLQEQAKQQILVTKADIDSGRVSKDTSKTIFYELLTPNPEEGWVPPTPDQIKYETYGILAAAADTTGNGL
TTGVYEVIKNPKIYAKLTAELETAFPDPGAKMELAVLERLPYLSGVVNESLRLSFGVISRLPRIVPEGGANFEGYMIPGG
FTVSMSSWVLHRNEDYFPHAHEFIPERWALTSDKQKMWKAFVPFGKGSRMCVGMPLALCEMYVTLGSIFRRFKHLKGNEL
SEYDLLYDDFFASHRPMDAVKLHVIEQDLKE*
>Altga1274852
MISTIFSLITVQNAEYTVVSLGVYITLLCIYRVYFHPLSSFPGPLSYKISGWPLLWQAYIGNRHICHLLDHQKYGSVVRI
SPNALSFNTASALHTIYAPRNANVKKGEWYKTFDIAAGTYSSFTETSMEKHAAKRRWMGPIFSPESLNSNEQTVRGIIER
FCETLRTFRQDCKEESNGGWGEKWNASEMSTYLGFDIMGALVFASRFETVQKEMFRPLASSVLPASMLMYWISYLPPAFV
VRPILRTRLFEVLGGKSVTDNNRLIDYGATQVQLQQSKVKAERDSNSQRVDFLSHLVTARDKKTDWHPSTADLGTESLNL
MNAGADPFSGVLAGAIFYLVRNQDALRGVTQEIRSSFASPSEIVSGPVLNHCTYLYAVIEETLRRTAPVPSHLPRIVLDG
GIEIDGVRIPAGTTVGVPMYALHNDPTHFPAPFAFLPERWIESPSNPASSIALARRAFFPFSIGSRMCSGRNLAYLQLKL
TLAHLLWRFDLRLAPDEPESGGGKPGLGIGRERSDEFQMWDALGFGRNGPMVQVRVAQVKS*
>Altga1275013
MQKELEAATSEETPERKDEWKEVDLMRLLNRITTRMSAHFIVGPDLCKNEAWLQASIKYTETAIPTGIILRLFPTFLHSF
IVHLLPVRWGAKHCVREARRLIVPLVERRRKEQAESPQGYVKPNDFVQWMMDLAKTENESDPTNIAHRALIMSQASIPPA
ALTATQVLYDLCAYPEYIQPILEEALAAINEDGELSQKTLFRMRRLDSFMKESQRVNPPQLLSFQRYAAKSLTLSDGTHI
PKGTQVCVAASSISADPQIVHDPERFDGWRYYYKRLVPGEENRHQFSSIDTEWLHFGYGPHACPGRFFTANEVKMIVVHF
LSKYELAFRPGEGRPKNQVHDELVFPDLAARILIREKRTVDTFA*
>Altga1275122
MALLFLFFIGYCVAWIIYARRFHALAKYPGPFLASITRLWLVIDVARGKSGETQRRLHRIYEAIRTIYGAQSGFAKTDFY
LPFRAAWGRYLDAFINLDERRHAKRRRIVSSLYSMSNIVKLESKIDRCVQTLVKKLDECAKNNVNIDLSEWIQCRMFGFL
DGAYDYGGYIGALDLLTPFVAVACVTPVYLRPLFLLGGAVIPQVSRALAVLKRFESAAELCVDQRRCLLPSCLGTCFTDM
LQHFFDIVRDEDTEEDMEKDFGLIEVRREIYGAFIAGSDTTAAAINAILYHLMRTPSAYAKLQKEIDVAGEENKLSENVQ
YSEAEPLPYLVACCKEGMRLHPSVGMTLPRSVPSGGCMIAGEMFPGGTRVGVNAAVVQRDRRIFGEDADSFVPERWFRAD
AKRMERYMFVFGGGARECIGKNVS*
>Altga1276225
MSILTSLDIESSKLLLYGIVTIIFLSVLTTGLHNGKKSKSSIPHAPRIPYKLPFGLDMAWKLVTRLHSNTFVEYVCEEVL
NTPGRTIEMNLLGGDIFITDRAENIKAIQADQFADFAKGQTPHDVFSSILGDSVFTTDGPLWKTSREQLEPHVSRVRPYD
IPVAEEHMQKLLKLIKSSPERVDVYDVVDRFQLDLVSQVFLGESTNSLSANQQPFRKAMEDLLTYNTNRLLFGRLANLFP
DWLFAPKAYRELTRYINDLIEKTLALPINNQTDLKTEKEFNLVEDLVATHPNDRYFIRGQLIAVLMASKDPGAILATWTI
YHLARDPALWKRLQQEIEVHIGMDAIPTTAQLRKLYLLANTIKESMRMYHPLGLNIREARSDATLPVGGGLDGGDPISVS
KGQIIVYSVAGLQRNKAKVGADANVWDPSRWDTWSPKYGDYLPFSIGPRQCPGRVFGRFQIQYILVRLLQEFERIEWCGL
GGDGDKGTEEMKIKVELNLKPAEAVVCNFALVYTLWTVVYNLYLNPLKQVPGPFLWSISSTPLFLASISDTPHKTILELH
QKYGGVVRTSPNSVSCLHATAWKEVYGHRKPGQPENLKHPGFVAEVASGIIGADTETHTYQRQLIAPGFSAQGMQRQEHI
IRHHVDNLFSRFEEHCAKGQPLDLAKWFNYFSFDIIGDLSFGESFGNLERGDFHPWIATILEFFVAQHDMAHFRRAYPLL
EAMVGPLVKVLAAKIILKHNTFMRTQVAKRLALEPTRPDFIDGMKSDHAKGKEGLSFEAICHNASIFVVAGSETTALALT
GATYLLCTHPEVLTKLKEEIDSSFDSEHQITLLSAQRLKYLTAVIDETLRIYPAAVGSVPRLIQRHGEVVGGHFLPGGTC
VDIWHWAMYHNPANFTEPEVFAPQRWLGDPRFEGDKKVAFQPFSTGKRSCIGQNLAHSEIKQIMARLLWKYDIELVDREW
YNKPWHDQPVRASYVHPPLNVRFNLRTEQLK*
>Altga1277030
MGTIPGPLKYIFSWFSGDCKRLRSEISRARQIIMPVIKKRRSIKAQALADGKDIPSFNDAIEWAEAECGGKPYDPALVQL
ALSVVAIHTTADLLCQTLLYLANDPKLIIPLREEITSVLEAEGWTKNALDNMKLLDSAIKETLRLKTKGAFTIRRLALTD
VELPGGIMIHKGERITVDSTNMGDPDIYPEPEKFDIYRFLRMRGHPVDKNKAQLVTTSADMSGFGHGKQACPGRFFSADE
TKLALSQLLIKYDWKLAPGASVEPVYVGAQPIMNPASKFLYKCRNGDL*
>Altga1277233
MAAGYSGKENESMEGTVDKQVAAFIELIDTKYISSGTEYRPMDFSLKAQYFTLDVISALAFGKPFGYLTQDEDLHDYIKI
TTAYIPFMVTLGSLPWLADLLHSRLMRGLLPKDSDKLGFGAFINVAKNVVAERFAPGAKSQSDMLGSFIRHGLTPEEASS
ESLLQIVAGSDTSASTIRAVILYLLANASAYKKLQAEIDNGIANGTISSPITDAEARRLPYLQACIKEGLRILPPATGGN
FKSVPPGGDVLAGKFIPAGTQIGSSHLSIQHSTATFGPDAELFRPERWIEASEDPARLANMASTVELVFHNGRYKCLGQN
VALMEFNKVFVELLRKFDFSTVKPHMAARMSCAGIWIMEDFFVRVTRRTE*
>Altga1277844
MALLSDVFFGSKTSSVFLFYIAISFATYYLIWIAYARTLHPLAKIPGPFWPSVSRTWLMWHHHKGDIEIVERVLHRKYGP
IIRIAPDEIVTTDTTAIPYIYPVQKPLEKTDWYKPWRPQGLNSQPDLFTQTNEKAHAAYRRIVGGVYSLSSILKNESRLD
ETLELFLERMDSFADSKEAFDFGFWLEMYSFDSVGVAFFGQAFGFLRDSIDYKGYIHSVHLAMPFLTLLTVTPYYMRPFL
LLIAVCIPRLLKAVLAVEDIKKTAIIETKIATERTLEVTEKRPDLLSQLLAIVQEKGEKVNYSHREITSDMWVAIMAGAD
STSISMRSVFYFLMKHPEKLEKARAEVDAAFENGTLSSPVQYGQLTSLPYLVATVKEALRLFSAFAVSMPRYAPSQGITL
CGKHIPAGYTVGMNPAIVSHDPNVFGEDAHEFVPERWLQSEDRTRVMDKRILIWGAGTRTCVGRPLALTQIYKVTAEVLH
RFDFEMAHDRPWKTHNASFNVQTGVESVIISDFGRLLYQRYSQQRKFDPATN*
>Altga1277708
MELPHPRTIVASLLVIVFTLSYYRSVTKKTGLESFPGPWYAPYTAMHLRWLFARGTIHEYVEKMHKQYGDVIRLGPRQIW
VSDKGAMKQILLTIDLPKVTMYAEISRDRSSPGLFGEIRPVPHRNLKKFLSPAFTVASVDKLDTYFKACVSTLLDNYYNE
VDKAVSKDLSFKSNGNIQTDLMRDLHCLALDIMGESSFGKGFGQIDKIFDPKKMLSRRDKRWSKIPNAIFDGQARRYGLV
FIKRFLRRMGYEWEVDWPKEMTTAICELVDERAAAQGSVKNAARIDVLQHMLDEGARPDTGERMSNQDIIDQMSELLLAG
SETTSGKFQPLMFSLRSYIG*
>Altga1264893
MGQLQAREMFNVCTLNEFRRYLNLKPYETFEDWCSDKETARAAELLYGHMENMELYPGLMAECTKPAMPGSGVCPGQTTG
RGILDDAVALVRGDRFLSYDFNSNTLTQWGAALLSESTPGAYGGVLPKLLFQGLPGGFKGTSSYALLPFYTPKAAKEILT
GNKVVEQYDLRRPPSDYDIISVQTQEGCKKVFEDRENFVVMYQAAIRNCTAGHDFMIGWDEQKKHDERSKILHKVFFEEG
FEKNIDEFFTANVRKLIKQNSLKGAKGRMSIDIVRDVTNITPILWLADRFALPLKTQEQPRGLLSIHEAFLAYLVLFMYQ
SFNIMPHNEWKLRAGAMQAAAPLRSIFETHLKTQTGRLEGLVDWMAKGSAFEVGPYADRIYHALADTKLPIGDLVGDCIG
MGAPVAGNLTQQASLLIDLFLSPGYEKYKARIVELSHMDPAKSDRELQGFVYEGMRHVGVVPGLPRVATRDITVNDGVRG
PVSIKKGHTILIATSKAAMDPVTFPNPEIMDPHRSFEEYTLLGHGLHFCFGARLVGPSLAATLREVFKLPNVRRAPGKQG
RFTVTEHKLAGITMRHYLDSTSKESPIPTSLRLHYDSEDVVANGLNGHATGGLTNGHTNGLANGHVNYASNGHANAGGDN
EHGNAYTIAP*
>Altga1272962
MLLENRTEQTDEREARLQALEIPIKGSTTLTRDSAVVLLRSRIGCIASAVAYIHESNIKHKDLKPSNILLSKNGLWLTDF
GIATDFSVLTTSGTDNGERGTPKYFAPEVARFEPSGRAADIFSMGCIFFEIMILCFGHTLDLSTKPRHLDDKSFQSNLDN
VNAWLTEEDWSEPKDPRSIDHYLLGMISTMVEAEADKRPTAGMVNWDVAMIRGLCSAYRSMRALSQGPGIYRACCYQEMF
PIQCREMQPMPGTEVTVKITIGRTYFLPPYVDGCSSYIESMDEDFIEAVQMFTLAAFTFWYEFYYEIYPHRFQYLWKIKQ
LHEEYGPIIRINPLQVHIHDADYFDTIYASGVNHKRDRCSWSHHTGSKVWAGAILETMDHDKHRMRRNAVSPFFSKRSVQ
ALEGLVVNNIKKLLRRFEGEMEKQGPHAGIVILNDAYAAFAMDVISEYCFGESMKTLDNDDYGKDWLTIFHDGMQLVPFA
RQFPTIFNFLLDLPPHVAAKLDAGAGKLNGYLYQILSRIERIMDREDGVSETKDLRRTIFHDIRDDVGGKLPEKEKHPKR
LMADASVILGAGTETTSRTMAVTTYYLIKNPEIGEKLRRELETVMPTVNHEVLLWQLEALPYLTAVINEGLRCAHGVSSR
QPRVATGEDLTYAQYTIPRGTPVTQSPYLLHMDPTIYPDPFAFRPERWIENPKLTRYLFAFGRGSRNCLGMNLATSELYL
GLALIWRKFQFEIYDTIESRDVLTTYDCFLGMTDLKSEGVKVKVVAEVEA*
>Altga1266252
MASEPSESLPIPQPPPHLFVGNFAEIDPNDAPGSFQRLADIYGEIYQLQLPGRDGKLIVVSSYDTINDCCDSERFEKPIN
ATLEEVRALTGDGLFTAYPGEKAWGVAHRLLMPVFGPMGIRKMFDGMMDISTQMLLRWDRFGPEHEIECSDDFTRFNNFY
TDRAHPFVEEMVEVLIESGRRATRTSVENKLRVFAEAHRQENVKKMHELCDQIIADRIAHPQPDAKDLLNPMLEGVDKET
GEKMTKESVRYNMVTFLVAGHETTSGTLGFLFYHLLRNPEKYLKAQQEVDEVLGDGPLELKHIPKLTYIKFAIYEALRFL
GPIAINGKHSLKPTKIAVSSFSQRYDWCANGNKGKYQVQPKDQILMNLKGLHHDPKVYGDDADVFRPERFLNGGWENLPP
NAWKAFGDGIRACIGRTFAEQEMIMVVALILQKFQVELADPGYQLHVAVTITQKPKDLKIKVRRRPGRTMASLGGAGTST
TAAKKDDGDGFGKTEEPNAPTKDAKPITVLYGSNAGTCKSYAEDLETNAGRYGFKANIGSLDSATEHIPKDQPIVIIEPS
YEGKPADNAKKFTAWLESNANSKLLEGVQYAVFGVGNSDWTHSYHRVPKLTDELFEKMGAKHFTETGFVNVKEDIMGPWE
KWSEQMWSDLRKSSGTTTEILGGQLQADITPPKFATYLGGKEIGYGEVKVNKDLGGGEVGLTKKHMEIELPPGTSYRSGD
YMVILPLNSISNVRRVMKRFDLSPDDNIHITGTNKTFITTEAPISIFDLLMTRVELGTPISQKQLQILAEATPENKRARL
LDLANDETYKKEVIPKRYSILDILEDHPDCQLPFAVYLDSLKPLSPRQYSISSSPLANVEFVQTAEGNASQRLTASLTYD
VHDEAAWSGDDRRFHGVASTYLARQEPGEKIRCFPRPTNINFHLPSDPTVPVIMICAGSGLAPMRGFIQERATIKKARNA
KVGPAILYFGCRHYEKDFIYSDELKQWETDGVVSVRGCFSKVAPSGEKAQRVPDRMWDERKELAELFGDGGAKIFICGSA
SKLAKSTAEVCMKIFRDTFPGKTEQDALEWLEKIKEDRYVSDVFE*

[truncated: 3 more sheets: A. macrospora, A. porri, A. alternata]
