# Supplementary material for: Genome-Wide Analysis of Cytochrome P450s of Alternaria Species: Evolutionary Origin, Family Expansion and Putative Functions
Source: J Fungi (Basel). 2022 Mar 22;8(4):324. doi: 10.3390/jof8040324 (PMC9028179; doi:10.3390/jof8040324)
Supplement: Supplementary file 1 [file jof-08-00324-s001.zip › Supplementary data file S5 (distribution of Cyp families in 13 Alternaria species )-data for heatmap.xlsx]

## Sheet: Sheet1
NAME	A. alternata	A. brasissicola	A. capsici	A. citriarbusti	A. dauci	A. fragaria	A. gaisen	A. macrospora	A. mali	A. porri	A. rosae	A. solani	A. tangelonis
Cyp51	0	0	0	0	0	0	0	1	0	1	0	0	0
Cyp539	0	1	1	0	1	0	0	0	0	0	0	2	0
CYP53	0	1	0	0	1	0	0	0	0	0	0	1	0
Cyp5103	1	1	1		1	0	0	0	1	1	2	1	2
Cyp503	0	0	1	0	1	0	1	1	0	0	0	0	1
Cyp56	1	1	1	0	1	0	0	1	0	0	0	0	0
Cyp552	1	0	1	2	1	2	2	1	0	1	0	2	1
Cyp58	0	0	0	0	1	1	0	0	0	0	1	0	0
Cyp680	2	0	0	0	0	1	1	0	0	0	0	0	1
Cyp681	0	0	0	0	0	0	0	0	1	0	1	0	0
Cyp682	0	0	1	0	0	1	1	0	0	2	0	0	0
Cyp5095	0	0	0	0	0	0	0	0	0	0	2	0	0
Cyp5112	0	0	0	0	0	0	0	0	0	0	0	1	0
Cyp586	0	1	1	0	0	1	0	0	0	1	0	1	1
Cyp59	0	0	0	0	2	2	2	1	1	0	0	0	0
Cyp61	0	0	0	0	0	1	1	0	1	0	1	0	1
Cyp684	0	0	1	0	1	0	0	1	1	1	0	1	1
Cyp62	1	0	2	2	0	0	2	1	1	1	0	0	0
Cyp567	1	1	0	0	0	1	0	1	0	0	0	0	1
Cyp561	0	4	0	0	0	0	0	0	0	0	0	0	0
Cyp65	0	3	2	0	1	0	1	2	3	1	1	0	0
Cyp563	0	0	0	0	0	1	0	0	0	0	0	0	1
Cyp595	1	0	0	1	0	0	0	0	0	0	0	0	0
Cyp68	0	0	0	2	2	0	1	2	0	0	0	0	2
Cyp596	0	0	0	0	0	0	0	0	0	0	0	1	0
Cyp504	0	0	0	0	0	0	0	0	0	1	0	0	0
Cyp505	1	0	0	1	1	2	1	0	1	0	1	1	0
Cyp570	1	0	0	0	0	0	1	0	1	0	0	0	1
Cyp535	0	0	1	1	1	1	0	1	1	0	0	0	0
Cyp521	0	0	0	0	0	0	0	0	0	0	0	1	0
Cyp5063	1	0	0	0	1	0	0	0	0	1	0	0	0
Cyp526	0	0	0	0	0	0	0	1	0	0	0	0	0
Cyp543	2	0	0	2	1	1	0	1	0	0	0	2	2
Cyp545	0	0	0	0	0	0	0	0	0	0	0	1	0
Cyp530	1	0	0	1	1	0	1	1	1	2	0	0	1
Cyp619	0	0	0	0	1	0	0	0	0	1	0	1	1
Cyp5068	0	0	0	1	0	0	1	1	0	0	1	2	1
Cyp5069	1	0	0	1	0	0	0	0	0	0	1	0	0
Cyp5148	0	0	0	0	0	0	0	2	1	0	0	0	0
Cyp665	0	0	0	0	0	0	1	0	0	0	0	0	0
Cyp5093	0	0	0	0	0	0	0	0	0	1	0	0	0
Cyp629	1	0	0	1	0	1	1	0	0	0	1	1	1
Cyp5080	0	1	1	1	0	0	0	1	0	1	0	0	0
Cyp5077	0	0	1	0	1	0	0	1	0	0	0	0	0
Cyp675	0	0	0	1	0	0	2	1	0	0	2	0	1
Cyp532	0	0	0	0	0	0	0	1	0	0	0	0	0
Cyp531	0	0	0	0	0	0	0	0	0	1	1	0	0
Cyp620	0	0	0	0	1	0	0	0	0	2	0	0	0
Cyp534	0	0	0	0	1	0	0	0	0	0	0	0	0
Cyp540	1	0	0	1	0	1	1	0	1	1	0	0	1
Cyp546	1	0	0	1	2	1	1	1	0	0	0	1	0
Cyp5053	1	0	0	0	0	0	0	0	0	0	0	0	0
Cyp617	1	1	1	1	0	0	0	0	0	1	0	1	0
Cyp547	0	0	1	0	0	0	0	0	0	0	0	0	1
Cyp548	0	0	1	0	2	1	0	1	0	1	1	1	0
Cyp550	0	0	0	0	0	0	0	0	0	0	1	0	0
Cyp559	0	0	1	0	0	0	0	1	0	0	1	1	0
Cyp566	0	1	0	1	1	0	0	0	1	1	0	1	1
Cyp572	1	0	0	0	0	0	0	0	0	0	0	1	0
Cyp573	0	0	0	0	0	0	0	0	0	0	1	1	1
Cyp628	1	0	1	0	2	0	0	0	1	0	0	1	1
Cyp671	0	0	0	0	1	0	0	1	1	0	0	0	0
Cyp576	0	0	0	1	0	1	1	1	0	0	0	0	1
Cyp578	0	1	0	0	0	0	0	0	1	0	1	0	0
Cyp583	1	0	0	0	1	0	0	1	0	0	0	0	0
Cyp5075	1	0	0	1	0	0	0	0	1	0	0	0	0
Cyp609	1	0	0	0	1	1	0	0	1	0	0	0	0
Cyp630	1	0	0	0	0	0	0	0	1	0	1	0	0
Cyp639	0	0	1	1	0	1	1	1	1	0	0	0	0
Cyp654	0	0	0	0	0	0	0	0	0	0	0	0	1
Cyp677	0	0	1	0	0	0	0	1	1	0	1	0	0
Cyp5125	0	0	0	0	0	0	0	0	0	0	0	1	0
